# Supplementary material for: Transcriptomic analysis reveals the functions of H2S as a gasotransmitter independently of Cys in Arabidopsis
Source: Front Plant Sci. 2023 Jun 2;14:1184991. doi: 10.3389/fpls.2023.1184991 (PMC10272727; doi:10.3389/fpls.2023.1184991)
Supplement: Supplementary Figure 1 — Analysis of transcriptome profiles in seedlings responding to H2S and Cys treatment. (A, B) Boxplot and density distribution diagram showing the gene expression features in 9 transcriptome samples of CK, H2S fumigated and Cys treated seedlings. FPKM, fragments per kilobase million. (C) Principal component analysis (PCA) of gene expression in 9 transcriptome samples of CK, H2S fumigated and Cys treated seedlings. [file DataSheet_1.zip › Supplementary Excel S1.XLS]

## Sheet: Supp Excel S1. CK-vs.-Cys DEGs
Supplementary Excel S1. Information of DEGs caused by Cys treatment (FDR < 0.05 and Fold Change >1.5)
#ID	gene_name	CK-rep1_FPKM	CK-rep1_count	CK-rep2_FPKM	CK-rep2_count	CK-rep3_FPKM	CK-rep3_count	Cys-rep1_FPKM	Cys-rep1_count	Cys-rep2_FPKM	Cys-rep2_count	Cys-rep3_FPKM	Cys-rep3_count	FDR	log2FC	regulated	COG_class	COG_class_annotation	GO_annotation	KEGG_annotation	KEGG_pathway_annotation	KOG_class	KOG_class_annotation	Pfam_annotation	Swiss_Prot_annotation	eggNOG_class	eggNOG_class_annotation	NR_annotation	GO_second_level_annotation
AT4G26120	AT4G26120	0.645963	46	0.741296	55	0.670797	56	1.01186	72	1.09166	73	1.70494	126	0.0362792	0.794169	up	--	--	Biological Process: response to acid chemical (GO:0001101);; Biological Process: response to hypoxia (GO:0001666);; Biological Process: immune system process (GO:0002376);; Biological Process: regulation of immune system process (GO:0002682);; Biological Process: regulation of response to biotic stimulus (GO:0002831);; Molecular Function: protein binding (GO:0005515);; Cellular Component: cellula…	K14508|0.0e+00|ath:AT4G26120|K14508 regulatory protein NPR1 | (RefSeq) Ankyrin repeat family protein / BTB/POZ domain-containing protein	Plant hormone signal transduction (ko04075)	[R]	General function prediction only	NPR1/NIM1 like defence protein C terminal	Regulatory protein NPR2 OS=Arabidopsis thaliana OX=3702 GN=NPR2 PE=1 SV=1	S	Function unknown	Ankyrin repeat family protein / BTB/POZ domain-containing protein [Arabidopsis thaliana]	biological process: response to stimulus (GO:0050896);; biological process: immune system process (GO:0002376);; biological process: biological regulation (GO:0065007);; molecular function: binding (GO:0005488);; cellular component: cell (GO:0005623);; cellular component: cell part (GO:0044464);; cellular component: organelle (GO:0043226);; biological process: cellular process (GO:0009987);; biol…
AT5G09570	AT5G09570	0.407291	12	0.532791	16	0.956306	31	3.79858	103	2.83055	73	3.7988	108	1.36e-09	2.29696	up	--	--	Cellular Component: nucleus (GO:0005634);; Cellular Component: mitochondrion (GO:0005739);; Biological Process: mitochondrion organization (GO:0007005);;	K22759|3.0e-43|thj:104819323|K22759 coiled-coil-helix-coiled-coil-helix domain-containing protein 10 | (RefSeq) coiled-coil-helix-coiled-coil-helix domain-containing protein 10, mitochondrial	--	[S]	Function unknown	CHCH domain	--	S	Function unknown	Cox19-like CHCH family protein [Arabidopsis thaliana]	cellular component: cell (GO:0005623);; cellular component: organelle (GO:0043226);; cellular component: cell part (GO:0044464);; biological process: cellular process (GO:0009987);; biological process: cellular component organization or biogenesis (GO:0071840)
AT1G56170	AT1G56170	4.72744	155	3.91779	133	4.3642	169	8.77533	290	8.13913	249	8.93805	302	6.67e-05	0.901936	up	--	--	Cellular Component: nucleus (GO:0005634);; Molecular Function: protein heterodimerization activity (GO:0046982);;	K08066|1.7e-100|ath:AT1G56170|K08066 nuclear transcription factor Y, gamma | (RefSeq) NF-YC2; nuclear factor Y, subunit C2	--	[K]	Transcription	Core histone H2A/H2B/H3/H4	Nuclear transcription factor Y subunit C-2 OS=Arabidopsis thaliana OX=3702 GN=NFYC2 PE=1 SV=2	K	Transcription	nuclear factor Y, subunit C2 [Arabidopsis thaliana]	cellular component: cell (GO:0005623);; cellular component: organelle (GO:0043226);; cellular component: cell part (GO:0044464);; molecular function: binding (GO:0005488)
AT5G17980	AT5G17980	1.13346	140	1.77108	228	0.93855	137	2.35492	289	2.02591	235	2.77621	358	0.00430867	0.815039	up	--	--	Cellular Component: endoplasmic reticulum (GO:0005783);; Cellular Component: plasma membrane (GO:0005886);; Cellular Component: plasmodesma (GO:0009506);; Cellular Component: integral component of membrane (GO:0016021);; Molecular Function: transferase activity, transferring glycosyl groups (GO:0016757);;	--	--	--	--	Plant phosphoribosyltransferase C-terminal	Protein QUIRKY OS=Arabidopsis thaliana OX=3702 GN=QKY PE=2 SV=1	S	Function unknown	C2 calcium/lipid-binding plant phosphoribosyltransferase family protein [Arabidopsis thaliana]	cellular component: cell (GO:0005623);; cellular component: organelle (GO:0043226);; cellular component: cell part (GO:0044464);; cellular component: membrane (GO:0016020);; cellular component: cell junction (GO:0030054);; cellular component: membrane part (GO:0044425);; molecular function: catalytic activity (GO:0003824)
AT3G10190	AT3G10190	3.78433	125	4.05403	141	3.90969	153	7.8672	260	9.41841	293	6.30183	219	0.000538892	0.925023	up	--	--	Molecular Function: calcium ion binding (GO:0005509);;	K13448|7.8e-96|ath:AT3G10190|K13448 calcium-binding protein CML | (RefSeq) Calcium-binding EF-hand family protein	Plant-pathogen interaction (ko04626)	[T]	Signal transduction mechanisms	EF hand	Probable calcium-binding protein CML36 OS=Arabidopsis thaliana OX=3702 GN=CML36 PE=2 SV=1	DTZ	Cell cycle control, cell division, chromosome partitioning;; Signal transduction mechanisms;; Cytoskeleton	Calcium-binding EF-hand family protein [Arabidopsis thaliana]	molecular function: binding (GO:0005488)
AT2G23170	AT2G23170	2.05672	170	2.24852	195	1.80575	177	5.88907	486	4.93608	384	6.61224	573	1.08e-14	1.42581	up	[H]	Coenzyme transport and metabolism	Molecular Function: molecular_function (GO:0003674);; Molecular Function: catalytic activity (GO:0003824);; Biological Process: biological_process (GO:0008150);; Biological Process: response to endogenous stimulus (GO:0009719);; Biological Process: response to hormone (GO:0009725);; Biological Process: response to auxin (GO:0009733);; Biological Process: response to organic substance (GO:0010033)…	K14487|0.0e+00|ath:AT2G23170|K14487 auxin responsive GH3 gene family | (RefSeq) GH3.3; Auxin-responsive GH3 family protein	Plant hormone signal transduction (ko04075)	--	--	GH3 auxin-responsive promoter	Indole-3-acetic acid-amido synthetase GH3.3 OS=Arabidopsis thaliana OX=3702 GN=GH3.3 PE=1 SV=1	S	Function unknown	Auxin-responsive GH3 family protein [Arabidopsis thaliana]	molecular function: catalytic activity (GO:0003824);; biological process: response to stimulus (GO:0050896);; biological process: biological regulation (GO:0065007)
AT3G14770	AT3G14770	5.2144	339	3.22102	220	4.50294	347	2.31804	151	3.3415	205	2.44399	167	0.00971545	-0.762723	down	--	--	Cellular Component: plasma membrane (GO:0005886);; Biological Process: carbohydrate transport (GO:0008643);; Cellular Component: integral component of membrane (GO:0016021);;	K15382|1.0e-128|ath:AT3G14770|K15382 solute carrier family 50 (sugar transporter) | (RefSeq) SWEET2; Nodulin MtN3 family protein	--	[R]	General function prediction only	Sugar efflux transporter for intercellular exchange	Bidirectional sugar transporter SWEET2 OS=Arabidopsis thaliana OX=3702 GN=SWEET2 PE=1 SV=1	U	Intracellular trafficking, secretion, and vesicular transport	Nodulin MtN3 family protein [Arabidopsis thaliana]	cellular component: cell (GO:0005623);; cellular component: membrane (GO:0016020);; cellular component: cell part (GO:0044464);; biological process: single-organism process (GO:0044699);; biological process: localization (GO:0051179);; cellular component: membrane part (GO:0044425)
AT4G25350	AT4G25350	1.09956	96	1.47633	135	1.423	148	0.496667	44	0.465874	39	0.524088	48	1.58e-06	-1.49671	down	--	--	Cellular Component: integral component of membrane (GO:0016021);;	K24195|7.0e-131|ppp:112285998|K24195 xenotropic and polytropic retrovirus receptor 1 | (RefSeq) phosphate transporter PHO1-3-like	--	[U]	Intracellular trafficking, secretion, and vesicular transport	EXS family	Phosphate transporter PHO1 homolog 4 OS=Arabidopsis thaliana OX=3702 GN=PHO1-H4 PE=2 SV=1	T	Signal transduction mechanisms	EXS (ERD1/XPR1/SYG1) family protein [Arabidopsis thaliana]	cellular component: membrane (GO:0016020);; cellular component: membrane part (GO:0044425)
AT2G28200	AT2G28200	2.45808	111	1.93613	92	2.14543	115	3.54224	160	3.9695	169	4.12495	196	0.00960134	0.742133	up	--	--	Molecular Function: molecular_function (GO:0003674);; Molecular Function: nucleic acid binding (GO:0003676);; Molecular Function: DNA binding (GO:0003677);; Molecular Function: transcription factor activity, sequence-specific DNA binding (GO:0003700);; Molecular Function: binding (GO:0005488);; Cellular Component: cellular_component (GO:0005575);; Cellular Component: intracellular (GO:0005622);; …	--	--	[R]	General function prediction only	C2H2-type zinc finger	Zinc finger protein ZAT5 OS=Arabidopsis thaliana OX=3702 GN=ZAT5 PE=2 SV=1	S	Function unknown	C2H2-type zinc finger family protein [Arabidopsis thaliana]	molecular function: binding (GO:0005488);; biological process: biological regulation (GO:0065007);; molecular function: nucleic acid binding transcription factor activity (GO:0001071);; cellular component: cell (GO:0005623);; cellular component: cell part (GO:0044464);; cellular component: organelle (GO:0043226)
AT1G61800	AT1G61800	3.27389	201	17.0732	1095	8.56949	622	58.1709	3555	16.2944	938	54.3573	3488	0.000166332	2.08315	up	--	--	Cellular Component: integral component of membrane (GO:0016021);; Molecular Function: transmembrane transporter activity (GO:0022857);;	K15283|1.3e-216|ath:AT1G61800|K15283 solute carrier family 35, member E1 | (RefSeq) GPT2; glucose-6-phosphate/phosphate translocator 2	--	[GE]	Carbohydrate transport and metabolism;; Amino acid transport and metabolism	Triose-phosphate Transporter family	Glucose-6-phosphate/phosphate translocator 2, chloroplastic OS=Arabidopsis thaliana OX=3702 GN=GPT2 PE=2 SV=2	S	Function unknown	glucose-6-phosphate/phosphate translocator 2 [Arabidopsis thaliana]	cellular component: membrane (GO:0016020);; cellular component: membrane part (GO:0044425);; biological process: localization (GO:0051179);; molecular function: transporter activity (GO:0005215)
AT5G15970	AT5G15970	456.879	8540	229.401	4499	327.231	7261	204.613	3826	190.564	3356	149.543	2936	8.55e-05	-0.980648	down	--	--	--	--	--	--	--	--	Stress-induced protein KIN2 OS=Arabidopsis thaliana OX=3702 GN=KIN2 PE=2 SV=1	O	Posttranslational modification, protein turnover, chaperones	stress-responsive protein (KIN2) / stress-induced protein (KIN2) / cold-responsive protein (COR6.6) / cold-regulated protein (COR6.6) [Arabidopsis thaliana]	--
AT1G12020	AT1G12020	8.76868	300	7.68476	276	6.74689	274	13.0888	447	11.2251	361	14.189	509	0.00127498	0.642151	up	--	--	--	--	--	--	--	--	--	S	Function unknown	hypothetical protein AT1G12020 [Arabidopsis thaliana]	--
AT4G13500	AT4G13500	97.6463	2499	80.6959	2167	91.2364	2771	61.9679	1586	70.5166	1700	56.6621	1523	7.46e-05	-0.595632	down	--	--	Cellular Component: cytosol (GO:0005829);; Cellular Component: chloroplast (GO:0009507);; Cellular Component: chloroplast thylakoid (GO:0009534);; Cellular Component: integral component of membrane (GO:0016021);;	--	--	--	--	--	--	S	Function unknown	transmembrane protein [Arabidopsis thaliana]	cellular component: cell (GO:0005623);; cellular component: cell part (GO:0044464);; cellular component: organelle (GO:0043226);; cellular component: organelle part (GO:0044422);; cellular component: membrane (GO:0016020);; cellular component: membrane part (GO:0044425)
AT5G46600	AT5G46600	3.72661	275	3.10346	241	2.97903	261	1.48541	110	1.29186	90	1.53698	120	1.76e-07	-1.2649	down	[S]	Function unknown	Biological Process: malate transport (GO:0015743);; Cellular Component: integral component of membrane (GO:0016021);;	K03695|5.4e-32|egr:104416563|K03695 ATP-dependent Clp protease ATP-binding subunit ClpB | (RefSeq) chaperone protein ClpB1-like	--	[R]	General function prediction only	Aluminium activated malate transporter	Aluminum-activated malate transporter 13 OS=Arabidopsis thaliana OX=3702 GN=ALMT13 PE=2 SV=1	S	Function unknown	aluminum activated malate transporter family protein [Arabidopsis thaliana]	biological process: single-organism process (GO:0044699);; biological process: localization (GO:0051179);; cellular component: membrane (GO:0016020);; cellular component: membrane part (GO:0044425)
AT5G53420	AT5G53420	23.2891	1081	32.6509	1583	22.0748	1219	52.1808	2415	41.9476	1829	52.4937	2556	8.14e-08	0.828389	up	--	--	Molecular Function: molecular_function (GO:0003674);; Molecular Function: transcription factor activity, sequence-specific DNA binding (GO:0003700);; Molecular Function: protein binding (GO:0005515);; Cellular Component: cellular_component (GO:0005575);; Cellular Component: intracellular (GO:0005622);; Cellular Component: cell (GO:0005623);; Cellular Component: nucleus (GO:0005634);; Biological P…	K22377|1.2e-08|smo:SELMODRAFT_437336|K22377 E3 ubiquitin-protein ligase listerin [EC:2.3.2.27] | (RefSeq) hypothetical protein	--	--	--	CCT motif	Putative zinc finger protein CONSTANS-LIKE 11 OS=Arabidopsis thaliana OX=3702 GN=COL11 PE=1 SV=2	S	Function unknown	CCT motif family protein [Arabidopsis thaliana]	biological process: biological regulation (GO:0065007);; molecular function: nucleic acid binding transcription factor activity (GO:0001071);; molecular function: binding (GO:0005488);; cellular component: cell (GO:0005623);; cellular component: cell part (GO:0044464);; cellular component: organelle (GO:0043226);; biological process: response to stimulus (GO:0050896)
AT5G47900	AT5G47900	9.57104	549	8.73182	507	8.21483	550	5.45971	289	5.73288	302	6.38441	373	1.4e-05	-0.720817	down	[R]	General function prediction only	Cellular Component: integral component of membrane (GO:0016021);; Molecular Function: transferase activity (GO:0016740);;	K10532|2.2e-201|aly:9299906|K10532 heparan-alpha-glucosaminide N-acetyltransferase [EC:2.3.1.78] | (RefSeq) heparan-alpha-glucosaminide N-acetyltransferase isoform X1	Glycosaminoglycan degradation (ko00531)	[S]	Function unknown	Protein of unknown function (DUF1624)	--	S	Function unknown	heparan-alpha-glucosaminide N-acetyltransferase-like protein (DUF1624) [Arabidopsis thaliana]	cellular component: membrane (GO:0016020);; cellular component: membrane part (GO:0044425);; molecular function: catalytic activity (GO:0003824)
AT1G47510	AT1G47510	1.01101	59	1.02379	63	1.03139	72	0.141175	9	0.528055	29	0.413982	26	0.000336269	-1.56923	down	--	--	Molecular Function: hydrolase activity (GO:0016787);; Biological Process: phosphatidylinositol dephosphorylation (GO:0046856);;	K20279|2.3e-25|qsu:112002560|K20279 synaptojanin [EC:3.1.3.36] | (RefSeq) inositol-1,4,5-trisphosphate 5-phosphatase 1-like	Inositol phosphate metabolism (ko00562);; Phosphatidylinositol signaling system (ko04070)	[U]	Intracellular trafficking, secretion, and vesicular transport	Endonuclease/Exonuclease/phosphatase family	Type IV inositol polyphosphate 5-phosphatase 11 OS=Arabidopsis thaliana OX=3702 GN=IP5P11 PE=1 SV=1	T	Signal transduction mechanisms	inositol polyphosphate 5-phosphatase 11 [Arabidopsis thaliana]	molecular function: catalytic activity (GO:0003824);; biological process: metabolic process (GO:0008152);; biological process: cellular process (GO:0009987);; biological process: single-organism process (GO:0044699)
AT2G01870	AT2G01870	12.9012	471	11.8709	454	13.1541	570	8.85999	324	9.35539	322	8.39614	322	0.000728603	-0.594922	down	--	--	Cellular Component: chloroplast (GO:0009507);; Cellular Component: chloroplast thylakoid membrane (GO:0009535);; Cellular Component: integral component of membrane (GO:0016021);;	--	--	--	--	--	--	S	Function unknown	transmembrane protein [Arabidopsis thaliana]	cellular component: cell (GO:0005623);; cellular component: organelle (GO:0043226);; cellular component: cell part (GO:0044464);; cellular component: membrane (GO:0016020);; cellular component: organelle part (GO:0044422);; cellular component: membrane part (GO:0044425)
AT2G46400	AT2G46400	2.20609	105	1.11972	56	2.44448	139	3.45574	165	2.77839	125	4.88851	245	0.0452502	0.841863	up	--	--	Molecular Function: transcription factor activity, sequence-specific DNA binding (GO:0003700);; Cellular Component: nucleus (GO:0005634);; Molecular Function: sequence-specific DNA binding (GO:0043565);;	K16225|1.2e-17|csat:104760397|K16225 probable WRKY transcription factor 52 | (RefSeq) disease resistance protein RRS1-like	Plant-pathogen interaction (ko04626)	--	--	WRKY DNA -binding domain	Probable WRKY transcription factor 46 OS=Arabidopsis thaliana OX=3702 GN=WRKY46 PE=1 SV=1	K	Transcription	WRKY DNA-binding protein 46 [Arabidopsis thaliana]	biological process: biological regulation (GO:0065007);; molecular function: nucleic acid binding transcription factor activity (GO:0001071);; cellular component: cell (GO:0005623);; cellular component: organelle (GO:0043226);; cellular component: cell part (GO:0044464);; molecular function: binding (GO:0005488)
AT5G02540	AT5G02540	6.622	331	6.37824	334	6.05299	359	4.31908	216	3.27429	154	4.17164	219	0.000276072	-0.778682	down	[IQR]	Lipid transport and metabolism;; Secondary metabolites biosynthesis, transport and catabolism;; General function prediction only	--	K19329|4.0e-102|vvi:100253030|K19329 WW domain-containing oxidoreductase | (RefSeq) short-chain dehydrogenase TIC 32, chloroplastic	--	[Q]	Secondary metabolites biosynthesis, transport and catabolism	short chain dehydrogenase	Short-chain dehydrogenase TIC 32 B, chloroplastic OS=Brassica napus OX=3708 GN=TIC32B PE=3 SV=1	S	Function unknown	NAD(P)-binding Rossmann-fold superfamily protein [Arabidopsis thaliana]	--
AT5G59190	AT5G59190	0.887948	72	0.740508	63	0.578713	56	0.164117	14	0.28229	22	0.249547	22	2.35e-05	-1.70164	down	[O]	Posttranslational modification, protein turnover, chaperones	Molecular Function: serine-type endopeptidase activity (GO:0004252);;	K15333|2.8e-65|nsy:104224633|K15333 tRNA guanosine-2'-O-methyltransferase [EC:2.1.1.34] | (RefSeq) uncharacterized protein LOC104224633	--	--	--	Subtilase family	Subtilisin-like protease SBT4.3 OS=Arabidopsis thaliana OX=3702 GN=SBT4.3 PE=3 SV=1	O	Posttranslational modification, protein turnover, chaperones	RecName: Full=Subtilisin-like protease SBT4.3; AltName: Full=Subtilase subfamily 4 member 3; Short=AtSBT4.3; Flags: Precursor [Arabidopsis thaliana]	biological process: metabolic process (GO:0008152);; molecular function: catalytic activity (GO:0003824)
AT5G42490	AT5G42490	0.814301	104	0.636979	85	0.585878	89	0	0	0.267883	33	0.171458	23	0.00177784	-2.28874	down	--	--	Molecular Function: microtubule motor activity (GO:0003777);; Molecular Function: ATP binding (GO:0005524);; Biological Process: microtubule-based movement (GO:0007018);; Molecular Function: microtubule binding (GO:0008017);;	K11498|0.0e+00|ath:AT5G42490|K11498 centromeric protein E | (RefSeq) ATP binding microtubule motor family protein	--	[Z]	Cytoskeleton	Kinesin motor domain	Kinesin-like protein KIN-7J OS=Arabidopsis thaliana OX=3702 GN=KIN7J PE=3 SV=2	Z	Cytoskeleton	ATP binding microtubule motor family protein [Arabidopsis thaliana]	molecular function: catalytic activity (GO:0003824);; molecular function: binding (GO:0005488);; biological process: cellular process (GO:0009987);; biological process: single-organism process (GO:0044699)
AT5G17220	AT5G17220	16.1019	488	9.26355	295	9.37053	337	69.6987	2110	43.063	1228	68.3347	2172	2.14e-22	2.28979	up	[O]	Posttranslational modification, protein turnover, chaperones	Cellular Component: plant-type vacuole (GO:0000325);; Molecular Function: molecular_function (GO:0003674);; Molecular Function: catalytic activity (GO:0003824);; Molecular Function: glutathione transferase activity (GO:0004364);; Molecular Function: binding (GO:0005488);; Molecular Function: protein binding (GO:0005515);; Cellular Component: cellular_component (GO:0005575);; Cellular Component: i…	K00799|3.6e-120|ath:AT5G17220|K00799 glutathione S-transferase [EC:2.5.1.18] | (RefSeq) GSTF12; glutathione S-transferase phi 12	Glutathione metabolism (ko00480)	[O]	Posttranslational modification, protein turnover, chaperones	Glutathione S-transferase, N-terminal domain	Glutathione S-transferase F12 OS=Arabidopsis thaliana OX=3702 GN=GSTF12 PE=1 SV=1	O	Posttranslational modification, protein turnover, chaperones	glutathione S-transferase phi 12 [Arabidopsis thaliana]	cellular component: cell (GO:0005623);; cellular component: organelle (GO:0043226);; cellular component: cell part (GO:0044464);; molecular function: catalytic activity (GO:0003824);; molecular function: binding (GO:0005488);; cellular component: membrane (GO:0016020);; cellular component: organelle part (GO:0044422);; biological process: metabolic process (GO:0008152);; biological process: cellu…
AT1G22360	AT1G22360	20.6562	1384	21.8286	1534	27.11	2156	35.4352	2374	38.7245	2444	38.6931	2722	1.06e-05	0.609075	up	--	--	Molecular Function: UDP-glycosyltransferase activity (GO:0008194);;	K23452|1.3e-284|ath:AT1G22360|K23452 UDP-glucosyltransferase 85A [EC:2.4.1.-] | (RefSeq) UGT85A2; UDP-glucosyl transferase 85A2	Zeatin biosynthesis (ko00908)	[GC]	Carbohydrate transport and metabolism;; Energy production and conversion	UDP-glucoronosyl and UDP-glucosyl transferase	UDP-glycosyltransferase 85A2 OS=Arabidopsis thaliana OX=3702 GN=UGT85A2 PE=2 SV=1	S	Function unknown	UDP-glucosyl transferase 85A2 [Arabidopsis thaliana]	molecular function: catalytic activity (GO:0003824)
AT5G43530	AT5G43530	0.947755	142	0.789762	124	0.761212	135	0.202503	31	0.379935	54	0.33271	53	4.99e-06	-1.51963	down	[S]	Function unknown	Molecular Function: nucleic acid binding (GO:0003676);; Molecular Function: ATP binding (GO:0005524);; Molecular Function: zinc ion binding (GO:0008270);; Molecular Function: hydrolase activity, acting on acid anhydrides, in phosphorus-containing anhydrides (GO:0016818);;	K15505|0.0e+00|ath:AT5G43530|K15505 DNA repair protein RAD5 [EC:3.6.4.-] | (RefSeq) Helicase protein with RING/U-box domain-containing protein	--	[KL]	Transcription;; Replication, recombination and repair	SNF2 family N-terminal domain	DNA repair protein RAD5B OS=Arabidopsis thaliana OX=3702 GN=RAD5B PE=3 SV=1	L	Replication, recombination and repair	Helicase protein with RING/U-box domain-containing protein [Arabidopsis thaliana]	molecular function: binding (GO:0005488);; molecular function: catalytic activity (GO:0003824)
AT3G58980	AT3G58980	2.06959	144	1.54641	113	1.84757	153	0.749589	53	0.784043	52	1.05061	77	0.000247572	-1.15872	down	--	--	Molecular Function: protein binding (GO:0005515);;	K01322|1.1e-06|csat:104767606|K01322 prolyl oligopeptidase [EC:3.4.21.26] | (RefSeq) putative F-box/LRR-repeat protein At3g18150	--	--	--	Leucine Rich Repeat	F-box/LRR-repeat protein At3g58980 OS=Arabidopsis thaliana OX=3702 GN=At3g58980 PE=2 SV=1	S	Function unknown	unnamed protein product [Arabidopsis thaliana]	molecular function: binding (GO:0005488)
AT1G32450	AT1G32450	11.9448	1021	17.8653	1603	12.6148	1281	4.8611	416	5.55552	448	5.6827	511	5.62e-22	-1.47816	down	[E]	Amino acid transport and metabolism	Cellular Component: integral component of membrane (GO:0016021);; Molecular Function: transmembrane transporter activity (GO:0022857);;	K14638|0.0e+00|eus:EUTSA_v10007088mg|K14638 solute carrier family 15 (peptide/histidine transporter), member 3/4 | (RefSeq) hypothetical protein	--	[E]	Amino acid transport and metabolism	POT family	Protein NRT1/ PTR FAMILY 7.3 OS=Arabidopsis thaliana OX=3702 GN=NPF7.3 PE=1 SV=2	E	Amino acid transport and metabolism	nitrate transporter 1.5 [Arabidopsis thaliana]	cellular component: membrane (GO:0016020);; cellular component: membrane part (GO:0044425);; biological process: localization (GO:0051179);; molecular function: transporter activity (GO:0005215)
AT3G57540	AT3G57540	3.22467	158	2.94923	152	3.12756	182	5.43352	266	4.66155	215	5.25056	270	0.00880312	0.633807	up	--	--	Biological Process: response to acid chemical (GO:0001101);; Cellular Component: cellular_component (GO:0005575);; Cellular Component: cell (GO:0005623);; Cellular Component: plasma membrane (GO:0005886);; Biological Process: cell communication (GO:0007154);; Biological Process: signal transduction (GO:0007165);; Biological Process: biological_process (GO:0008150);; Biological Process: response t…	--	--	--	--	Remorin, C-terminal region	Remorin 4.1 OS=Arabidopsis thaliana OX=3702 GN=REM4.1 PE=1 SV=1	S	Function unknown	Remorin family protein [Arabidopsis thaliana]	biological process: response to stimulus (GO:0050896);; cellular component: cell (GO:0005623);; cellular component: membrane (GO:0016020);; cellular component: cell part (GO:0044464);; biological process: cellular process (GO:0009987);; biological process: biological regulation (GO:0065007);; biological process: signaling (GO:0023052);; biological process: single-organism process (GO:0044699)
AT2G18480	AT2G18480	0.462468	33	0.574285	43	0.41027	35	5.1818	363	4.31694	285	6.52459	480	5.45e-39	3.35016	up	[G]	Carbohydrate transport and metabolism	Cellular Component: integral component of membrane (GO:0016021);; Molecular Function: transmembrane transporter activity (GO:0022857);;	K08150|2.1e-65|sly:101248490|K08150 MFS transporter, SP family, solute carrier family 2 (myo-inositol transporter), member 13 | (RefSeq) inositol transporter 1	--	[R]	General function prediction only	Sugar (and other) transporter	Probable polyol transporter 3 OS=Arabidopsis thaliana OX=3702 GN=PLT3 PE=3 SV=1	G	Carbohydrate transport and metabolism	Major facilitator superfamily protein [Arabidopsis thaliana]	cellular component: membrane (GO:0016020);; cellular component: membrane part (GO:0044425);; biological process: localization (GO:0051179);; molecular function: transporter activity (GO:0005215)
AT5G63750	AT5G63750	0.965849	67	0.627964	46	0.656326	54	0.164821	12	0.434224	29	0.498452	37	0.0265168	-1.09686	down	--	--	Molecular Function: ubiquitin-protein transferase activity (GO:0004842);; Molecular Function: metal ion binding (GO:0046872);;	K11968|0.0e+00|ath:AT5G63750|K11968 ariadne-1 [EC:2.3.2.31] | (RefSeq) ARI13; RING/U-box superfamily protein	--	[O]	Posttranslational modification, protein turnover, chaperones	IBR domain, a half RING-finger domain	Probable E3 ubiquitin-protein ligase ARI13 OS=Arabidopsis thaliana OX=3702 GN=ARI13 PE=2 SV=1	O	Posttranslational modification, protein turnover, chaperones	RING/U-box superfamily protein [Arabidopsis thaliana]	molecular function: catalytic activity (GO:0003824);; molecular function: binding (GO:0005488)
AT5G28630	AT5G28630	2.45743	60	5.23791	133	4.49943	129	8.08726	195	7.46753	170	6.27552	159	0.0422187	0.75708	up	--	--	--	--	--	--	--	--	--	--	--	glycine-rich protein [Arabidopsis thaliana]	--
Arabidopsis_thaliana_newGene_297	--	17.5618	1368	20.3189	1668	18.5269	1741	30.5713	2434	30.3963	2296	38.3695	3109	8.39e-11	0.735766	up	--	--	--	--	--	--	--	--	--	--	--	--	--
AT1G03130	AT1G03130	1419.51	49307	1360.45	49580	1418.95	58510	891.543	30975	953.77	31206	969.612	35371	2.45e-09	-0.663965	down	--	--	Cellular Component: photosystem I reaction center (GO:0009538);; Biological Process: photosynthesis (GO:0015979);;	K02692|8.4e-111|ath:AT1G03130|K02692 photosystem I subunit II | (RefSeq) PSAD-2; photosystem I subunit D-2	Photosynthesis (ko00195)	--	--	PsaD	Photosystem I reaction center subunit II-2, chloroplastic OS=Arabidopsis thaliana OX=3702 GN=PSAD2 PE=1 SV=1	C	Energy production and conversion	photosystem I subunit D-2 [Arabidopsis thaliana]	cellular component: cell (GO:0005623);; cellular component: membrane (GO:0016020);; cellular component: macromolecular complex (GO:0032991);; cellular component: membrane part (GO:0044425);; cellular component: cell part (GO:0044464);; biological process: metabolic process (GO:0008152);; biological process: cellular process (GO:0009987)
AT5G52800	AT5G52800	1.65214	118	1.57187	124	1.47174	128	1.08344	80	1.15691	79	0.741364	58	0.0408586	-0.729933	down	--	--	Molecular Function: chromatin binding (GO:0003682);; Molecular Function: DNA-directed DNA polymerase activity (GO:0003887);; Molecular Function: DNA primase activity (GO:0003896);; Cellular Component: nucleus (GO:0005634);; Cellular Component: mitochondrial matrix (GO:0005759);; Biological Process: mitochondrial DNA replication (GO:0006264);; Biological Process: response to UV (GO:0009411);; Biol…	K22761|0.0e+00|aly:9302004|K22761 DNA-directed primase/polymerase protein [EC:2.7.7.102 2.7.7.7] | (RefSeq) DNA-directed primase/polymerase protein isoform X1	--	--	--	Herpesviridae UL52/UL70 DNA primase	--	S	Function unknown	DNA primase [Arabidopsis thaliana]	molecular function: binding (GO:0005488);; biological process: metabolic process (GO:0008152);; biological process: cellular process (GO:0009987);; molecular function: catalytic activity (GO:0003824);; cellular component: cell (GO:0005623);; cellular component: organelle (GO:0043226);; cellular component: cell part (GO:0044464);; cellular component: membrane-enclosed lumen (GO:0031974);; cellular…
AT2G38530	AT2G38530	105.002	2740	133.605	3658	90.2919	2797	205.184	5355	168.847	4150	203.445	5575	1.03e-06	0.731425	up	--	--	Biological Process: lipid transport (GO:0006869);; Molecular Function: lipid binding (GO:0008289);;	--	--	--	--	Protease inhibitor/seed storage/LTP family	Non-specific lipid-transfer protein 2 OS=Arabidopsis thaliana OX=3702 GN=LTP2 PE=3 SV=1	U	Intracellular trafficking, secretion, and vesicular transport	lipid transfer protein 2 [Arabidopsis thaliana]	biological process: single-organism process (GO:0044699);; biological process: localization (GO:0051179);; molecular function: binding (GO:0005488)
AT5G13930	AT5G13930	53.4671	3105	62.5608	3811	53.987	3722	231.278	13432	143.197	7832	179.851	10967	1.61e-22	1.6267	up	[Q]	Secondary metabolites biosynthesis, transport and catabolism	Biological Process: biosynthetic process (GO:0009058);; Molecular Function: transferase activity, transferring acyl groups other than amino-acyl groups (GO:0016747);;	K00660|9.5e-228|ath:AT5G13930|K00660 chalcone synthase [EC:2.3.1.74] | (RefSeq) TT4; Chalcone and stilbene synthase family protein	Flavonoid biosynthesis (ko00941);; Circadian rhythm - plant (ko04712)	--	--	Chalcone and stilbene synthases, N-terminal domain	Chalcone synthase OS=Arabidopsis thaliana OX=3702 GN=CHS PE=1 SV=1	Q	Secondary metabolites biosynthesis, transport and catabolism	Chalcone and stilbene synthase family protein [Arabidopsis thaliana]	biological process: metabolic process (GO:0008152);; molecular function: catalytic activity (GO:0003824)
AT5G13630	AT5G13630	524.133	92337	484.288	89513	506.318	105888	350.895	61832	377.599	62659	334.921	61965	3.01e-06	-0.594374	down	[H]	Coenzyme transport and metabolism	Biological Process: chlorophyll biosynthetic process (GO:0015995);; Molecular Function: magnesium chelatase activity (GO:0016851);;	K03403|0.0e+00|ath:AT5G13630|K03403 magnesium chelatase subunit H [EC:6.6.1.1] | (RefSeq) GUN5; magnesium-chelatase subunit chlH, chloroplast, putative / Mg-protoporphyrin IX chelatase, putative (CHLH)	Porphyrin and chlorophyll metabolism (ko00860)	--	--	CobN/Magnesium Chelatase	Magnesium-chelatase subunit ChlH, chloroplastic OS=Arabidopsis thaliana OX=3702 GN=CHLH PE=1 SV=1	H	Coenzyme transport and metabolism	magnesium-chelatase subunit chlH, chloroplast, putative / Mg-protoporphyrin IX chelatase, putative (CHLH) [Arabidopsis thaliana]	biological process: metabolic process (GO:0008152);; biological process: cellular process (GO:0009987);; biological process: single-organism process (GO:0044699);; molecular function: catalytic activity (GO:0003824)
AT5G40230	AT5G40230	1.07841	54	1.19337	63	0.956279	57	0.603636	31	0.582704	28	0.439004	23	0.0107512	-1.04955	down	--	--	Cellular Component: integral component of membrane (GO:0016021);; Molecular Function: transmembrane transporter activity (GO:0022857);;	--	--	--	--	EamA-like transporter family	WAT1-related protein At5g40230 OS=Arabidopsis thaliana OX=3702 GN=At5g40230 PE=3 SV=1	S	Function unknown	nodulin MtN21 /EamA-like transporter family protein [Arabidopsis thaliana]	cellular component: membrane (GO:0016020);; cellular component: membrane part (GO:0044425);; biological process: localization (GO:0051179);; molecular function: transporter activity (GO:0005215)
AT1G12320	AT1G12320	12.2669	402	11.1058	382	10.059	392	6.08718	200	5.56751	172	5.64969	195	1.08e-07	-1.03112	down	--	--	--	--	--	--	--	Protein of unknown function (DUF1442)	--	S	Function unknown	ankyrin repeat/KH domain protein (DUF1442) [Arabidopsis thaliana]	--
Arabidopsis_thaliana_newGene_795	--	1.35319	35	1.3581	36	1.03715	32	2.27273	58	2.24568	54	2.83	75	0.0261873	0.870798	up	--	--	--	--	--	--	--	--	Protein LITTLE ZIPPER 4 OS=Arabidopsis thaliana OX=3702 GN=ZPR4 PE=1 SV=1	S	Function unknown	unknown, partial [Arabidopsis thaliana]	--
AT2G15400	AT2G15400	0.50273	23	0.796095	41	0.780379	40	1.41914	69	0.922624	42	1.75433	88	0.028065	0.952126	up	[K]	Transcription	Molecular Function: DNA binding (GO:0003677);; Molecular Function: DNA-directed 5'-3' RNA polymerase activity (GO:0003899);; Biological Process: transcription, DNA-templated (GO:0006351);; Molecular Function: protein dimerization activity (GO:0046983);;	K03011|3.1e-176|ath:AT2G15400|K03011 DNA-directed RNA polymerase II subunit RPB3 | (RefSeq) NRPE3B; DNA-directed RNA polymerase family protein	RNA polymerase (ko03020)	[K]	Transcription	RNA polymerase Rpb3/RpoA insert domain	DNA-directed RNA polymerases IV and V subunit 3B OS=Arabidopsis thaliana OX=3702 GN=NRPD3B PE=1 SV=2	K	Transcription	DNA-directed RNA polymerase family protein [Arabidopsis thaliana]	molecular function: binding (GO:0005488);; molecular function: catalytic activity (GO:0003824);; biological process: metabolic process (GO:0008152);; biological process: cellular process (GO:0009987)
AT5G59390	AT5G59390	0.831436	55	0.674219	47	0.665852	52	0.152757	11	0.443487	28	0	0	0.0144267	-1.88812	down	--	--	Biological Process: gene silencing by RNA (GO:0031047);;	K17046|3.1e-30|ini:109192967|K17046 protein DEK | (RefSeq) factor of DNA methylation 4-like	--	--	--	XH domain	Protein INVOLVED IN DE NOVO 2 OS=Arabidopsis thaliana OX=3702 GN=IDN2 PE=1 SV=1	S	Function unknown	XH/XS domain-containing protein [Arabidopsis thaliana]	biological process: cellular process (GO:0009987);; biological process: single-organism process (GO:0044699);; biological process: biological regulation (GO:0065007)
AT4G23990	AT4G23990	10.4625	1024	8.86651	911	12.4157	1443	22.8134	2233	23.8324	2197	20.282	2085	9.29e-11	0.989712	up	--	--	Cellular Component: integral component of membrane (GO:0016021);; Molecular Function: cellulose synthase (UDP-forming) activity (GO:0016760);; Biological Process: cellulose biosynthetic process (GO:0030244);;	K10999|1.1e-110|sind:105162904|K10999 cellulose synthase A [EC:2.4.1.12] | (RefSeq) cellulose synthase A catalytic subunit 7 [UDP-forming]	--	--	--	Cellulose synthase	Cellulose synthase-like protein G3 OS=Arabidopsis thaliana OX=3702 GN=CSLG3 PE=2 SV=2	M	Cell wall/membrane/envelope biogenesis	cellulose synthase like G3 [Arabidopsis thaliana]	cellular component: membrane (GO:0016020);; cellular component: membrane part (GO:0044425);; molecular function: catalytic activity (GO:0003824);; biological process: metabolic process (GO:0008152);; biological process: cellular process (GO:0009987);; biological process: single-organism process (GO:0044699)
AT4G15390	AT4G15390	0.331978	20	0.63684	39	0.497414	35	1.84421	107	3.32999	182	4.39729	267	1.25e-11	2.57381	up	--	--	Molecular Function: transferase activity, transferring acyl groups other than amino-acyl groups (GO:0016747);;	K13065|1.7e-71|mdm:103403343|K13065 shikimate O-hydroxycinnamoyltransferase [EC:2.3.1.133] | (RefSeq) deacetylvindoline O-acetyltransferase-like	Phenylpropanoid biosynthesis (ko00940);; Flavonoid biosynthesis (ko00941);; Stilbenoid, diarylheptanoid and gingerol biosynthesis (ko00945)	--	--	Transferase family	BAHD acyltransferase At5g47980 OS=Arabidopsis thaliana OX=3702 GN=BAHD1 PE=2 SV=1	--	--	HXXXD-type acyl-transferase family protein [Arabidopsis thaliana]	molecular function: catalytic activity (GO:0003824)
AT1G34245	AT1G34245	4.22462	101	5.42331	135	3.4885	99	6.8757	163	6.67222	149	8.80658	219	0.0304734	0.674486	up	--	--	Biological Process: stomatal complex development (GO:0010374);;	K20729|3.1e-65|ath:AT1G34245|K20729 protein EPIDERMAL PATTERNING FACTOR 1/2 | (RefSeq) EPF2; Putative membrane lipoprotein	MAPK signaling pathway - plant (ko04016)	--	--	Epidermal patterning factor proteins	Protein EPIDERMAL PATTERNING FACTOR 2 OS=Arabidopsis thaliana OX=3702 GN=EPF2 PE=1 SV=1	S	Function unknown	Putative membrane lipoprotein [Arabidopsis thaliana]	biological process: multicellular organismal process (GO:0032501);; biological process: developmental process (GO:0032502);; biological process: single-organism process (GO:0044699)
AT5G48320	AT5G48320	1.65933	197	1.39999	175	1.43562	203	0.74513	89	0.748312	84	0.814519	102	8.82e-05	-1.04444	down	--	--	--	K15042|1.7e-12|ghi:107886243|K15042 importin subunit alpha-6/7 | (RefSeq) uncharacterized protein LOC107886243	--	--	--	C1 domain	--	--	--	Cysteine/Histidine-rich C1 domain family protein [Arabidopsis thaliana]	--
AT5G61550	AT5G61550	0.809305	89	0.6943	80	0.850128	111	0.140006	16	0.277496	29	0.259098	30	2.32e-07	-1.87066	down	[M]	Cell wall/membrane/envelope biogenesis	Molecular Function: protein kinase activity (GO:0004672);; Molecular Function: ubiquitin-protein transferase activity (GO:0004842);; Molecular Function: ATP binding (GO:0005524);;	K17609|5.0e-109|eus:EUTSA_v10026931mg|K17609 nucleoredoxin [EC:1.8.1.8] | (RefSeq) hypothetical protein	--	--	--	Protein kinase domain	U-box domain-containing protein 52 OS=Arabidopsis thaliana OX=3702 GN=PUB52 PE=2 SV=1	T	Signal transduction mechanisms	U-box domain-containing protein kinase family protein [Arabidopsis thaliana]	biological process: metabolic process (GO:0008152);; biological process: cellular process (GO:0009987);; molecular function: catalytic activity (GO:0003824);; molecular function: binding (GO:0005488)
AT5G59940	AT5G59940	0.813041	62	0.651737	53	0.642759	59	0.119364	10	0.252502	19	0.223061	18	6.7e-06	-1.86228	down	--	--	Biological Process: intracellular signal transduction (GO:0035556);;	K15042|5.2e-29|gra:105761158|K15042 importin subunit alpha-6/7 | (RefSeq) uncharacterized LOC105761158	--	--	--	C1 domain	--	S	Function unknown	Cysteine/Histidine-rich C1 domain family protein [Arabidopsis thaliana]	biological process: cellular process (GO:0009987);; biological process: signaling (GO:0023052);; biological process: single-organism process (GO:0044699);; biological process: response to stimulus (GO:0050896);; biological process: biological regulation (GO:0065007)
AT3G25010	AT3G25010	1.59327	165	1.48972	162	2.81418	345	2.45871	254	2.55717	249	8.66989	939	0.0309495	1.08588	up	--	--	Cellular Component: integral component of membrane (GO:0016021);;	K13466|2.5e-18|cit:102616085|K13466 EIX receptor 1/2 | (RefSeq) receptor-like protein EIX1	Plant-pathogen interaction (ko04626)	[R]	General function prediction only	Leucine rich repeat	Receptor-like protein 41 OS=Arabidopsis thaliana OX=3702 GN=RLP41 PE=3 SV=1	S	Function unknown	receptor like protein 41 [Arabidopsis thaliana]	cellular component: membrane (GO:0016020);; cellular component: membrane part (GO:0044425)
AT5G59700	AT5G59700	3.24425	362	2.92626	343	2.91163	386	1.76552	197	2.35742	248	1.85747	218	0.00155142	-0.688653	down	[T]	Signal transduction mechanisms	Molecular Function: protein kinase activity (GO:0004672);; Molecular Function: ATP binding (GO:0005524);; Cellular Component: integral component of membrane (GO:0016021);;	K13435|2.5e-113|spen:107018783|K13435 serine/threonine-protein kinase Pto | (RefSeq) receptor-like protein kinase HERK 1 isoform X2	Plant-pathogen interaction (ko04626)	[T]	Signal transduction mechanisms	Protein tyrosine and serine/threonine kinase	Probable receptor-like protein kinase At5g59700 OS=Arabidopsis thaliana OX=3702 GN=At5g59700 PE=1 SV=1	T	Signal transduction mechanisms	Protein kinase superfamily protein [Arabidopsis thaliana]	biological process: metabolic process (GO:0008152);; biological process: cellular process (GO:0009987);; molecular function: catalytic activity (GO:0003824);; molecular function: binding (GO:0005488);; cellular component: membrane (GO:0016020);; cellular component: membrane part (GO:0044425)
AT5G25130	AT5G25130	6.15465	396	4.40787	297	6.19194	473	1.2588	81	2.10286	128	1.21874	83	1.71e-12	-1.95342	down	[QV]	Secondary metabolites biosynthesis, transport and catabolism;; Defense mechanisms	Molecular Function: iron ion binding (GO:0005506);; Cellular Component: integral component of membrane (GO:0016021);; Molecular Function: oxidoreductase activity, acting on paired donors, with incorporation or reduction of molecular oxygen (GO:0016705);; Molecular Function: heme binding (GO:0020037);;	K01773|8.2e-136|pop:7480951|K01773 aldoxime dehydratase [EC:4.99.1.-] | (RefSeq) cytochrome P450 71B36	--	[Q]	Secondary metabolites biosynthesis, transport and catabolism	Cytochrome P450	Cytochrome P450 71B12 OS=Arabidopsis thaliana OX=3702 GN=CYP71B12 PE=2 SV=1	Q	Secondary metabolites biosynthesis, transport and catabolism	unnamed protein product [Arabidopsis thaliana]	molecular function: binding (GO:0005488);; cellular component: membrane (GO:0016020);; cellular component: membrane part (GO:0044425);; biological process: metabolic process (GO:0008152);; biological process: single-organism process (GO:0044699);; molecular function: catalytic activity (GO:0003824)
AT5G43780	AT5G43780	24.1539	1601	23.2635	1618	19.8742	1564	6.83475	454	12.0199	751	9.80732	683	6.66e-14	-1.31862	down	[P]	Inorganic ion transport and metabolism	Biological Process: sulfate assimilation (GO:0000103);; Molecular Function: sulfate adenylyltransferase (ATP) activity (GO:0004781);;	K13811|8.0e-274|ath:AT5G43780|K13811 3'-phosphoadenosine 5'-phosphosulfate synthase [EC:2.7.7.4 2.7.1.25] | (RefSeq) APS4; Pseudouridine synthase/archaeosine transglycosylase-like family protein	Purine metabolism (ko00230);; Monobactam biosynthesis (ko00261);; Selenocompound metabolism (ko00450);; Sulfur metabolism (ko00920)	[P]	Inorganic ion transport and metabolism	ATP-sulfurylase	ATP sulfurylase 4, chloroplastic OS=Arabidopsis thaliana OX=3702 GN=APS4 PE=2 SV=1	P	Inorganic ion transport and metabolism	Pseudouridine synthase/archaeosine transglycosylase-like family protein [Arabidopsis thaliana]	biological process: metabolic process (GO:0008152);; biological process: cellular process (GO:0009987);; molecular function: catalytic activity (GO:0003824)
AT5G46500	AT5G46500	2.5088	123	2.36419	122	2.10133	122	0.860612	43	1.52699	71	1.46562	76	0.0069224	-0.932466	down	--	--	--	--	--	--	--	--	Protein VARIATION IN COMPOUND TRIGGERED ROOT growth response OS=Arabidopsis thaliana OX=3702 GN=VICTR PE=1 SV=1	--	--	protein VARIATION IN COMPOUND TRIGGERED ROOT growth protein [Arabidopsis thaliana]	--
AT1G76990	AT1G76990	38.5765	3134	58.6405	4992	40.3568	3850	69.3925	5591	66.5891	5064	83.7189	7087	0.000338692	0.586372	up	[OT]	Posttranslational modification, protein turnover, chaperones;; Signal transduction mechanisms	Molecular Function: molecular_function (GO:0003674);; Molecular Function: binding (GO:0005488);; Cellular Component: cellular_component (GO:0005575);; Cellular Component: intracellular (GO:0005622);; Cellular Component: cell (GO:0005623);; Cellular Component: cytoplasm (GO:0005737);; Cellular Component: cytosol (GO:0005829);; Molecular Function: amino acid binding (GO:0016597);; Molecular Functio…	K00688|1.1e-06|ota:OT_ostta04g01980|K00688 glycogen phosphorylase [EC:2.4.1.1] | (RefSeq) Glycosyl transferase, family 35	Starch and sucrose metabolism (ko00500)	--	--	ACT domain	ACT domain-containing protein ACR3 OS=Arabidopsis thaliana OX=3702 GN=ACR3 PE=2 SV=1	S	Function unknown	ACT domain repeat 3 [Arabidopsis thaliana]	molecular function: binding (GO:0005488);; cellular component: cell (GO:0005623);; cellular component: cell part (GO:0044464)
AT5G46680	AT5G46680	2.07859	133	1.64438	110	2.20511	167	1.26678	81	1.13835	69	1.49754	101	0.0389636	-0.68731	down	--	--	Molecular Function: molecular_function (GO:0003674);; Molecular Function: nucleic acid binding (GO:0003676);; Molecular Function: RNA binding (GO:0003723);; Molecular Function: catalytic activity (GO:0003824);; Molecular Function: nuclease activity (GO:0004518);; Molecular Function: endonuclease activity (GO:0004519);; Molecular Function: binding (GO:0005488);; Cellular Component: cellular_compon…	--	--	[R]	General function prediction only	PPR repeat family	Pentatricopeptide repeat-containing protein At5g46680 OS=Arabidopsis thaliana OX=3702 GN=At5g46680 PE=2 SV=2	S	Function unknown	Pentatricopeptide repeat (PPR-like) superfamily protein [Arabidopsis thaliana]	molecular function: binding (GO:0005488);; molecular function: catalytic activity (GO:0003824);; biological process: metabolic process (GO:0008152);; biological process: cellular process (GO:0009987);; cellular component: cell (GO:0005623);; cellular component: cell part (GO:0044464);; cellular component: organelle (GO:0043226)
AT1G45616	AT1G45616	0.442072	52	0.472545	58	0.37758	53	0.935855	109	0.976764	107	1.32459	162	0.000102675	1.22111	up	--	--	Cellular Component: integral component of membrane (GO:0016021);;	K13466|7.7e-24|zju:107423984|K13466 EIX receptor 1/2 | (RefSeq) receptor-like protein EIX2	Plant-pathogen interaction (ko04626)	[R]	General function prediction only	Leucine rich repeat	Receptor-like protein 6 OS=Arabidopsis thaliana OX=3702 GN=RLP6 PE=3 SV=1	S	Function unknown	receptor like protein 6 [Arabidopsis thaliana]	cellular component: membrane (GO:0016020);; cellular component: membrane part (GO:0044425)
AT1G19940	AT1G19940	1.47678	103	2.27693	167	1.82925	152	1.1504	81	0.906966	60	1.53047	112	0.0433863	-0.719837	down	[G]	Carbohydrate transport and metabolism	Molecular Function: cellulase activity (GO:0008810);; Cellular Component: integral component of membrane (GO:0016021);; Biological Process: cellulose catabolic process (GO:0030245);;	K01179|9.6e-196|jre:108982352|K01179 endoglucanase [EC:3.2.1.4] | (RefSeq) endoglucanase 2-like	Starch and sucrose metabolism (ko00500)	--	--	Glycosyl hydrolase family 9	Endoglucanase 2 OS=Arabidopsis thaliana OX=3702 GN=At1g19940 PE=2 SV=1	G	Carbohydrate transport and metabolism	glycosyl hydrolase 9B5 [Arabidopsis thaliana]	molecular function: catalytic activity (GO:0003824);; cellular component: membrane (GO:0016020);; cellular component: membrane part (GO:0044425);; biological process: metabolic process (GO:0008152);; biological process: cellular process (GO:0009987)
AT1G10900	AT1G10900	21.0796	2171	22.3979	2420	21.2391	2596	11.4735	1182	13.1738	1278	13.6865	1480	2.23e-15	-0.842752	down	--	--	Molecular Function: ATP binding (GO:0005524);; Molecular Function: 1-phosphatidylinositol-4-phosphate 5-kinase activity (GO:0016308);;	K00889|0.0e+00|ath:AT1G10900|K00889 1-phosphatidylinositol-4-phosphate 5-kinase [EC:2.7.1.68] | (RefSeq) Phosphatidylinositol-4-phosphate 5-kinase family protein	Inositol phosphate metabolism (ko00562);; Phosphatidylinositol signaling system (ko04070);; Endocytosis (ko04144)	[T]	Signal transduction mechanisms	Phosphatidylinositol-4-phosphate 5-Kinase	Phosphatidylinositol 4-phosphate 5-kinase 7 OS=Arabidopsis thaliana OX=3702 GN=PIP5K7 PE=1 SV=1	T	Signal transduction mechanisms	Phosphatidylinositol-4-phosphate 5-kinase family protein [Arabidopsis thaliana]	molecular function: binding (GO:0005488);; biological process: metabolic process (GO:0008152);; biological process: cellular process (GO:0009987);; biological process: single-organism process (GO:0044699);; molecular function: catalytic activity (GO:0003824)
AT4G31800	AT4G31800	4.39042	213	8.15699	415	7.4298	428	7.87993	383	11.211	512	13.3238	679	0.0272847	0.607338	up	--	--	Molecular Function: transcription factor activity, sequence-specific DNA binding (GO:0003700);; Cellular Component: nucleus (GO:0005634);; Molecular Function: sequence-specific DNA binding (GO:0043565);;	K18834|7.4e-18|ini:109156100|K18834 WRKY transcription factor 1 | (RefSeq) WRKY transcription factor 1-like	Plant-pathogen interaction (ko04626)	--	--	WRKY DNA -binding domain	WRKY transcription factor 18 OS=Arabidopsis thaliana OX=3702 GN=WRKY18 PE=1 SV=2	K	Transcription	WRKY DNA-binding protein 18 [Arabidopsis thaliana]	biological process: biological regulation (GO:0065007);; molecular function: nucleic acid binding transcription factor activity (GO:0001071);; cellular component: cell (GO:0005623);; cellular component: organelle (GO:0043226);; cellular component: cell part (GO:0044464);; molecular function: binding (GO:0005488)
AT2G26700	AT2G26700	0.632054	43	1.08597	78	0.654972	53	1.57877	108	1.37867	89	1.66198	119	0.0157398	0.883105	up	[T]	Signal transduction mechanisms	Molecular Function: protein kinase activity (GO:0004672);; Molecular Function: ATP binding (GO:0005524);;	K08286|1.1e-303|ath:AT2G26700|K08286 protein-serine/threonine kinase [EC:2.7.11.-] | (RefSeq) PID2; AGC (cAMP-dependent, cGMP-dependent and protein kinase C) kinase family protein	--	[R]	General function prediction only	Protein kinase domain	Protein kinase PINOID 2 OS=Arabidopsis thaliana OX=3702 GN=PID2 PE=1 SV=1	T	Signal transduction mechanisms	AGC (cAMP-dependent, cGMP-dependent and protein kinase C) kinase family protein [Arabidopsis thaliana]	biological process: metabolic process (GO:0008152);; biological process: cellular process (GO:0009987);; molecular function: catalytic activity (GO:0003824);; molecular function: binding (GO:0005488)
AT3G05650	AT3G05650	3.72521	420	5.05089	598	4.54413	608	2.57743	291	2.95211	314	3.19838	379	6.98e-05	-0.694942	down	--	--	Cellular Component: integral component of membrane (GO:0016021);;	K20718|3.7e-14|smo:SELMODRAFT_427364|K20718 LRR receptor-like serine/threonine-protein kinase ERECTA [EC:2.7.11.1] | (RefSeq) hypothetical protein	MAPK signaling pathway - plant (ko04016)	[R]	General function prediction only	Leucine rich repeat	Receptor-like protein 32 OS=Arabidopsis thaliana OX=3702 GN=RLP32 PE=2 SV=1	S	Function unknown	receptor like protein 32 [Arabidopsis thaliana]	cellular component: membrane (GO:0016020);; cellular component: membrane part (GO:0044425)
AT2G20515	AT2G20515	2.29408	68	2.10129	66	1.61807	57	3.85926	115	3.3785	95	3.26935	102	0.0446122	0.727884	up	--	--	--	--	--	[U]	Intracellular trafficking, secretion, and vesicular transport	--	--	S	Function unknown	pollen Ole e I family allergen protein [Arabidopsis thaliana]	--
AT3G55120	AT3G55120	15.4392	560	15.9019	605	16.3998	706	32.9445	1194	30.6497	1046	35.5373	1352	4.95e-16	0.965281	up	--	--	Molecular Function: intramolecular lyase activity (GO:0016872);;	K01859|7.2e-133|ath:AT3G55120|K01859 chalcone isomerase [EC:5.5.1.6] | (RefSeq) TT5; Chalcone-flavanone isomerase family protein	Flavonoid biosynthesis (ko00941)	--	--	Chalcone-flavanone isomerase	Chalcone--flavonone isomerase 1 OS=Arabidopsis thaliana OX=3702 GN=CHI1 PE=1 SV=2	G	Carbohydrate transport and metabolism	chalcone flavanone isomerase [Arabidopsis thaliana]	molecular function: catalytic activity (GO:0003824)
AT3G08770	AT3G08770	43.7474	1016	40.8342	995	43.1153	1188	81.1792	1885	79.3527	1735	73.2341	1785	6.44e-11	0.788252	up	--	--	Biological Process: lipid transport (GO:0006869);; Molecular Function: lipid binding (GO:0008289);; Biological Process: response to water deprivation (GO:0009414);;	--	--	--	--	Protease inhibitor/seed storage/LTP family	Non-specific lipid-transfer protein 6 OS=Arabidopsis thaliana OX=3702 GN=LTP6 PE=3 SV=1	U	Intracellular trafficking, secretion, and vesicular transport	lipid transfer protein 6 [Arabidopsis thaliana]	biological process: single-organism process (GO:0044699);; biological process: localization (GO:0051179);; molecular function: binding (GO:0005488);; biological process: response to stimulus (GO:0050896)
AT1G75780	AT1G75780	14.6417	924	18.7002	1237	16.502	1236	24.526	1547	27.6032	1640	30.0592	1991	1.81e-07	0.634623	up	--	--	Molecular Function: GTPase activity (GO:0003924);; Molecular Function: structural constituent of cytoskeleton (GO:0005200);; Molecular Function: GTP binding (GO:0005525);; Cellular Component: cytoplasm (GO:0005737);; Cellular Component: microtubule (GO:0005874);; Biological Process: microtubule-based process (GO:0007017);;	K07375|3.6e-263|ath:AT1G75780|K07375 tubulin beta | (RefSeq) TUB1; tubulin beta-1 chain	Phagosome (ko04145)	[Z]	Cytoskeleton	Tubulin/FtsZ family, GTPase domain	Tubulin beta-1 chain OS=Arabidopsis thaliana OX=3702 GN=TUBB1 PE=2 SV=1	Z	Cytoskeleton	tubulin beta-1 chain [Arabidopsis thaliana]	molecular function: catalytic activity (GO:0003824);; molecular function: structural molecule activity (GO:0005198);; molecular function: binding (GO:0005488);; cellular component: cell (GO:0005623);; cellular component: cell part (GO:0044464);; cellular component: organelle (GO:0043226);; cellular component: organelle part (GO:0044422);; cellular component: supramolecular complex (GO:0099080);; …
AT5G42230	AT5G42230	0.880786	59	0.750642	52	0.604666	48	0.270733	18	0.384614	24	0.231431	17	0.00108261	-1.40083	down	[E]	Amino acid transport and metabolism	Molecular Function: serine-type carboxypeptidase activity (GO:0004185);;	K16297|3.7e-279|ath:AT5G42230|K16297 serine carboxypeptidase-like clade II [EC:3.4.16.-] | (RefSeq) scpl41; serine carboxypeptidase-like 41	--	[OE]	Posttranslational modification, protein turnover, chaperones;; Amino acid transport and metabolism	Serine carboxypeptidase	Serine carboxypeptidase-like 41 OS=Arabidopsis thaliana OX=3702 GN=SCPL41 PE=2 SV=1	E	Amino acid transport and metabolism	serine carboxypeptidase-like 41 [Arabidopsis thaliana]	biological process: metabolic process (GO:0008152);; molecular function: catalytic activity (GO:0003824)
AT1G70950	AT1G70950	0.630544	41	0.662329	45	0.733252	56	1.73786	112	1.13748	69	1.54742	105	0.00403547	1.03423	up	--	--	--	K21596|6.3e-08|sind:105176456|K21596 calmodulin-binding transcription activator | (RefSeq) protein WVD2-like 2 isoform X1	--	--	--	Targeting protein for Xklp2 (TPX2) domain	Protein WVD2-like 7 OS=Arabidopsis thaliana OX=3702 GN=WDL7 PE=2 SV=1	S	Function unknown	TPX2 (targeting protein for Xklp2) protein family [Arabidopsis thaliana]	--
AT5G59310	AT5G59310	2.09925	52	1.37824	36	1.38116	41	34.2429	841	6.74828	156	15.0033	387	2.01e-11	3.43581	up	--	--	Biological Process: lipid transport (GO:0006869);; Molecular Function: lipid binding (GO:0008289);;	--	--	--	--	Protease inhibitor/seed storage/LTP family	Non-specific lipid-transfer protein 4 OS=Arabidopsis thaliana OX=3702 GN=LTP4 PE=3 SV=1	U	Intracellular trafficking, secretion, and vesicular transport	lipid transfer protein 4 [Arabidopsis thaliana]	biological process: single-organism process (GO:0044699);; biological process: localization (GO:0051179);; molecular function: binding (GO:0005488)
AT1G09240	AT1G09240	11.7514	573	15.6767	801	19.2702	1114	21.5028	1047	41.3081	1894	23.3926	1196	0.0039008	0.800741	up	[O]	Posttranslational modification, protein turnover, chaperones	Molecular Function: nicotianamine synthase activity (GO:0030410);; Biological Process: nicotianamine biosynthetic process (GO:0030418);;	K05953|3.1e-184|ath:AT1G09240|K05953 nicotianamine synthase [EC:2.5.1.43] | (RefSeq) NAS3; nicotianamine synthase 3	--	--	--	Nicotianamine synthase protein	Nicotianamine synthase 3 OS=Arabidopsis thaliana OX=3702 GN=NAS3 PE=2 SV=1	E	Amino acid transport and metabolism	nicotianamine synthase 3 [Arabidopsis thaliana]	molecular function: catalytic activity (GO:0003824);; biological process: metabolic process (GO:0008152);; biological process: cellular process (GO:0009987);; biological process: single-organism process (GO:0044699)
AT5G57550	AT5G57550	0	0	0	0	0	0	1.04696	44	1.02925	40	1.32735	58	2.87e-22	8.57419	up	[G]	Carbohydrate transport and metabolism	Molecular Function: hydrolase activity, hydrolyzing O-glycosyl compounds (GO:0004553);; Cellular Component: cell wall (GO:0005618);; Biological Process: xyloglucan metabolic process (GO:0010411);; Molecular Function: xyloglucan:xyloglucosyl transferase activity (GO:0016762);; Biological Process: cell wall biogenesis (GO:0042546);; Cellular Component: apoplast (GO:0048046);; Biological Process: ce…	K08235|4.2e-169|ath:AT5G57550|K08235 xyloglucan:xyloglucosyl transferase [EC:2.4.1.207] | (RefSeq) XTH25; xyloglucan endotransglucosylase/hydrolase 25	--	--	--	Glycosyl hydrolases family 16	Probable xyloglucan endotransglucosylase/hydrolase protein 25 OS=Arabidopsis thaliana OX=3702 GN=XTH25 PE=2 SV=2	G	Carbohydrate transport and metabolism	xyloglucan endotransglucosylase/hydrolase 25 [Arabidopsis thaliana]	molecular function: catalytic activity (GO:0003824);; cellular component: cell (GO:0005623);; cellular component: cell part (GO:0044464);; biological process: metabolic process (GO:0008152);; biological process: cellular process (GO:0009987);; biological process: cellular component organization or biogenesis (GO:0071840);; cellular component: extracellular region (GO:0005576)
AT5G64380	AT5G64380	18.3898	1062	18.3721	1113	15.7004	1076	11.3632	656	13.0967	712	12.6015	764	1.38e-05	-0.586949	down	[G]	Carbohydrate transport and metabolism	Cellular Component: cytoplasm (GO:0005737);; Biological Process: sucrose biosynthetic process (GO:0005986);; Biological Process: fructose metabolic process (GO:0006000);; Biological Process: fructose 6-phosphate metabolic process (GO:0006002);; Biological Process: gluconeogenesis (GO:0006094);; Cellular Component: chloroplast (GO:0009507);; Cellular Component: chloroplast stroma (GO:0009570);; Bi…	K03841|8.5e-232|ath:AT5G64380|K03841 fructose-1,6-bisphosphatase I [EC:3.1.3.11] | (RefSeq) Inositol monophosphatase family protein	Glycolysis / Gluconeogenesis (ko00010);; Pentose phosphate pathway (ko00030);; Fructose and mannose metabolism (ko00051);; Carbon fixation in photosynthetic organisms (ko00710);; Carbon metabolism (ko01200)	[G]	Carbohydrate transport and metabolism	Fructose-1-6-bisphosphatase, N-terminal domain	Fructose-1,6-bisphosphatase, chloroplastic OS=Brassica napus OX=3708 GN=FBP PE=2 SV=1	G	Carbohydrate transport and metabolism	Inositol monophosphatase family protein [Arabidopsis thaliana]	cellular component: cell (GO:0005623);; cellular component: cell part (GO:0044464);; biological process: metabolic process (GO:0008152);; biological process: cellular process (GO:0009987);; biological process: single-organism process (GO:0044699);; cellular component: organelle (GO:0043226);; cellular component: organelle part (GO:0044422);; molecular function: catalytic activity (GO:0003824)
AT1G76530	AT1G76530	2.83627	160	1.45343	86	1.66398	111	4.9758	280	5.03191	266	4.61261	272	8.96e-05	1.20553	up	--	--	Cellular Component: integral component of membrane (GO:0016021);; Biological Process: transmembrane transport (GO:0055085);;	K24139|4.1e-229|ath:AT1G76530|K24139 auxin efflux carrier family protein | (RefSeq) Auxin efflux carrier family protein	--	[S]	Function unknown	Membrane transport protein	Protein PIN-LIKES 4 OS=Arabidopsis thaliana OX=3702 GN=PILS4 PE=2 SV=1	S	Function unknown	Auxin efflux carrier family protein [Arabidopsis thaliana]	cellular component: membrane (GO:0016020);; cellular component: membrane part (GO:0044425);; biological process: localization (GO:0051179)
AT2G47800	AT2G47800	2.21839	419	2.76044	547	2.67337	599	4.94972	935	4.19391	746	7.11836	1412	3.59e-08	0.994057	up	[V]	Defense mechanisms	Molecular Function: ATP binding (GO:0005524);; Cellular Component: integral component of membrane (GO:0016021);; Molecular Function: ATPase activity (GO:0016887);; Molecular Function: ATPase activity, coupled to transmembrane movement of substances (GO:0042626);;	K05666|0.0e+00|brp:103871477|K05666 ATP-binding cassette, subfamily C (CFTR/MRP), member 2 | (RefSeq) ABC transporter C family member 4 isoform X1	ABC transporters (ko02010)	[Q]	Secondary metabolites biosynthesis, transport and catabolism	ABC transporter transmembrane region	ABC transporter C family member 4 OS=Arabidopsis thaliana OX=3702 GN=ABCC4 PE=1 SV=2	V	Defense mechanisms	multidrug resistance-associated protein 4 [Arabidopsis thaliana]	molecular function: binding (GO:0005488);; cellular component: membrane (GO:0016020);; cellular component: membrane part (GO:0044425);; molecular function: catalytic activity (GO:0003824);; biological process: localization (GO:0051179);; molecular function: transporter activity (GO:0005215)
AT1G66390	AT1G66390	0.090789	4	0.491979	20	0.249574	12	3.79723	146	1.18447	43	6.52262	264	1.02e-08	3.62765	up	--	--	Molecular Function: DNA binding (GO:0003677);; Cellular Component: nucleus (GO:0005634);;	K09422|4.4e-146|ath:AT1G66390|K09422 transcription factor MYB, plant | (RefSeq) MYB90; myb domain protein 90	--	[K]	Transcription	Myb-like DNA-binding domain	Transcription factor MYB90 OS=Arabidopsis thaliana OX=3702 GN=MYB90 PE=1 SV=1	K	Transcription	myb domain protein 90 [Arabidopsis thaliana]	molecular function: binding (GO:0005488);; cellular component: cell (GO:0005623);; cellular component: organelle (GO:0043226);; cellular component: cell part (GO:0044464)
AT2G43870	AT2G43870	2.85682	129	3.29979	156	3.42436	183	1.89849	86	1.97649	84	1.63751	78	0.0035482	-0.875263	down	[G]	Carbohydrate transport and metabolism	Molecular Function: polygalacturonase activity (GO:0004650);; Cellular Component: extracellular region (GO:0005576);; Biological Process: carbohydrate metabolic process (GO:0005975);; Molecular Function: lyase activity (GO:0016829);; Biological Process: cell wall organization (GO:0071555);;	K01184|3.3e-225|ath:AT2G43870|K01184 polygalacturonase [EC:3.2.1.15] | (RefSeq) Pectin lyase-like superfamily protein	Pentose and glucuronate interconversions (ko00040)	--	--	Glycosyl hydrolases family 28	Polygalacturonase OS=Prunus persica OX=3760 PE=2 SV=1	M	Cell wall/membrane/envelope biogenesis	unknown, partial [Arabidopsis thaliana]	molecular function: catalytic activity (GO:0003824);; cellular component: extracellular region (GO:0005576);; biological process: metabolic process (GO:0008152);; biological process: cellular process (GO:0009987);; biological process: cellular component organization or biogenesis (GO:0071840)
AT2G29490	AT2G29490	1.3853	55	3.04223	125	2.60926	121	8.23166	322	6.17828	228	8.46073	348	4.61e-08	1.61211	up	[O]	Posttranslational modification, protein turnover, chaperones	Biological Process: response to acid chemical (GO:0001101);; Molecular Function: molecular_function (GO:0003674);; Molecular Function: catalytic activity (GO:0003824);; Molecular Function: glutathione transferase activity (GO:0004364);; Molecular Function: protein binding (GO:0005515);; Cellular Component: cellular_component (GO:0005575);; Cellular Component: intracellular (GO:0005622);; Cellular…	K00799|3.5e-126|ath:AT2G29490|K00799 glutathione S-transferase [EC:2.5.1.18] | (RefSeq) GSTU1; glutathione S-transferase TAU 1	Glutathione metabolism (ko00480)	[O]	Posttranslational modification, protein turnover, chaperones	Glutathione S-transferase, N-terminal domain	Glutathione S-transferase U1 OS=Arabidopsis thaliana OX=3702 GN=GSTU1 PE=2 SV=1	O	Posttranslational modification, protein turnover, chaperones	glutathione S-transferase TAU 1 [Arabidopsis thaliana]	biological process: response to stimulus (GO:0050896);; molecular function: catalytic activity (GO:0003824);; molecular function: binding (GO:0005488);; cellular component: cell (GO:0005623);; cellular component: cell part (GO:0044464);; biological process: metabolic process (GO:0008152);; biological process: cellular process (GO:0009987);; biological process: single-organism process (GO:0044699)…
AT2G32120	AT2G32120	1.92063	157	2.09812	180	1.5124	146	1.10461	90	1.04894	82	1.17178	100	0.00677791	-0.810912	down	[O]	Posttranslational modification, protein turnover, chaperones	Molecular Function: ATP binding (GO:0005524);;	K09489|0.0e+00|ath:AT2G32120|K09489 heat shock 70kDa protein 4 | (RefSeq) HSP70T-2; heat-shock protein 70T-2	--	[O]	Posttranslational modification, protein turnover, chaperones	Hsp70 protein	Heat shock 70 kDa protein 8 OS=Arabidopsis thaliana OX=3702 GN=HSP70-8 PE=1 SV=1	O	Posttranslational modification, protein turnover, chaperones	heat-shock protein 70T-2 [Arabidopsis thaliana]	molecular function: binding (GO:0005488)
AT2G05380	AT2G05380	41.8608	983	53.6134	1321	44.3757	1237	146.952	3452	129.399	2862	92.7688	2288	2.56e-13	1.32892	up	--	--	Biological Process: cell morphogenesis (GO:0000902);; Biological Process: response to acid chemical (GO:0001101);; Biological Process: response to stress (GO:0006950);; Biological Process: multicellular organism development (GO:0007275);; Biological Process: biological_process (GO:0008150);; Biological Process: regulation of cell size (GO:0008361);; Biological Process: response to desiccation (GO…	--	--	--	--	Glycine rich protein family	Glycine-rich protein 3 short isoform OS=Arabidopsis thaliana OX=3702 GN=GRP3S PE=1 SV=2	--	--	glycine-rich protein 3 short isoform [Arabidopsis thaliana]	biological process: cellular process (GO:0009987);; biological process: developmental process (GO:0032502);; biological process: single-organism process (GO:0044699);; biological process: cellular component organization or biogenesis (GO:0071840);; biological process: response to stimulus (GO:0050896);; biological process: multicellular organismal process (GO:0032501);; biological process: biolog…
AT2G34070	AT2G34070	2.87011	161	3.64338	215	2.6666	178	6.17982	347	4.31814	228	7.48417	441	0.00068348	0.881238	up	--	--	Molecular Function: molecular_function (GO:0003674);; Molecular Function: catalytic activity (GO:0003824);; Cellular Component: cellular_component (GO:0005575);; Cellular Component: intracellular (GO:0005622);; Cellular Component: cell (GO:0005623);; Cellular Component: cytoplasm (GO:0005737);; Cellular Component: vacuole (GO:0005773);; Cellular Component: Golgi apparatus (GO:0005794);; Cellular …	K23877|6.2e-38|csat:104750868|K23877 xyloglucan O-acetyltransferase | (RefSeq) protein ALTERED XYLOGLUCAN 4-like	--	--	--	GDSL/SGNH-like Acyl-Esterase family found in Pmr5 and Cas1p	Protein trichome birefringence-like 37 OS=Arabidopsis thaliana OX=3702 GN=TBL37 PE=2 SV=2	S	Function unknown	TRICHOME BIREFRINGENCE-LIKE 37 [Arabidopsis thaliana]	molecular function: catalytic activity (GO:0003824);; cellular component: cell (GO:0005623);; cellular component: cell part (GO:0044464);; cellular component: organelle (GO:0043226);; cellular component: cell junction (GO:0030054);; biological process: cellular process (GO:0009987);; cellular component: symplast (GO:0055044)
AT5G41820	AT5G41820	0.953377	77	0.809859	69	0.857402	82	0.278377	23	0.477356	37	0.242206	21	0.00028754	-1.4506	down	--	--	Cellular Component: Rab-protein geranylgeranyltransferase complex (GO:0005968);; Molecular Function: protein prenyltransferase activity (GO:0008318);; Biological Process: protein geranylgeranylation (GO:0018344);;	K14050|0.0e+00|ath:AT5G41820|K14050 geranylgeranyl transferase type-2 subunit alpha [EC:2.5.1.60] | (RefSeq) RGTA2; RAB geranylgeranyl transferase alpha subunit 2	--	[O]	Posttranslational modification, protein turnover, chaperones	Protein prenyltransferase alpha subunit repeat	Geranylgeranyl transferase type-2 subunit alpha 2 OS=Arabidopsis thaliana OX=3702 GN=RGTA2 PE=3 SV=1	O	Posttranslational modification, protein turnover, chaperones	RAB geranylgeranyl transferase alpha subunit 2 [Arabidopsis thaliana]	cellular component: cell (GO:0005623);; cellular component: macromolecular complex (GO:0032991);; cellular component: cell part (GO:0044464);; molecular function: catalytic activity (GO:0003824);; biological process: metabolic process (GO:0008152);; biological process: cellular process (GO:0009987)
AT5G25370	AT5G25370	0.854576	82	1.253	127	0.903593	103	0.464286	45	0.646659	59	0.699472	71	0.0254411	-0.810449	down	[I]	Lipid transport and metabolism	Molecular Function: phospholipase D activity (GO:0004630);; Molecular Function: calcium ion binding (GO:0005509);; Cellular Component: membrane (GO:0016020);; Biological Process: lipid catabolic process (GO:0016042);; Biological Process: phosphatidylcholine metabolic process (GO:0046470);; Molecular Function: N-acylphosphatidylethanolamine-specific phospholipase D activity (GO:0070290);;	K01115|0.0e+00|ath:AT5G25370|K01115 phospholipase D1/2 [EC:3.1.4.4] | (RefSeq) PLDALPHA3; phospholipase D alpha 3	Glycerophospholipid metabolism (ko00564);; Ether lipid metabolism (ko00565);; Endocytosis (ko04144)	[I]	Lipid transport and metabolism	Phospholipase D C terminal	Phospholipase D alpha 3 OS=Arabidopsis thaliana OX=3702 GN=PLDALPHA3 PE=2 SV=1	I	Lipid transport and metabolism	phospholipase D alpha 3 [Arabidopsis thaliana]	molecular function: catalytic activity (GO:0003824);; molecular function: binding (GO:0005488);; cellular component: membrane (GO:0016020);; biological process: metabolic process (GO:0008152);; biological process: single-organism process (GO:0044699);; biological process: cellular process (GO:0009987)
AT2G34060	AT2G34060	5.28643	247	5.25098	258	5.39246	299	2.85232	134	2.84801	126	3.53263	174	0.000115976	-0.869361	down	--	--	Molecular Function: peroxidase activity (GO:0004601);; Cellular Component: extracellular region (GO:0005576);; Biological Process: response to oxidative stress (GO:0006979);; Molecular Function: heme binding (GO:0020037);; Biological Process: hydrogen peroxide catabolic process (GO:0042744);; Molecular Function: metal ion binding (GO:0046872);;	K00430|3.4e-197|ath:AT2G34060|K00430 peroxidase [EC:1.11.1.7] | (RefSeq) Peroxidase superfamily protein	Phenylpropanoid biosynthesis (ko00940)	--	--	Peroxidase	Peroxidase 19 OS=Arabidopsis thaliana OX=3702 GN=PER19 PE=2 SV=1	G	Carbohydrate transport and metabolism	Peroxidase superfamily protein [Arabidopsis thaliana]	biological process: metabolic process (GO:0008152);; biological process: cellular process (GO:0009987);; biological process: single-organism process (GO:0044699);; biological process: response to stimulus (GO:0050896);; biological process: detoxification (GO:0098754);; molecular function: catalytic activity (GO:0003824);; molecular function: antioxidant activity (GO:0016209);; cellular component:…
AT1G17560	AT1G17560	5.34411	184	6.55296	236	6.92291	282	12.4397	427	11.3032	365	13.8356	498	1.6e-06	0.906186	up	[J]	Translation, ribosomal structure and biogenesis	Molecular Function: structural constituent of ribosome (GO:0003735);; Cellular Component: ribosome (GO:0005840);; Biological Process: translation (GO:0006412);;	K02874|3.6e-103|ath:AT1G17560|K02874 large subunit ribosomal protein L14 | (RefSeq) HLL; Ribosomal protein L14p/L23e family protein	Ribosome (ko03010)	[J]	Translation, ribosomal structure and biogenesis	Ribosomal protein L14p/L23e	50S ribosomal protein HLL, mitochondrial OS=Arabidopsis thaliana OX=3702 GN=HLL PE=2 SV=1	J	Translation, ribosomal structure and biogenesis	Ribosomal protein L14p/L23e family protein [Arabidopsis thaliana]	molecular function: structural molecule activity (GO:0005198);; cellular component: cell (GO:0005623);; cellular component: macromolecular complex (GO:0032991);; cellular component: organelle (GO:0043226);; cellular component: cell part (GO:0044464);; biological process: metabolic process (GO:0008152);; biological process: cellular process (GO:0009987)
Arabidopsis_thaliana_newGene_581	--	3.35071	113	3.86212	136	2.79886	112	5.82291	195	5.41247	171	5.11677	181	0.0337715	0.624973	up	--	--	--	--	--	--	--	--	--	--	--	--	--
AT5G46220	AT5G46220	2.27289	135	2.846	177	2.43805	171	1.03771	62	1.4219	79	1.16749	73	0.000101168	-1.13994	down	--	--	Cellular Component: Golgi apparatus (GO:0005794);; Biological Process: pollen tube growth (GO:0009860);; Biological Process: stomatal movement (GO:0010118);; Cellular Component: integral component of membrane (GO:0016021);; Molecular Function: dihydroceramidase activity (GO:0071633);; Cellular Component: pollen tube (GO:0090406);; Biological Process: regulation of stomatal opening (GO:1902456);;	--	--	--	--	Protein of unknown function (DUF616)	Probable hexosyltransferase MUCI70 OS=Arabidopsis thaliana OX=3702 GN=MUCI70 PE=1 SV=1	S	Function unknown	transmembrane protein (DUF616) [Arabidopsis thaliana]	cellular component: cell (GO:0005623);; cellular component: organelle (GO:0043226);; cellular component: cell part (GO:0044464);; biological process: reproduction (GO:0000003);; biological process: cellular process (GO:0009987);; biological process: reproductive process (GO:0022414);; biological process: developmental process (GO:0032502);; biological process: growth (GO:0040007);; biological pro…
AT1G68440	AT1G68440	4.63564	225	6.01747	306	4.57785	263	7.3364	355	9.15622	417	9.48442	482	0.000697258	0.681843	up	--	--	Cellular Component: integral component of membrane (GO:0016021);;	--	--	--	--	--	--	S	Function unknown	transmembrane protein [Arabidopsis thaliana]	cellular component: membrane (GO:0016020);; cellular component: membrane part (GO:0044425)
AT5G45830	AT5G45830	5.02203	208	4.3482	189	3.98735	196	1.62252	68	2.05723	81	2.01085	88	1.5e-06	-1.30506	down	--	--	Biological Process: transcription, DNA-templated (GO:0006351);; Molecular Function: sequence-specific DNA binding (GO:0043565);;	K14431|2.1e-06|sita:101774433|K14431 transcription factor TGA | (RefSeq) transcription factor TGAL1	Plant hormone signal transduction (ko04075)	--	--	Seed dormancy control	Protein DELAY OF GERMINATION 1 OS=Arabidopsis thaliana OX=3702 GN=DOG1 PE=1 SV=1	S	Function unknown	delay of germination 1 [Arabidopsis thaliana]	biological process: metabolic process (GO:0008152);; biological process: cellular process (GO:0009987);; molecular function: binding (GO:0005488)
AT3G48920	AT3G48920	0.248087	8	0.67221	22	0.768856	28	2.10207	65	1.22568	36	1.36136	44	0.00626924	1.37146	up	--	--	Molecular Function: transcription regulatory region sequence-specific DNA binding (GO:0000976);; Molecular Function: transcription factor activity, sequence-specific DNA binding (GO:0003700);; Cellular Component: nucleus (GO:0005634);; Biological Process: cell differentiation (GO:0030154);; Molecular Function: sequence-specific DNA binding (GO:0043565);;	K09422|1.9e-147|ath:AT3G48920|K09422 transcription factor MYB, plant | (RefSeq) MYB45; myb domain protein 45	--	[K]	Transcription	Myb-like DNA-binding domain	Transcription factor LAF1 OS=Arabidopsis thaliana OX=3702 GN=LAF1 PE=1 SV=2	K	Transcription	myb domain protein 45 [Arabidopsis thaliana]	molecular function: binding (GO:0005488);; biological process: biological regulation (GO:0065007);; molecular function: nucleic acid binding transcription factor activity (GO:0001071);; cellular component: cell (GO:0005623);; cellular component: organelle (GO:0043226);; cellular component: cell part (GO:0044464);; biological process: cellular process (GO:0009987);; biological process: development…
AT4G13770	AT4G13770	220.048	14867	223.525	15845	203.086	16289	94.9434	6417	94.8329	6036	122.326	8680	4.24e-23	-1.14137	down	[QV]	Secondary metabolites biosynthesis, transport and catabolism;; Defense mechanisms	Molecular Function: monooxygenase activity (GO:0004497);; Molecular Function: iron ion binding (GO:0005506);; Molecular Function: oxidoreductase activity, acting on paired donors, with incorporation or reduction of molecular oxygen (GO:0016705);; Molecular Function: heme binding (GO:0020037);;	K12156|2.4e-292|ath:AT4G13770|K12156 (methylthio)alkanaldoxime N-monooxygenase [EC:1.14.14.43] | (RefSeq) CYP83A1; cytochrome P450, family 83, subfamily A, polypeptide 1	Glucosinolate biosynthesis (ko00966);; 2-Oxocarboxylic acid metabolism (ko01210)	[Q]	Secondary metabolites biosynthesis, transport and catabolism	Cytochrome P450	Cytochrome P450 83A1 OS=Arabidopsis thaliana OX=3702 GN=CYP83A1 PE=1 SV=2	Q	Secondary metabolites biosynthesis, transport and catabolism	cytochrome P450, family 83, subfamily A, polypeptide 1 [Arabidopsis thaliana]	biological process: metabolic process (GO:0008152);; biological process: single-organism process (GO:0044699);; molecular function: catalytic activity (GO:0003824);; molecular function: binding (GO:0005488)
AT5G45570	AT5G45570	0.80653	87	0.652199	74	0.682055	88	0.131277	15	0	0	0.170313	20	1.03e-07	-2.83144	down	--	--	Molecular Function: cysteine-type peptidase activity (GO:0008234);;	--	--	--	--	Ulp1 protease family, C-terminal catalytic domain	--	O	Posttranslational modification, protein turnover, chaperones	Ulp1 protease family protein [Arabidopsis thaliana]	biological process: metabolic process (GO:0008152);; molecular function: catalytic activity (GO:0003824)
AT2G43510	AT2G43510	25.5133	488	14.3395	288	21.4574	488	53.7115	1028	72.1824	1300	53.2143	1069	2.13e-11	1.45618	up	--	--	Cellular Component: extracellular region (GO:0005576);; Biological Process: defense response (GO:0006952);; Biological Process: pathogenesis (GO:0009405);; Molecular Function: sodium channel inhibitor activity (GO:0019871);;	--	--	--	--	Scorpion toxin-like domain	Defensin-like protein 195 OS=Arabidopsis thaliana OX=3702 GN=ATTI1 PE=1 SV=3	S	Function unknown	trypsin inhibitor protein 1 [Arabidopsis thaliana]	cellular component: extracellular region (GO:0005576);; biological process: response to stimulus (GO:0050896);; biological process: multi-organism process (GO:0051704);; biological process: biological regulation (GO:0065007);; molecular function: molecular function regulator (GO:0098772)
AT5G58310	AT5G58310	23.4407	917	19.158	786	15.3235	712	8.60825	337	11.6873	431	10.6699	439	1.69e-07	-0.989628	down	[HR]	Coenzyme transport and metabolism;; General function prediction only	Molecular Function: molecular_function (GO:0003674);; Molecular Function: catalytic activity (GO:0003824);; Biological Process: organic acid metabolic process (GO:0006082);; Biological Process: cellular aromatic compound metabolic process (GO:0006725);; Biological Process: nitrogen compound metabolic process (GO:0006807);; Biological Process: multicellular organism development (GO:0007275);; Biol…	K13544|3.6e-74|boe:106304188|K13544 pheophorbidase [EC:3.1.1.82] | (RefSeq) pheophorbidase-like	Porphyrin and chlorophyll metabolism (ko00860)	--	--	Alpha/beta hydrolase family	Methylesterase 18 OS=Arabidopsis thaliana OX=3702 GN=MES18 PE=2 SV=1	S	Function unknown	methyl esterase 18 [Arabidopsis thaliana]	molecular function: catalytic activity (GO:0003824);; biological process: metabolic process (GO:0008152);; biological process: cellular process (GO:0009987);; biological process: single-organism process (GO:0044699);; biological process: multicellular organismal process (GO:0032501);; biological process: developmental process (GO:0032502);; biological process: biological regulation (GO:0065007)
AT1G74090	AT1G74090	74.3087	3719	72.3869	3801	70.6941	4200	29.8787	1496	29.4814	1390	42.8943	2255	2.57e-19	-1.18162	down	--	--	Molecular Function: sulfotransferase activity (GO:0008146);;	K22321|2.7e-210|ath:AT1G74090|K22321 aliphatic desulfoglucosinolate sulfotransferase [EC:2.8.2.38] | (RefSeq) SOT18; desulfo-glucosinolate sulfotransferase 18	Glucosinolate biosynthesis (ko00966)	[R]	General function prediction only	Sulfotransferase domain	Cytosolic sulfotransferase 18 OS=Arabidopsis thaliana OX=3702 GN=SOT18 PE=1 SV=1	S	Function unknown	desulfo-glucosinolate sulfotransferase 18 [Arabidopsis thaliana]	molecular function: catalytic activity (GO:0003824)
AT4G30670	AT4G30670	1.74256	42	2.18827	55	1.4743	42	2.61723	62	6.17968	138	7.80839	194	0.00057283	1.49962	up	--	--	--	--	--	--	--	--	--	--	--	Putative membrane lipoprotein [Arabidopsis thaliana]	--
AT4G19380	AT4G19380	4.14163	382	6.25148	605	4.99552	547	8.84505	816	9.22314	801	10.6602	1032	2.93e-07	0.815037	up	[IR]	Lipid transport and metabolism;; General function prediction only	Cellular Component: membrane (GO:0016020);; Molecular Function: long-chain-alcohol oxidase activity (GO:0046577);; Molecular Function: flavin adenine dinucleotide binding (GO:0050660);;	K17756|0.0e+00|ath:AT4G19380|K17756 long-chain-alcohol oxidase [EC:1.1.3.20] | (RefSeq) Long-chain fatty alcohol dehydrogenase family protein	--	--	--	GMC oxidoreductase	Long-chain-alcohol oxidase FAO4A OS=Arabidopsis thaliana OX=3702 GN=FAO4A PE=3 SV=2	E	Amino acid transport and metabolism	Long-chain fatty alcohol dehydrogenase family protein [Arabidopsis thaliana]	cellular component: membrane (GO:0016020);; biological process: metabolic process (GO:0008152);; biological process: single-organism process (GO:0044699);; molecular function: catalytic activity (GO:0003824);; molecular function: binding (GO:0005488)
AT3G56070	AT3G56070	28.3383	997	34.396	1269	30.4277	1271	51.1454	1799	46.8077	1551	59.6879	2205	2.19e-08	0.671863	up	[O]	Posttranslational modification, protein turnover, chaperones	Molecular Function: peptidyl-prolyl cis-trans isomerase activity (GO:0003755);; Biological Process: protein folding (GO:0006457);;	K01802|2.0e-100|ath:AT3G56070|K01802 peptidylprolyl isomerase [EC:5.2.1.8] | (RefSeq) ROC2; rotamase cyclophilin 2	--	[O]	Posttranslational modification, protein turnover, chaperones	Cyclophilin type peptidyl-prolyl cis-trans isomerase/CLD	Peptidyl-prolyl cis-trans isomerase CYP19-3 OS=Arabidopsis thaliana OX=3702 GN=CYP19-3 PE=2 SV=2	O	Posttranslational modification, protein turnover, chaperones	rotamase cyclophilin 2 [Arabidopsis thaliana]	molecular function: catalytic activity (GO:0003824);; biological process: cellular process (GO:0009987)
AT4G23030	AT4G23030	0.880493	52	1.40596	87	1.31002	92	0.518138	31	0.748429	42	0.744946	46	0.0220821	-0.91889	down	[V]	Defense mechanisms	Molecular Function: antiporter activity (GO:0015297);; Cellular Component: integral component of membrane (GO:0016021);; Molecular Function: xenobiotic transporter activity (GO:0042910);;	K03327|4.2e-281|ath:AT4G23030|K03327 multidrug resistance protein, MATE family | (RefSeq) MATE efflux family protein	--	[R]	General function prediction only	MatE	Protein DETOXIFICATION 49 OS=Arabidopsis thaliana OX=3702 GN=DTX49 PE=2 SV=1	V	Defense mechanisms	MATE efflux family protein [Arabidopsis thaliana]	biological process: localization (GO:0051179);; molecular function: transporter activity (GO:0005215);; cellular component: membrane (GO:0016020);; cellular component: membrane part (GO:0044425)
AT1G69480	AT1G69480	0.337713	33	0.172063	18	0.193566	23	0.587837	57	0.519364	48	0.979481	100	0.00102779	1.45091	up	--	--	Cellular Component: integral component of membrane (GO:0016021);;	K24195|4.4e-128|ppp:112273420|K24195 xenotropic and polytropic retrovirus receptor 1 | (RefSeq) phosphate transporter PHO1-like	--	[U]	Intracellular trafficking, secretion, and vesicular transport	EXS family	Phosphate transporter PHO1 homolog 10 OS=Arabidopsis thaliana OX=3702 GN=PHO1-H10 PE=2 SV=1	T	Signal transduction mechanisms	EXS (ERD1/XPR1/SYG1) family protein [Arabidopsis thaliana]	cellular component: membrane (GO:0016020);; cellular component: membrane part (GO:0044425)
AT2G17500	AT2G17500	5.27069	346	5.90301	407	6.64701	514	12.5106	815	14.4195	894	14.939	1021	2.34e-16	1.13938	up	--	--	Cellular Component: integral component of membrane (GO:0016021);; Biological Process: transmembrane transport (GO:0055085);;	K24139|8.7e-221|ath:AT2G17500|K24139 auxin efflux carrier family protein | (RefSeq) Auxin efflux carrier family protein	--	[S]	Function unknown	Membrane transport protein	Protein PIN-LIKES 5 OS=Arabidopsis thaliana OX=3702 GN=PILS5 PE=2 SV=1	S	Function unknown	Auxin efflux carrier family protein [Arabidopsis thaliana]	cellular component: membrane (GO:0016020);; cellular component: membrane part (GO:0044425);; biological process: localization (GO:0051179)
AT4G12600	AT4G12600	48.6837	1431	50.026	1560	49.0717	1713	77.4872	2278	66.8814	1874	95.3214	2992	4.59e-06	0.615749	up	[J]	Translation, ribosomal structure and biogenesis	Biological Process: mRNA splicing, via spliceosome (GO:0000398);; Biological Process: maturation of LSU-rRNA (GO:0000470);; Molecular Function: RNA binding (GO:0003723);; Cellular Component: cytosol (GO:0005829);; Cellular Component: ribosome (GO:0005840);; Biological Process: maturation of SSU-rRNA (GO:0030490);; Cellular Component: box C/D snoRNP complex (GO:0031428);; Cellular Component: small…	K12845|2.0e-95|ath:AT4G12600|K12845 U4/U6 small nuclear ribonucleoprotein SNU13 | (RefSeq) Ribosomal protein L7Ae/L30e/S12e/Gadd45 family protein	Ribosome biogenesis in eukaryotes (ko03008);; Spliceosome (ko03040)	[AJ]	RNA processing and modification;; Translation, ribosomal structure and biogenesis	Ribosomal protein L7Ae/L30e/S12e/Gadd45 family	--	J	Translation, ribosomal structure and biogenesis	Ribosomal protein L7Ae/L30e/S12e/Gadd45 family protein [Arabidopsis thaliana]	biological process: metabolic process (GO:0008152);; biological process: cellular process (GO:0009987);; biological process: cellular component organization or biogenesis (GO:0071840);; molecular function: binding (GO:0005488);; cellular component: cell (GO:0005623);; cellular component: cell part (GO:0044464);; cellular component: macromolecular complex (GO:0032991);; cellular component: organel…
AT4G35650	AT4G35650	0.269926	15	0	0	0.090995	6	3.12233	169	1.84391	94	2.71719	155	5.6e-16	4.28405	up	[CE]	Energy production and conversion;; Amino acid transport and metabolism	Molecular Function: isocitrate dehydrogenase (NAD+) activity (GO:0004449);; Biological Process: tricarboxylic acid cycle (GO:0006099);;	K00030|7.8e-208|ath:AT4G35650|K00030 isocitrate dehydrogenase (NAD+) [EC:1.1.1.41] | (RefSeq) IDH-III; isocitrate dehydrogenase III	Citrate cycle (TCA cycle) (ko00020);; Carbon metabolism (ko01200);; 2-Oxocarboxylic acid metabolism (ko01210);; Biosynthesis of amino acids (ko01230)	[E]	Amino acid transport and metabolism	Isocitrate/isopropylmalate dehydrogenase	Isocitrate dehydrogenase [NAD] regulatory subunit 3, mitochondrial OS=Arabidopsis thaliana OX=3702 GN=IDH3 PE=1 SV=1	E	Amino acid transport and metabolism	isocitrate dehydrogenase III [Arabidopsis thaliana]	biological process: metabolic process (GO:0008152);; biological process: single-organism process (GO:0044699);; molecular function: catalytic activity (GO:0003824);; biological process: cellular process (GO:0009987)
AT2G16750	AT2G16750	3.1129	295	3.4452	342	3.67526	413	1.72417	164	2.05886	184	2.64238	263	0.000532323	-0.760574	down	[T]	Signal transduction mechanisms	Molecular Function: protein kinase activity (GO:0004672);; Molecular Function: ATP binding (GO:0005524);;	K13430|7.5e-70|nta:107764193|K13430 serine/threonine-protein kinase PBS1 [EC:2.7.11.1] | (RefSeq) serine/threonine-protein kinase PBS1-like	Plant-pathogen interaction (ko04626)	[T]	Signal transduction mechanisms	Protein kinase domain	Probable receptor-like serine/threonine-protein kinase At5g57670 OS=Arabidopsis thaliana OX=3702 GN=At5g57670 PE=2 SV=1	T	Signal transduction mechanisms	kinase with adenine nucleotide alpha hydrolases-like domain-containing protein [Arabidopsis thaliana]	biological process: metabolic process (GO:0008152);; biological process: cellular process (GO:0009987);; molecular function: catalytic activity (GO:0003824);; molecular function: binding (GO:0005488)
AT3G01600	AT3G01600	0.304572	16	0.422729	23	0.742598	45	1.11603	57	0.971633	47	0.949791	51	0.0473124	0.934183	up	--	--	Molecular Function: DNA binding (GO:0003677);; Molecular Function: transcription factor activity, sequence-specific DNA binding (GO:0003700);; Cellular Component: nucleus (GO:0005634);;	--	--	--	--	No apical meristem (NAM) protein	SUPPRESSOR OF GAMMA RESPONSE 1 OS=Arabidopsis thaliana OX=3702 GN=SOG1 PE=1 SV=1	S	Function unknown	hypothetical protein [Arabidopsis thaliana]	molecular function: binding (GO:0005488);; biological process: biological regulation (GO:0065007);; molecular function: nucleic acid binding transcription factor activity (GO:0001071);; cellular component: cell (GO:0005623);; cellular component: organelle (GO:0043226);; cellular component: cell part (GO:0044464)
AT3G25572	AT3G25572	3.74551	248	1.68701	118	2.20901	174	1.33129	89	0.979348	62	0.882095	62	0.000978433	-1.32849	down	--	--	--	K01611|3.0e-15|ghi:107920013|K01611 S-adenosylmethionine decarboxylase [EC:4.1.1.50] | (RefSeq) S-adenosylmethionine decarboxylase proenzyme-like	Cysteine and methionine metabolism (ko00270);; Arginine and proline metabolism (ko00330)	--	--	S-adenosyl-l-methionine decarboxylase leader peptide	--	E	Amino acid transport and metabolism	unnamed protein product [Arabidopsis thaliana]	--
AT2G27840	AT2G27840	19.9171	683	19.7604	711	18.7484	764	34.2855	1175	34.1326	1103	42.0966	1515	5.18e-12	0.82954	up	--	--	--	K13463|3.9e-07|oeu:111398039|K13463 coronatine-insensitive protein 1 | (RefSeq) coronatine-insensitive protein 1-like	Plant hormone signal transduction (ko04075)	--	--	Nucleoplasmin-like domain	Histone deacetylase HDT4 OS=Arabidopsis thaliana OX=3702 GN=HDT4 PE=1 SV=1	B	Chromatin structure and dynamics	histone deacetylase-related / HD-like protein [Arabidopsis thaliana]	--
AT3G63300	AT3G63300	2.78358	192	4.26689	308	2.99578	245	6.54526	450	6.20771	404	7.3372	534	3.75e-06	0.920982	up	--	--	Biological Process: regionalization (GO:0003002);; Biological Process: cell communication (GO:0007154);; Biological Process: signal transduction (GO:0007165);; Biological Process: multicellular organism development (GO:0007275);; Biological Process: pattern specification process (GO:0007389);; Biological Process: biological_process (GO:0008150);; Biological Process: response to endogenous stimulu…	--	--	--	--	Auxin canalisation	VAN3-binding protein OS=Arabidopsis thaliana OX=3702 GN=VAB PE=1 SV=1	S	Function unknown	FORKED 1 [Arabidopsis thaliana]	biological process: multicellular organismal process (GO:0032501);; biological process: developmental process (GO:0032502);; biological process: single-organism process (GO:0044699);; biological process: cellular process (GO:0009987);; biological process: biological regulation (GO:0065007);; biological process: response to stimulus (GO:0050896);; biological process: signaling (GO:0023052)
AT1G62710	AT1G62710	9.05969	606	8.00232	562	10.3947	825	19.159	1281	14.981	943	18.6017	1306	6.8e-08	0.852049	up	[O]	Posttranslational modification, protein turnover, chaperones	Molecular Function: peptidase activity (GO:0008233);;	K01369|9.8e-291|ath:AT1G62710|K01369 legumain [EC:3.4.22.34] | (RefSeq) BETA-VPE; beta vacuolar processing enzyme	--	[O]	Posttranslational modification, protein turnover, chaperones	Peptidase C13 family	Vacuolar-processing enzyme beta-isozyme OS=Arabidopsis thaliana OX=3702 GN=bVPE PE=2 SV=3	O	Posttranslational modification, protein turnover, chaperones	beta vacuolar processing enzyme [Arabidopsis thaliana]	molecular function: catalytic activity (GO:0003824)
AT3G14620	AT3G14620	14.282	1022	16.9671	1274	21.8601	1857	26.1479	1871	35.2399	2375	28.2298	2121	0.000329127	0.668263	up	[QV]	Secondary metabolites biosynthesis, transport and catabolism;; Defense mechanisms	Molecular Function: monooxygenase activity (GO:0004497);; Molecular Function: iron ion binding (GO:0005506);; Cellular Component: cytosol (GO:0005829);; Biological Process: circadian rhythm (GO:0007623);; Cellular Component: integral component of membrane (GO:0016021);; Molecular Function: oxidoreductase activity, acting on paired donors, with incorporation or reduction of molecular oxygen (GO:00…	K07426|7.0e-154|cpep:111792333|K07426 cytochrome P450 family 4 subfamily B polypeptide 1 [EC:1.14.14.1] | (RefSeq) cytochrome P450 CYP72A219-like	--	[QI]	Secondary metabolites biosynthesis, transport and catabolism;; Lipid transport and metabolism	Cytochrome P450	Cytochrome P450 72A13 OS=Arabidopsis thaliana OX=3702 GN=CYP72A13 PE=2 SV=1	Q	Secondary metabolites biosynthesis, transport and catabolism	cytochrome P450, family 72, subfamily A, polypeptide 8 [Arabidopsis thaliana]	biological process: metabolic process (GO:0008152);; biological process: single-organism process (GO:0044699);; molecular function: catalytic activity (GO:0003824);; molecular function: binding (GO:0005488);; cellular component: cell (GO:0005623);; cellular component: cell part (GO:0044464);; biological process: rhythmic process (GO:0048511);; cellular component: membrane (GO:0016020);; cellular …
AT5G45540	AT5G45540	1.55415	162	1.7411	190	1.42584	176	0.839414	88	1.13377	111	1.14802	126	0.0209389	-0.67938	down	--	--	Cellular Component: integral component of membrane (GO:0016021);;	K01728|1.1e-31|zju:107419134|K01728 pectate lyase [EC:4.2.2.2] | (RefSeq) pectate lyase 1-like	Pentose and glucuronate interconversions (ko00040)	--	--	Domain of unknown function (DUF4220)	--	S	Function unknown	transmembrane protein, putative (DUF594) [Arabidopsis thaliana]	cellular component: membrane (GO:0016020);; cellular component: membrane part (GO:0044425)
AT5G45440	AT5G45440	1.0892	53	1.38619	71	0.919147	54	0.38347	19	0.755858	35	0.781777	40	0.0399131	-0.903378	down	--	--	Molecular Function: ADP binding (GO:0043531);;	K00901|6.0e-16|pavi:110754890|K00901 diacylglycerol kinase (ATP) [EC:2.7.1.107] | (RefSeq) uncharacterized protein LOC110754890	Glycerolipid metabolism (ko00561);; Glycerophospholipid metabolism (ko00564);; Phosphatidylinositol signaling system (ko04070)	--	--	NB-ARC domain	Probable disease resistance protein At5g45440 OS=Arabidopsis thaliana OX=3702 GN=At5g45440 PE=2 SV=1	S	Function unknown	P-loop containing nucleoside triphosphate hydrolases superfamily protein [Arabidopsis thaliana]	molecular function: binding (GO:0005488)
AT1G50890	AT1G50890	2.72991	306	2.95253	348	2.75101	366	1.50179	169	2.08448	220	1.92182	227	0.00102696	-0.700336	down	--	--	Cellular Component: microtubule (GO:0005874);; Molecular Function: microtubule binding (GO:0008017);;	--	--	--	--	--	TORTIFOLIA1-like protein 1 OS=Arabidopsis thaliana OX=3702 GN=TOR1L1 PE=2 SV=1	S	Function unknown	ARM repeat superfamily protein [Arabidopsis thaliana]	cellular component: cell (GO:0005623);; cellular component: organelle (GO:0043226);; cellular component: organelle part (GO:0044422);; cellular component: cell part (GO:0044464);; cellular component: supramolecular complex (GO:0099080);; molecular function: binding (GO:0005488)
AT3G10320	AT3G10320	0.333527	24	0.206106	16	0.822597	71	0.952467	69	1.40878	96	1.08428	82	0.0254488	1.22033	up	--	--	Cellular Component: integral component of membrane (GO:0016021);; Molecular Function: transferase activity, transferring glycosyl groups (GO:0016757);;	K18134|3.9e-85|gab:108463406|K18134 EGF domain-specific O-GlcNAc transferase [EC:2.4.1.255] | (RefSeq) uncharacterized protein LOC108463406	Other types of O-glycan biosynthesis (ko00514)	[S]	Function unknown	Protein of unknown function (DUF563)	Xylan glycosyltransferase MUCI21 OS=Arabidopsis thaliana OX=3702 GN=MUCI21 PE=1 SV=1	S	Function unknown	Glycosyltransferase family 61 protein [Arabidopsis thaliana]	cellular component: membrane (GO:0016020);; cellular component: membrane part (GO:0044425);; molecular function: catalytic activity (GO:0003824)
AT1G52000	AT1G52000	10.2704	981	8.65947	868	8.86685	1005	18.9866	1813	15.2727	1374	18.7237	1877	3.31e-10	0.843541	up	--	--	Molecular Function: carbohydrate binding (GO:0030246);;	K03695|3.7e-07|adu:107486671|K03695 ATP-dependent Clp protease ATP-binding subunit ClpB | (RefSeq) LOW QUALITY PROTEIN: chaperone protein ClpB3, chloroplastic-like	--	--	--	Jacalin-like lectin domain	Jacalin-related lectin 5 OS=Arabidopsis thaliana OX=3702 GN=JAL5 PE=2 SV=1	--	--	Mannose-binding lectin superfamily protein [Arabidopsis thaliana]	molecular function: binding (GO:0005488)
AT4G20140	AT4G20140	1.33836	209	0.779953	128	1.30926	242	0.460766	72	0.602695	89	0.622882	102	0.000888572	-1.11674	down	[M]	Cell wall/membrane/envelope biogenesis	Molecular Function: protein kinase activity (GO:0004672);; Molecular Function: ATP binding (GO:0005524);; Cellular Component: integral component of membrane (GO:0016021);;	K20718|3.6e-71|ats:109779221|K20718 LRR receptor-like serine/threonine-protein kinase ERECTA [EC:2.7.11.1] | (RefSeq) LOC109779221; LRR receptor-like serine/threonine-protein kinase ERECTA isoform X1	MAPK signaling pathway - plant (ko04016)	--	--	Leucine rich repeat	LRR receptor-like serine/threonine-protein kinase GSO1 OS=Arabidopsis thaliana OX=3702 GN=GSO1 PE=1 SV=1	S	Function unknown	Leucine-rich repeat transmembrane protein kinase [Arabidopsis thaliana]	biological process: metabolic process (GO:0008152);; biological process: cellular process (GO:0009987);; molecular function: catalytic activity (GO:0003824);; molecular function: binding (GO:0005488);; cellular component: membrane (GO:0016020);; cellular component: membrane part (GO:0044425)
AT4G34860	AT4G34860	1.60387	146	2.37482	227	1.32942	145	2.92181	265	2.80752	240	3.49885	334	0.00999733	0.709045	up	[G]	Carbohydrate transport and metabolism	Molecular Function: sucrose alpha-glucosidase activity (GO:0004575);; Biological Process: sucrose catabolic process (GO:0005987);; Molecular Function: glycopeptide alpha-N-acetylgalactosaminidase activity (GO:0033926);;	K03884|2.7e-29|nau:109243048|K03884 NADH-ubiquinone oxidoreductase chain 6 [EC:7.1.1.2] | (RefSeq) uncharacterized protein LOC109243048	Oxidative phosphorylation (ko00190)	--	--	Alkaline and neutral invertase	Probable alkaline/neutral invertase B OS=Arabidopsis thaliana OX=3702 GN=INVB PE=1 SV=1	S	Function unknown	Plant neutral invertase family protein [Arabidopsis thaliana]	molecular function: catalytic activity (GO:0003824);; biological process: metabolic process (GO:0008152);; biological process: cellular process (GO:0009987);; biological process: single-organism process (GO:0044699)
Arabidopsis_thaliana_newGene_10	--	0.393266	73	1.05489	204	0.671069	147	0.231026	43	0.265395	47	0.354763	62	0.000361781	-1.44308	down	--	--	--	--	--	--	--	--	--	--	--	hypothetical protein [Arabidopsis thaliana]	--
AT2G42750	AT2G42750	89.7958	4871	84.9994	4838	85.9708	5537	55.7563	3026	59.597	3046	55.9154	3186	7.33e-10	-0.691289	down	[C]	Energy production and conversion	Molecular Function: iron ion binding (GO:0005506);; Molecular Function: electron carrier activity (GO:0009055);;	K03686|9.8e-11|ccaj:109813574|K03686 molecular chaperone DnaJ | (RefSeq) chaperone protein dnaJ GFA2, mitochondrial-like isoform X1	--	[O]	Posttranslational modification, protein turnover, chaperones	DnaJ domain	Chaperone protein dnaJ 13 OS=Arabidopsis thaliana OX=3702 GN=ATJ13 PE=1 SV=2	C	Energy production and conversion	DNAJ heat shock N-terminal domain-containing protein [Arabidopsis thaliana]	molecular function: binding (GO:0005488);; molecular function: electron carrier activity (GO:0009055)
AT5G25390	AT5G25390	0.907672	35	0.638398	26	1.49768	68	2.98544	115	2.9923	108	3.55039	143	3.89e-05	1.53797	up	--	--	Molecular Function: DNA binding (GO:0003677);; Molecular Function: transcription factor activity, sequence-specific DNA binding (GO:0003700);; Cellular Component: nucleus (GO:0005634);;	K13434|1.3e-17|mus:103972357|K13434 pathogenesis-related genes transcriptional activator PTI6 | (RefSeq) pathogenesis-related genes transcriptional activator PTI6-like isoform X2	Plant-pathogen interaction (ko04626)	--	--	AP2 domain	Ethylene-responsive transcription factor SHINE 3 OS=Arabidopsis thaliana OX=3702 GN=SHN3 PE=2 SV=1	K	Transcription	Integrase-type DNA-binding superfamily protein [Arabidopsis thaliana]	molecular function: binding (GO:0005488);; biological process: biological regulation (GO:0065007);; molecular function: nucleic acid binding transcription factor activity (GO:0001071);; cellular component: cell (GO:0005623);; cellular component: organelle (GO:0043226);; cellular component: cell part (GO:0044464)
AT5G01760	AT5G01760	0.245167	18	0.428563	33	0.239241	21	0.714489	52	0.541625	37	0.778723	59	0.0189761	1.05362	up	--	--	Biological Process: intracellular protein transport (GO:0006886);;	K13141|8.3e-57|csat:104745793|K13141 integrator complex subunit 4 | (RefSeq) protein SIEL-like	--	[U]	Intracellular trafficking, secretion, and vesicular transport	VHS domain	TOM1-like protein 7 OS=Arabidopsis thaliana OX=3702 GN=TOL7 PE=2 SV=1	S	Function unknown	ENTH/VHS/GAT family protein [Arabidopsis thaliana]	biological process: localization (GO:0051179)
AT3G17998	AT3G17998	4.88327	364	4.05865	317	3.95354	350	4.86433	363	3.74696	263	34.7724	2718	0.026416	1.60823	up	--	--	--	--	--	--	--	--	--	S	Function unknown	--	--
AT1G80920	AT1G80920	96.3294	3196	103.476	3602	99.7627	3930	50.9898	1693	83.5862	2613	56.4145	1966	5.74e-05	-0.732135	down	[O]	Posttranslational modification, protein turnover, chaperones	Cellular Component: cellular_component (GO:0005575);; Cellular Component: intracellular (GO:0005622);; Cellular Component: cell (GO:0005623);; Cellular Component: nucleus (GO:0005634);; Cellular Component: cytoplasm (GO:0005737);; Biological Process: biological_process (GO:0008150);; Biological Process: response to radiation (GO:0009314);; Biological Process: response to light stimulus (GO:000941…	K03686|4.5e-06|egr:104456357|K03686 molecular chaperone DnaJ | (RefSeq) uncharacterized protein LOC104456357 isoform X1	--	[O]	Posttranslational modification, protein turnover, chaperones	DnaJ domain	Chaperone protein dnaJ 8, chloroplastic OS=Arabidopsis thaliana OX=3702 GN=ATJ8 PE=2 SV=1	O	Posttranslational modification, protein turnover, chaperones	Chaperone DnaJ-domain superfamily protein [Arabidopsis thaliana]	cellular component: cell (GO:0005623);; cellular component: cell part (GO:0044464);; cellular component: organelle (GO:0043226);; biological process: response to stimulus (GO:0050896);; cellular component: organelle part (GO:0044422)
AT1G78850	AT1G78850	70.3713	4127	116.66	7179	82.4231	5739	146.477	8592	136.001	7513	152.773	9410	0.00032923	0.612383	up	--	--	Cellular Component: cellular_component (GO:0005575);; Cellular Component: extracellular region (GO:0005576);; Cellular Component: cell wall (GO:0005618);; Cellular Component: intracellular (GO:0005622);; Cellular Component: cell (GO:0005623);; Cellular Component: cytoplasm (GO:0005737);; Cellular Component: vacuole (GO:0005773);; Cellular Component: vacuolar membrane (GO:0005774);; Cellular Compo…	--	--	--	--	D-mannose binding lectin	EP1-like glycoprotein 3 OS=Arabidopsis thaliana OX=3702 GN=At1g78850 PE=1 SV=1	S	Function unknown	D-mannose binding lectin protein with Apple-like carbohydrate-binding domain-containing protein [Arabidopsis thaliana]	cellular component: extracellular region (GO:0005576);; cellular component: cell (GO:0005623);; cellular component: cell part (GO:0044464);; cellular component: organelle (GO:0043226);; cellular component: membrane (GO:0016020);; cellular component: organelle part (GO:0044422);; biological process: localization (GO:0051179);; biological process: single-organism process (GO:0044699)
AT1G05000	AT1G05000	3.18943	138	2.27959	104	3.7571	193	5.82207	255	6.24948	256	8.80251	406	7.11e-05	1.0906	up	--	--	Molecular Function: protein tyrosine phosphatase activity (GO:0004725);; Molecular Function: phosphatase activity (GO:0016791);;	K18045|1.2e-127|aly:9328321|K18045 tyrosine-protein phosphatase SIW14 [EC:3.1.3.48] | (RefSeq) probable tyrosine-protein phosphatase At1g05000 isoform X1	--	[V]	Defense mechanisms	Tyrosine phosphatase family	Tyrosine-protein phosphatase DSP1 OS=Arabidopsis thaliana OX=3702 GN=DSP1 PE=1 SV=1	T	Signal transduction mechanisms	Phosphotyrosine protein phosphatases superfamily protein [Arabidopsis thaliana]	biological process: metabolic process (GO:0008152);; biological process: cellular process (GO:0009987);; molecular function: catalytic activity (GO:0003824)
AT4G37320	AT4G37320	5.38899	355	5.97688	412	5.74104	448	9.67712	636	8.8251	547	10.0336	693	8.99e-06	0.652333	up	[QV]	Secondary metabolites biosynthesis, transport and catabolism;; Defense mechanisms	Molecular Function: iron ion binding (GO:0005506);; Cellular Component: membrane (GO:0016020);; Molecular Function: oxidoreductase activity, acting on paired donors, with incorporation or reduction of molecular oxygen, NAD(P)H as one donor, and incorporation of one atom of oxygen (GO:0016709);; Molecular Function: heme binding (GO:0020037);; Biological Process: defense response to other organism …	K13260|4.6e-187|bna:106421608|K13260 isoflavone/4'-methoxyisoflavone 2'-hydroxylase [EC:1.14.14.90 1.14.14.89] | (RefSeq) cytochrome P450 81D11	Isoflavonoid biosynthesis (ko00943)	[Q]	Secondary metabolites biosynthesis, transport and catabolism	Cytochrome P450	Cytochrome P450 81D11 OS=Arabidopsis thaliana OX=3702 GN=CYP81D11 PE=2 SV=1	Q	Secondary metabolites biosynthesis, transport and catabolism	cytochrome P450, family 81, subfamily D, polypeptide 5 [Arabidopsis thaliana]	molecular function: binding (GO:0005488);; cellular component: membrane (GO:0016020);; biological process: metabolic process (GO:0008152);; biological process: single-organism process (GO:0044699);; molecular function: catalytic activity (GO:0003824);; biological process: response to stimulus (GO:0050896);; biological process: multi-organism process (GO:0051704)
AT4G29030	AT4G29030	31.8658	900	40.2045	1191	38.2434	1282	79.4557	2244	64.4996	1716	76.8344	2279	6.4e-13	0.91769	up	--	--	--	--	--	--	--	--	--	--	--	Putative membrane lipoprotein [Arabidopsis thaliana]	--
AT5G53880	AT5G53880	34.5551	687	41.4789	865	34.53	815	73.0844	1452	71.3616	1335	66.7901	1394	1.6e-11	0.852574	up	--	--	Cellular Component: mitochondrion (GO:0005739);; Cellular Component: plasma membrane (GO:0005886);;	K10798|1.1e-06|bna:106438691|K10798 poly [ADP-ribose] polymerase 2/3/4 [EC:2.4.2.30] | (RefSeq) poly [ADP-ribose] polymerase 2 isoform X1	Base excision repair (ko03410)	--	--	--	--	S	Function unknown	hypothetical protein AT5G53880 [Arabidopsis thaliana]	cellular component: cell (GO:0005623);; cellular component: organelle (GO:0043226);; cellular component: cell part (GO:0044464);; cellular component: membrane (GO:0016020)
AT3G05880	AT3G05880	129.09	2489	71.9988	1457	106.615	2440	66.991	1292	65.5936	1191	69.5388	1408	0.000770243	-0.699069	down	[S]	Function unknown	Cellular Component: integral component of membrane (GO:0016021);;	K03260|2.1e-08|pda:103710480|K03260 translation initiation factor 4G | (RefSeq) eukaryotic translation initiation factor-like	RNA transport (ko03013)	[R]	General function prediction only	Proteolipid membrane potential modulator	Hydrophobic protein RCI2A OS=Arabidopsis thaliana OX=3702 GN=RCI2A PE=2 SV=1	S	Function unknown	Low temperature and salt responsive protein family [Arabidopsis thaliana]	cellular component: membrane (GO:0016020);; cellular component: membrane part (GO:0044425)
AT2G33240	AT2G33240	0.222645	47	0.254166	56	0.188488	47	0.470447	98	0.429321	84	0.465771	102	0.00584447	0.940551	up	--	--	Molecular Function: motor activity (GO:0003774);; Molecular Function: actin binding (GO:0003779);; Molecular Function: ATP binding (GO:0005524);; Biological Process: actin filament organization (GO:0007015);; Cellular Component: myosin complex (GO:0016459);;	K10357|0.0e+00|ath:AT2G33240|K10357 myosin V | (RefSeq) XID; myosin XI D	--	[Z]	Cytoskeleton	Myosin head (motor domain)	Myosin-10 OS=Arabidopsis thaliana OX=3702 GN=XI-D PE=3 SV=1	Z	Cytoskeleton	myosin XI D [Arabidopsis thaliana]	molecular function: catalytic activity (GO:0003824);; molecular function: binding (GO:0005488);; biological process: cellular process (GO:0009987);; biological process: single-organism process (GO:0044699);; biological process: cellular component organization or biogenesis (GO:0071840);; cellular component: cell (GO:0005623);; cellular component: macromolecular complex (GO:0032991);; cellular com…
AT4G27900	AT4G27900	9.39184	446	16.443	817	8.67771	489	20.153	955	16.2545	726	21.0871	1049	0.00598292	0.657957	up	--	--	Cellular Component: nucleus (GO:0005634);;	K22377|3.1e-09|smo:SELMODRAFT_437336|K22377 E3 ubiquitin-protein ligase listerin [EC:2.3.2.27] | (RefSeq) hypothetical protein	--	--	--	CCT motif	Zinc finger protein CONSTANS-LIKE 5 OS=Arabidopsis thaliana OX=3702 GN=COL5 PE=2 SV=2	S	Function unknown	CCT motif family protein [Arabidopsis thaliana]	cellular component: cell (GO:0005623);; cellular component: organelle (GO:0043226);; cellular component: cell part (GO:0044464)
AT5G22270	AT5G22270	7.86121	198	7.69865	204	10.6039	317	3.5763	90	5.57899	133	5.45124	145	0.00156643	-0.931545	down	--	--	--	K13206|2.3e-07|ghi:107902778|K13206 coiled-coil domain-containing protein 55 | (RefSeq) LOW QUALITY PROTEIN: nuclear speckle splicing regulatory protein 1	--	--	--	--	Protein salt-induced and EIN3/EIL1-dependent 1 OS=Arabidopsis thaliana OX=3702 GN=SIED1 PE=1 SV=1	S	Function unknown	hypothetical protein AT5G22270 [Arabidopsis thaliana]	--
AT2G33380	AT2G33380	9.49099	356	4.43114	173	5.96584	266	3.5994	135	3.86452	137	3.93531	155	0.00882797	-0.892029	down	[T]	Signal transduction mechanisms	Biological Process: reproduction (GO:0000003);; Biological Process: response to acid chemical (GO:0001101);; Biological Process: long-chain fatty acid metabolic process (GO:0001676);; Biological Process: developmental process involved in reproduction (GO:0003006);; Molecular Function: molecular_function (GO:0003674);; Molecular Function: catalytic activity (GO:0003824);; Molecular Function: heme …	K17991|5.1e-136|ath:AT2G33380|K17991 peroxygenase [EC:1.11.2.3] | (RefSeq) RD20; Caleosin-related family protein	Cutin, suberine and wax biosynthesis (ko00073)	--	--	Caleosin related protein	Probable peroxygenase 3 OS=Arabidopsis thaliana OX=3702 GN=PXG3 PE=1 SV=1	S	Function unknown	Caleosin-related family protein [Arabidopsis thaliana]	biological process: reproduction (GO:0000003);; biological process: response to stimulus (GO:0050896);; biological process: metabolic process (GO:0008152);; biological process: cellular process (GO:0009987);; biological process: single-organism process (GO:0044699);; biological process: reproductive process (GO:0022414);; biological process: developmental process (GO:0032502);; molecular function…
AT4G09750	AT4G09750	9.93049	451	8.68679	414	9.43347	509	20.1582	915	17.3425	742	19.8214	945	2.75e-11	0.943521	up	[C]	Energy production and conversion	Cellular Component: cytosol (GO:0005829);;	K11168|8.4e-182|ath:AT4G09750|K11168 dehydrogenase/reductase SDR family member 12 [EC:1.1.-.-] | (RefSeq) NAD(P)-binding Rossmann-fold superfamily protein	--	[Q]	Secondary metabolites biosynthesis, transport and catabolism	short chain dehydrogenase	Short-chain dehydrogenase TIC 32 B, chloroplastic OS=Brassica napus OX=3708 GN=TIC32B PE=3 SV=1	S	Function unknown	NAD(P)-binding Rossmann-fold superfamily protein [Arabidopsis thaliana]	cellular component: cell (GO:0005623);; cellular component: cell part (GO:0044464)
AT5G61740	AT5G61740	1.37217	137	1.3701	143	1.2739	150	0.235407	24	0.705875	66	0.691507	73	0.000515181	-1.38467	down	[V]	Defense mechanisms	Molecular Function: ATP binding (GO:0005524);; Cellular Component: integral component of membrane (GO:0016021);; Molecular Function: ATPase activity (GO:0016887);; Molecular Function: ATPase activity, coupled to transmembrane movement of substances (GO:0042626);;	K05643|1.7e-56|nnu:104613465|K05643 ATP-binding cassette, subfamily A (ABC1), member 3 | (RefSeq) ABC transporter A family member 1	ABC transporters (ko02010)	[IR]	Lipid transport and metabolism;; General function prediction only	ABC transporter	ABC transporter A family member 10 OS=Arabidopsis thaliana OX=3702 GN=ABCA10 PE=1 SV=2	V	Defense mechanisms	ABC2 homolog 14 [Arabidopsis thaliana]	molecular function: binding (GO:0005488);; cellular component: membrane (GO:0016020);; cellular component: membrane part (GO:0044425);; molecular function: catalytic activity (GO:0003824);; biological process: localization (GO:0051179);; molecular function: transporter activity (GO:0005215)
AT2G23010	AT2G23010	11.2274	658	6.26386	386	8.36398	582	14.8257	869	14.5614	803	14.7809	909	0.00208342	0.680477	up	[E]	Amino acid transport and metabolism	Molecular Function: serine-type carboxypeptidase activity (GO:0004185);;	K16296|3.4e-266|ath:AT2G23010|K16296 serine carboxypeptidase-like clade I [EC:3.4.16.-] | (RefSeq) SCPL9; serine carboxypeptidase-like 9	--	[OE]	Posttranslational modification, protein turnover, chaperones;; Amino acid transport and metabolism	Serine carboxypeptidase	Serine carboxypeptidase-like 9 OS=Arabidopsis thaliana OX=3702 GN=SCPL9 PE=2 SV=1	E	Amino acid transport and metabolism	serine carboxypeptidase-like 9 [Arabidopsis thaliana]	biological process: metabolic process (GO:0008152);; molecular function: catalytic activity (GO:0003824)
AT4G14650	AT4G14650	0.960063	82	0.769665	69	0.812526	82	1.73228	148	1.33393	107	1.76461	158	0.0089107	0.839142	up	--	--	--	--	--	--	--	--	--	S	Function unknown	hypothetical protein AT4G14650 [Arabidopsis thaliana]	--
AT4G15690	AT4G15690	2.21882	52	2.18566	54	2.74098	76	0.466832	11	0.605551	14	0.296593	8	1.61e-08	-2.40696	down	--	--	Molecular Function: electron carrier activity (GO:0009055);; Molecular Function: protein disulfide oxidoreductase activity (GO:0015035);;	K03676|7.5e-52|ath:AT4G15690|K03676 glutaredoxin 3 | (RefSeq) Thioredoxin superfamily protein	--	[O]	Posttranslational modification, protein turnover, chaperones	Glutaredoxin	Monothiol glutaredoxin-S5 OS=Arabidopsis thaliana OX=3702 GN=GRXS5 PE=3 SV=1	O	Posttranslational modification, protein turnover, chaperones	Thioredoxin superfamily protein [Arabidopsis thaliana]	molecular function: electron carrier activity (GO:0009055);; biological process: metabolic process (GO:0008152);; biological process: single-organism process (GO:0044699);; molecular function: catalytic activity (GO:0003824)
AT1G75335	AT1G75335	2.41712	44	2.3346	45	3.46048	74	5.49244	99	4.11177	70	5.61423	107	0.0410165	0.788359	up	--	--	--	K02991|4.4e-09|aof:109834332|K02991 small subunit ribosomal protein S6e | (RefSeq) 40S ribosomal protein S6-like	Ribosome (ko03010)	--	--	--	--	S	Function unknown	unknown, partial [Arabidopsis thaliana]	--
Arabidopsis_thaliana_newGene_201	--	2.48692	324	2.57704	345	2.52831	399	0.651522	87	1.71437	212	1.46209	188	0.000421743	-1.10374	down	--	--	Molecular Function: nucleic acid binding (GO:0003676);; Biological Process: DNA integration (GO:0015074);;	K01535|7.2e-78|bna:106384822|K01535 H+-transporting ATPase [EC:7.1.2.1] | (RefSeq) ATPase 2, plasma membrane-type-like	Oxidative phosphorylation (ko00190)	[R]	General function prediction only	Reverse transcriptase (RNA-dependent DNA polymerase)	Retrovirus-related Pol polyprotein from transposon RE2 OS=Arabidopsis thaliana OX=3702 GN=RE2 PE=4 SV=1	S	Function unknown	putative polyprotein [Arabidopsis thaliana]	molecular function: binding (GO:0005488);; biological process: metabolic process (GO:0008152);; biological process: cellular process (GO:0009987)
AT5G01740	AT5G01740	2.52496	72	2.14425	64	1.07055	36	7.66353	217	5.42655	145	6.9458	206	1.74e-06	1.71938	up	--	--	--	--	--	--	--	Wound-induced protein WI12	Wound-induced protein 1 OS=Solanum tuberosum OX=4113 GN=WUN1 PE=2 SV=1	S	Function unknown	Nuclear transport factor 2 (NTF2) family protein [Arabidopsis thaliana]	--
AT1G67120	AT1G67120	2.17606	1386	1.93162	1291	1.89137	1430	2.75653	1756	2.77366	1664	4.21705	2820	0.000226229	0.603773	up	[J]	Translation, ribosomal structure and biogenesis	Biological Process: ribosomal large subunit assembly (GO:0000027);; Molecular Function: ATP binding (GO:0005524);; Cellular Component: nucleus (GO:0005634);; Molecular Function: ATPase activity (GO:0016887);;	K14572|0.0e+00|ath:AT1G67120|K14572 midasin | (RefSeq) midasin-like protein	Ribosome biogenesis in eukaryotes (ko03008)	[R]	General function prediction only	AAA domain (dynein-related subfamily)	Midasin OS=Arabidopsis thaliana OX=3702 GN=MDN1 PE=1 SV=1	S	Function unknown	midasin-like protein [Arabidopsis thaliana]	biological process: cellular process (GO:0009987);; biological process: cellular component organization or biogenesis (GO:0071840);; molecular function: binding (GO:0005488);; cellular component: cell (GO:0005623);; cellular component: organelle (GO:0043226);; cellular component: cell part (GO:0044464);; molecular function: catalytic activity (GO:0003824)
AT2G25900	AT2G25900	24.9279	1735	18.5806	1357	21.4631	1774	11.7102	816	13.1193	860	11.4934	840	2.84e-10	-0.92596	down	--	--	Molecular Function: metal ion binding (GO:0046872);;	K23048|4.8e-65|gmx:100786368|K23048 RING finger protein unkempt | (RefSeq) zinc finger CCCH domain-containing protein	--	[R]	General function prediction only	CCCH-type zinc finger	Zinc finger CCCH domain-containing protein 23 OS=Arabidopsis thaliana OX=3702 GN=At2g25900 PE=2 SV=1	S	Function unknown	Zinc finger C-x8-C-x5-C-x3-H type family protein [Arabidopsis thaliana]	molecular function: binding (GO:0005488)
AT2G28630	AT2G28630	6.86891	516	10.2211	805	8.29562	739	3.30455	249	7.63637	540	4.84556	382	0.00914571	-0.767403	down	[Q]	Secondary metabolites biosynthesis, transport and catabolism	Biological Process: fatty acid biosynthetic process (GO:0006633);; Cellular Component: membrane (GO:0016020);; Molecular Function: transferase activity, transferring acyl groups other than amino-acyl groups (GO:0016747);;	K15397|3.2e-278|ath:AT2G28630|K15397 3-ketoacyl-CoA synthase [EC:2.3.1.199] | (RefSeq) KCS12; 3-ketoacyl-CoA synthase 12	Fatty acid elongation (ko00062);; Plant-pathogen interaction (ko04626)	--	--	FAE1/Type III polyketide synthase-like protein	3-ketoacyl-CoA synthase 12 OS=Arabidopsis thaliana OX=3702 GN=KCS12 PE=2 SV=1	Q	Secondary metabolites biosynthesis, transport and catabolism	3-ketoacyl-CoA synthase 12 [Arabidopsis thaliana]	biological process: metabolic process (GO:0008152);; biological process: cellular process (GO:0009987);; biological process: single-organism process (GO:0044699);; cellular component: membrane (GO:0016020);; molecular function: catalytic activity (GO:0003824)
AT1G31040	AT1G31040	0.643022	22	1.66163	58	0.918173	36	1.67329	55	2.62638	82	2.39918	83	0.0383015	0.954982	up	--	--	Cellular Component: nucleus (GO:0005634);; Biological Process: leaf senescence (GO:0010150);; Biological Process: leaf development (GO:0048366);;	--	--	--	--	PLATZ transcription factor	--	S	Function unknown	PLATZ transcription factor family protein [Arabidopsis thaliana]	cellular component: cell (GO:0005623);; cellular component: organelle (GO:0043226);; cellular component: cell part (GO:0044464);; biological process: multicellular organismal process (GO:0032501);; biological process: developmental process (GO:0032502);; biological process: single-organism process (GO:0044699)
AT1G11070	AT1G11070	0.655852	64	0.569859	58	0.630208	73	0.377712	37	0.129332	12	0.160588	17	0.00112239	-1.52455	down	--	--	--	--	--	--	--	--	Uncharacterized protein At4g04980 OS=Arabidopsis thaliana OX=3702 GN=At4g04980 PE=2 SV=1	S	Function unknown	hypothetical protein AXX17_AT1G11290 [Arabidopsis thaliana]	--
AT5G52050	AT5G52050	1.76496	123	1.33724	98	0.980623	81	0.316152	22	0.63849	42	0.583378	43	0.000235086	-1.49237	down	[V]	Defense mechanisms	Molecular Function: antiporter activity (GO:0015297);; Cellular Component: integral component of membrane (GO:0016021);; Molecular Function: xenobiotic transporter activity (GO:0042910);;	K03327|8.6e-282|ath:AT5G52050|K03327 multidrug resistance protein, MATE family | (RefSeq) MATE efflux family protein	--	[R]	General function prediction only	MatE	Protein DETOXIFICATION 50 OS=Arabidopsis thaliana OX=3702 GN=DTX50 PE=2 SV=1	V	Defense mechanisms	MATE efflux family protein [Arabidopsis thaliana]	biological process: localization (GO:0051179);; molecular function: transporter activity (GO:0005215);; cellular component: membrane (GO:0016020);; cellular component: membrane part (GO:0044425)
AT5G49730	AT5G49730	90.2384	8887	73.7447	7620	83.72	9788	36.9907	3644	54.5759	5063	36.4012	3765	4.65e-09	-1.03715	down	[T]	Signal transduction mechanisms	Cellular Component: integral component of membrane (GO:0016021);; Molecular Function: oxidoreductase activity (GO:0016491);;	K00521|0.0e+00|ath:AT5G49730|K00521 ferric-chelate reductase [EC:1.16.1.7] | (RefSeq) FRO6; ferric reduction oxidase 6	--	[PQ]	Inorganic ion transport and metabolism;; Secondary metabolites biosynthesis, transport and catabolism	Ferric reductase NAD binding domain	Ferric reduction oxidase 6 OS=Arabidopsis thaliana OX=3702 GN=FRO6 PE=2 SV=1	U	Intracellular trafficking, secretion, and vesicular transport	ferric reduction oxidase 6 [Arabidopsis thaliana]	cellular component: membrane (GO:0016020);; cellular component: membrane part (GO:0044425);; molecular function: catalytic activity (GO:0003824)
AT1G72830	AT1G72830	3.86239	253	5.80108	400	5.33039	413	7.57389	498	10.1774	626	9.62408	663	5.23e-05	0.782135	up	--	--	Molecular Function: DNA binding (GO:0003677);; Molecular Function: transcription factor activity, sequence-specific DNA binding (GO:0003700);; Biological Process: regulation of transcription, DNA-templated (GO:0006355);; Cellular Component: CCAAT-binding factor complex (GO:0016602);;	K08064|4.1e-187|ath:AT1G72830|K08064 nuclear transcription factor Y, alpha | (RefSeq) NF-YA3; nuclear factor Y, subunit A3	--	[K]	Transcription	CCAAT-binding transcription factor (CBF-B/NF-YA) subunit B	Nuclear transcription factor Y subunit A-3 OS=Arabidopsis thaliana OX=3702 GN=NFYA3 PE=2 SV=2	K	Transcription	nuclear factor Y, subunit A3 [Arabidopsis thaliana]	molecular function: binding (GO:0005488);; biological process: biological regulation (GO:0065007);; molecular function: nucleic acid binding transcription factor activity (GO:0001071);; cellular component: cell (GO:0005623);; cellular component: macromolecular complex (GO:0032991);; cellular component: organelle (GO:0043226);; cellular component: organelle part (GO:0044422);; cellular component: …
AT5G23810	AT5G23810	2.81707	171	4.80355	308	3.04427	221	7.82489	480	6.95998	401	6.69137	429	6.98e-05	0.939215	up	--	--	Cellular Component: integral component of membrane (GO:0016021);;	--	--	[E]	Amino acid transport and metabolism	Transmembrane amino acid transporter protein	Probable amino acid permease 7 OS=Arabidopsis thaliana OX=3702 GN=AAP7 PE=2 SV=1	E	Amino acid transport and metabolism	amino acid permease 7 [Arabidopsis thaliana]	cellular component: membrane (GO:0016020);; cellular component: membrane part (GO:0044425)
AT5G44980	AT5G44980	1.39947	87	1.65012	108	1.42132	105	0.861211	54	1.11877	66	0.777639	51	0.0329961	-0.771603	down	--	--	Molecular Function: protein binding (GO:0005515);;	K01322|5.2e-09|csat:104767606|K01322 prolyl oligopeptidase [EC:3.4.21.26] | (RefSeq) putative F-box/LRR-repeat protein At3g18150	--	--	--	FBD	F-box/FBD/LRR-repeat protein At5g44980 OS=Arabidopsis thaliana OX=3702 GN=At5g44980 PE=2 SV=1	S	Function unknown	F-box/RNI-like/FBD-like domains-containing protein [Arabidopsis thaliana]	molecular function: binding (GO:0005488)
AT5G54040	AT5G54040	0.807291	57	0.636047	47	0.563075	47	0.09253	7	0.447119	30	0.27919	21	0.00997856	-1.35588	down	--	--	--	K15042|2.8e-13|gra:105761158|K15042 importin subunit alpha-6/7 | (RefSeq) uncharacterized LOC105761158	--	--	--	C1 domain	--	S	Function unknown	Cysteine/Histidine-rich C1 domain family protein [Arabidopsis thaliana]	--
AT4G27450	AT4G27450	4.37787	194	3.44043	160	3.71474	196	2.37821	106	3.05068	128	2.16439	101	0.0321598	-0.682821	down	--	--	Cellular Component: nucleus (GO:0005634);; Cellular Component: cytosol (GO:0005829);; Cellular Component: plasma membrane (GO:0005886);; Cellular Component: plasmodesma (GO:0009506);; Biological Process: cellular response to hypoxia (GO:0071456);;	--	--	--	--	Aluminium induced protein	Stem-specific protein TSJT1 OS=Nicotiana tabacum OX=4097 GN=TSJT1 PE=2 SV=1	S	Function unknown	aluminum induced protein with YGL and LRDR motifs [Arabidopsis thaliana]	cellular component: cell (GO:0005623);; cellular component: organelle (GO:0043226);; cellular component: cell part (GO:0044464);; cellular component: membrane (GO:0016020);; cellular component: cell junction (GO:0030054);; biological process: cellular process (GO:0009987);; biological process: response to stimulus (GO:0050896)
AT4G15700	AT4G15700	3.41165	67	3.67147	76	4.72818	110	0.27249	6	1.04793	20	0.106939	3	4.22e-09	-3.03708	down	--	--	Molecular Function: electron carrier activity (GO:0009055);; Molecular Function: protein disulfide oxidoreductase activity (GO:0015035);;	K03676|7.5e-52|ath:AT4G15700|K03676 glutaredoxin 3 | (RefSeq) Thioredoxin superfamily protein	--	[O]	Posttranslational modification, protein turnover, chaperones	Glutaredoxin	Monothiol glutaredoxin-S3 OS=Arabidopsis thaliana OX=3702 GN=GRXS3 PE=3 SV=1	O	Posttranslational modification, protein turnover, chaperones	Thioredoxin superfamily protein [Arabidopsis thaliana]	molecular function: electron carrier activity (GO:0009055);; biological process: metabolic process (GO:0008152);; biological process: single-organism process (GO:0044699);; molecular function: catalytic activity (GO:0003824)
AT1G31320	AT1G31320	2.98668	112	2.8898	114	2.38743	106	4.16739	156	4.65664	164	4.83934	190	0.0283438	0.636191	up	--	--	--	K13944|9.2e-34|pxb:103957286|K13944 LOB domain-containing protein 16 | (RefSeq) LOB domain-containing protein 16	--	--	--	Lateral organ boundaries (LOB) domain	LOB domain-containing protein 4 OS=Arabidopsis thaliana OX=3702 GN=LBD4 PE=1 SV=1	S	Function unknown	LOB domain-containing protein 4 [Arabidopsis thaliana]	--
AT1G43910	AT1G43910	1.06091	68	2.27916	152	1.43778	108	4.5427	288	5.19422	310	8.27002	550	1.23e-09	1.81667	up	[MDT]	Cell wall/membrane/envelope biogenesis;; Cell cycle control, cell division, chromosome partitioning;; Signal transduction mechanisms	Molecular Function: ATP binding (GO:0005524);;	K15152|1.6e-200|brp:103868170|K15152 mediator of RNA polymerase II transcription subunit 21 | (RefSeq) LOW QUALITY PROTEIN: mediator of RNA polymerase II transcription subunit 21	--	[O]	Posttranslational modification, protein turnover, chaperones	ATPase family associated with various cellular activities (AAA)	AAA-ATPase At1g43910 OS=Arabidopsis thaliana OX=3702 GN=At1g43910 PE=1 SV=1	O	Posttranslational modification, protein turnover, chaperones	P-loop containing nucleoside triphosphate hydrolases superfamily protein [Arabidopsis thaliana]	molecular function: binding (GO:0005488)
AT4G01450	AT4G01450	7.53314	427	10.3151	613	7.91698	530	14.981	831	13.2642	706	14.2564	848	7.41e-05	0.631411	up	--	--	Cellular Component: integral component of membrane (GO:0016021);; Molecular Function: transmembrane transporter activity (GO:0022857);;	--	--	--	--	EamA-like transporter family	WAT1-related protein At4g01450 OS=Arabidopsis thaliana OX=3702 GN=At4g01450 PE=2 SV=1	S	Function unknown	nodulin MtN21 /EamA-like transporter family protein [Arabidopsis thaliana]	cellular component: membrane (GO:0016020);; cellular component: membrane part (GO:0044425);; biological process: localization (GO:0051179);; molecular function: transporter activity (GO:0005215)
AT2G15760	AT2G15760	0.333354	17	0.68461	36	0.349394	21	1.0128	51	0.844417	40	0.98826	52	0.0361634	0.972401	up	--	--	--	--	--	--	--	Protein of unknown function (DUF1645)	--	S	Function unknown	calmodulin-binding protein (DUF1645) [Arabidopsis thaliana]	--
AT5G07990	AT5G07990	3.59555	257	4.72396	355	3.87706	329	7.50512	537	5.42651	366	9.27366	696	0.000310584	0.776017	up	[QV]	Secondary metabolites biosynthesis, transport and catabolism;; Defense mechanisms	Molecular Function: monooxygenase activity (GO:0004497);; Molecular Function: iron ion binding (GO:0005506);; Molecular Function: oxidoreductase activity, acting on paired donors, with incorporation or reduction of molecular oxygen (GO:0016705);; Molecular Function: heme binding (GO:0020037);;	K05280|7.1e-300|ath:AT5G07990|K05280 flavonoid 3'-monooxygenase [EC:1.14.14.82] | (RefSeq) TT7; Cytochrome P450 superfamily protein	Flavonoid biosynthesis (ko00941);; Flavone and flavonol biosynthesis (ko00944)	[Q]	Secondary metabolites biosynthesis, transport and catabolism	Cytochrome P450	Flavonoid 3'-monooxygenase OS=Arabidopsis thaliana OX=3702 GN=CYP75B1 PE=1 SV=1	Q	Secondary metabolites biosynthesis, transport and catabolism	Cytochrome P450 superfamily protein [Arabidopsis thaliana]	biological process: metabolic process (GO:0008152);; biological process: single-organism process (GO:0044699);; molecular function: catalytic activity (GO:0003824);; molecular function: binding (GO:0005488)
AT1G78860	AT1G78860	2.49846	130	3.63094	198	1.94113	120	5.28721	275	4.57076	224	4.50384	246	0.0124656	0.757778	up	--	--	Cellular Component: cellular_component (GO:0005575);; Cellular Component: extracellular region (GO:0005576);; Cellular Component: cell wall (GO:0005618);; Cellular Component: intracellular (GO:0005622);; Cellular Component: cell (GO:0005623);; Cellular Component: cytoplasm (GO:0005737);; Cellular Component: vacuole (GO:0005773);; Cellular Component: vacuolar membrane (GO:0005774);; Cellular Compo…	--	--	--	--	D-mannose binding lectin	EP1-like glycoprotein 4 OS=Arabidopsis thaliana OX=3702 GN=At1g78860 PE=3 SV=1	S	Function unknown	D-mannose binding lectin protein with Apple-like carbohydrate-binding domain-containing protein [Arabidopsis thaliana]	cellular component: extracellular region (GO:0005576);; cellular component: cell (GO:0005623);; cellular component: cell part (GO:0044464);; cellular component: organelle (GO:0043226);; cellular component: membrane (GO:0016020);; cellular component: organelle part (GO:0044422);; biological process: localization (GO:0051179);; biological process: single-organism process (GO:0044699)
AT2G43570	AT2G43570	7.19373	288	5.55808	234	14.0322	667	25.0372	1002	17.2685	651	42.567	1788	2.57e-05	1.55048	up	[R]	General function prediction only	Molecular Function: chitinase activity (GO:0004568);; Biological Process: carbohydrate metabolic process (GO:0005975);; Biological Process: chitin catabolic process (GO:0006032);; Molecular Function: chitin binding (GO:0008061);; Biological Process: cell wall macromolecule catabolic process (GO:0016998);;	K01183|5.0e-167|ath:AT2G43570|K01183 chitinase [EC:3.2.1.14] | (RefSeq) CHI; chitinase	Amino sugar and nucleotide sugar metabolism (ko00520)	[R]	General function prediction only	Chitinase class I	Endochitinase CHI OS=Arabidopsis thaliana OX=3702 GN=CHI PE=2 SV=1	G	Carbohydrate transport and metabolism	chitinase [Arabidopsis thaliana]	molecular function: catalytic activity (GO:0003824);; biological process: metabolic process (GO:0008152);; molecular function: binding (GO:0005488);; biological process: cellular process (GO:0009987)
AT3G16810	AT3G16810	8.46901	724	12.485	1120	8.19102	831	15.1247	1293	14.5896	1175	19.1298	1717	0.000112381	0.660472	up	--	--	Molecular Function: RNA binding (GO:0003723);;	K14844|0.0e+00|ath:AT3G16810|K14844 pumilio homology domain family member 6 | (RefSeq) PUM24; pumilio 24	--	[J]	Translation, ribosomal structure and biogenesis	CPL (NUC119) domain	Pumilio homolog 24 OS=Arabidopsis thaliana OX=3702 GN=APUM24 PE=1 SV=1	S	Function unknown	pumilio 24 [Arabidopsis thaliana]	molecular function: binding (GO:0005488)
AT2G31730	AT2G31730	2.97266	119	7.12534	297	4.25537	201	10.5612	420	8.29223	311	10.7587	449	0.00132306	0.966428	up	--	--	Molecular Function: protein dimerization activity (GO:0046983);;	K05765|2.5e-14|gra:105781290|K05765 cofilin | (RefSeq) uncharacterized LOC105781290	--	--	--	--	Transcription factor bHLH154 OS=Arabidopsis thaliana OX=3702 GN=BHLH154 PE=1 SV=1	S	Function unknown	basic helix-loop-helix (bHLH) DNA-binding superfamily protein [Arabidopsis thaliana]	molecular function: binding (GO:0005488)
AT5G56100	AT5G56100	13.0412	324	7.51799	196	7.43713	219	5.21463	130	4.64263	109	3.66866	96	0.000879039	-1.12566	down	--	--	Cellular Component: monolayer-surrounded lipid storage body (GO:0012511);; Cellular Component: integral component of membrane (GO:0016021);;	--	--	--	--	--	--	S	Function unknown	glycine-rich protein / oleosin [Arabidopsis thaliana]	cellular component: cell (GO:0005623);; cellular component: organelle (GO:0043226);; cellular component: cell part (GO:0044464);; cellular component: membrane (GO:0016020);; cellular component: membrane part (GO:0044425)
AT4G39940	AT4G39940	98.3183	4763	91.7157	4662	87.8448	5052	45.4325	2202	30.4297	1389	54.2515	2760	2.47e-12	-1.18643	down	[P]	Inorganic ion transport and metabolism	Biological Process: sulfate assimilation (GO:0000103);; Molecular Function: adenylylsulfate kinase activity (GO:0004020);; Molecular Function: ATP binding (GO:0005524);; Biological Process: hydrogen sulfide biosynthetic process (GO:0070814);;	K00860|9.7e-169|ath:AT4G39940|K00860 adenylylsulfate kinase [EC:2.7.1.25] | (RefSeq) AKN2; APS-kinase 2	Purine metabolism (ko00230);; Sulfur metabolism (ko00920)	[P]	Inorganic ion transport and metabolism	Adenylylsulphate kinase	Adenylyl-sulfate kinase 2, chloroplastic OS=Arabidopsis thaliana OX=3702 GN=APK2 PE=1 SV=1	P	Inorganic ion transport and metabolism	APS-kinase 2 [Arabidopsis thaliana]	biological process: metabolic process (GO:0008152);; biological process: cellular process (GO:0009987);; molecular function: catalytic activity (GO:0003824);; molecular function: binding (GO:0005488)
AT5G45240	AT5G45240	0.823772	79	0.791829	79	0.684892	78	0.103971	10	0.31576	29	0.218173	22	3.1e-06	-1.92181	down	--	--	Biological Process: signal transduction (GO:0007165);; Molecular Function: ADP binding (GO:0043531);;	K16225|5.6e-41|csat:104771734|K16225 probable WRKY transcription factor 52 | (RefSeq) LOW QUALITY PROTEIN: disease resistance protein RRS1-like	Plant-pathogen interaction (ko04626)	--	--	TIR domain	Probable disease resistance protein At4g19520 OS=Arabidopsis thaliana OX=3702 GN=At4g19520 PE=3 SV=1	--	--	Disease resistance protein (TIR-NBS-LRR class) [Arabidopsis thaliana]	biological process: cellular process (GO:0009987);; biological process: biological regulation (GO:0065007);; molecular function: binding (GO:0005488)
AT1G08920	AT1G08920	6.69921	479	6.27238	486	6.48889	568	13.0434	952	13.203	914	13.669	1056	1.18e-14	0.956393	up	[G]	Carbohydrate transport and metabolism	Cellular Component: integral component of membrane (GO:0016021);; Molecular Function: transmembrane transporter activity (GO:0022857);;	K03444|5.3e-265|ath:AT1G08920|K03444 MFS transporter, SP family, ERD6-like sugar transporter | (RefSeq) ESL1; ERD (early response to dehydration) six-like 1	--	[R]	General function prediction only	Sugar (and other) transporter	Sugar transporter ESL1 OS=Arabidopsis thaliana OX=3702 GN=ESL1 PE=1 SV=1	G	Carbohydrate transport and metabolism	ERD (early response to dehydration) six-like 1 [Arabidopsis thaliana]	cellular component: membrane (GO:0016020);; cellular component: membrane part (GO:0044425);; biological process: localization (GO:0051179);; molecular function: transporter activity (GO:0005215)
AT5G39420	AT5G39420	1.00269	91	0.907953	87	0.674376	73	0.537105	49	0.486613	42	0.417101	40	0.0166846	-0.915274	down	[T]	Signal transduction mechanisms	Cellular Component: cyclin-dependent protein kinase holoenzyme complex (GO:0000307);; Cellular Component: nuclear chromatin (GO:0000790);; Molecular Function: cyclin-dependent protein serine/threonine kinase activity (GO:0004693);; Molecular Function: ATP binding (GO:0005524);; Cellular Component: nucleus (GO:0005634);; Biological Process: protein phosphorylation (GO:0006468);; Molecular Function…	K08819|4.6e-179|brp:103870946|K08819 cyclin-dependent kinase 12/13 [EC:2.7.11.22 2.7.11.23] | (RefSeq) WRKY58; probable WRKY transcription factor 58	--	[D]	Cell cycle control, cell division, chromosome partitioning	Protein kinase domain	Protein IMPAIRED IN BABA-INDUCED STERILITY 1 OS=Arabidopsis thaliana OX=3702 GN=IBS1 PE=3 SV=1	T	Signal transduction mechanisms	CDC2C [Arabidopsis thaliana]	cellular component: cell (GO:0005623);; cellular component: macromolecular complex (GO:0032991);; cellular component: cell part (GO:0044464);; cellular component: membrane-enclosed lumen (GO:0031974);; cellular component: organelle (GO:0043226);; cellular component: organelle part (GO:0044422);; biological process: metabolic process (GO:0008152);; biological process: cellular process (GO:0009987)…
AT1G78090	AT1G78090	1.46999	81	3.31403	190	1.67018	109	0.972816	54	0.93304	48	1.05961	61	0.00280493	-1.1913	down	[G]	Carbohydrate transport and metabolism	Molecular Function: trehalose-phosphatase activity (GO:0004805);; Biological Process: trehalose biosynthetic process (GO:0005992);;	K01087|1.0e-210|ath:AT1G78090|K01087 trehalose 6-phosphate phosphatase [EC:3.1.3.12] | (RefSeq) TPPB; trehalose-6-phosphate phosphatase	Starch and sucrose metabolism (ko00500)	[G]	Carbohydrate transport and metabolism	Trehalose-phosphatase	Trehalose-phosphate phosphatase B OS=Arabidopsis thaliana OX=3702 GN=TPPB PE=1 SV=1	G	Carbohydrate transport and metabolism	trehalose-6-phosphate phosphatase [Arabidopsis thaliana]	biological process: metabolic process (GO:0008152);; biological process: cellular process (GO:0009987);; molecular function: catalytic activity (GO:0003824);; biological process: single-organism process (GO:0044699)
AT1G75270	AT1G75270	14.9718	546	20.8497	797	19.0946	826	45.326	1651	46.1822	1584	46.5956	1782	7.42e-23	1.24569	up	[O]	Posttranslational modification, protein turnover, chaperones	Molecular Function: molecular_function (GO:0003674);; Molecular Function: catalytic activity (GO:0003824);; Molecular Function: glutathione transferase activity (GO:0004364);; Molecular Function: binding (GO:0005488);; Molecular Function: protein binding (GO:0005515);; Cellular Component: cellular_component (GO:0005575);; Cellular Component: intracellular (GO:0005622);; Cellular Component: cell (…	K21888|2.0e-118|ath:AT1G75270|K21888 glutathione dehydrogenase/transferase [EC:1.8.5.1 2.5.1.18] | (RefSeq) DHAR2; dehydroascorbate reductase 2	Ascorbate and aldarate metabolism (ko00053);; Glutathione metabolism (ko00480)	[P]	Inorganic ion transport and metabolism	Glutathione S-transferase, N-terminal domain	Glutathione S-transferase DHAR2 OS=Arabidopsis thaliana OX=3702 GN=DHAR2 PE=1 SV=1	O	Posttranslational modification, protein turnover, chaperones	dehydroascorbate reductase 2 [Arabidopsis thaliana]	molecular function: catalytic activity (GO:0003824);; molecular function: binding (GO:0005488);; cellular component: cell (GO:0005623);; cellular component: cell part (GO:0044464);; cellular component: membrane (GO:0016020);; biological process: metabolic process (GO:0008152);; biological process: cellular process (GO:0009987);; cellular component: organelle (GO:0043226);; cellular component: org…
AT1G21890	AT1G21890	0.546448	32	0.900241	55	0.640316	44	1.8343	106	1.77891	97	1.66668	101	0.000283829	1.24697	up	--	--	Cellular Component: integral component of membrane (GO:0016021);; Molecular Function: transmembrane transporter activity (GO:0022857);;	K17500|1.2e-57|nto:104085001|K17500 integrin-linked kinase-associated serine/threonine phosphatase 2C [EC:3.1.3.16] | (RefSeq) WAT1-related protein At3g18200 isoform X1	--	--	--	EamA-like transporter family	WAT1-related protein At1g21890 OS=Arabidopsis thaliana OX=3702 GN=At1g21890 PE=2 SV=1	S	Function unknown	nodulin MtN21 /EamA-like transporter family protein [Arabidopsis thaliana]	cellular component: membrane (GO:0016020);; cellular component: membrane part (GO:0044425);; biological process: localization (GO:0051179);; molecular function: transporter activity (GO:0005215)
AT2G18193	AT2G18193	0.226988	15	0.745628	52	0.382934	31	1.75499	116	0.78625	49	2.07556	145	0.00114031	1.66991	up	[MDT]	Cell wall/membrane/envelope biogenesis;; Cell cycle control, cell division, chromosome partitioning;; Signal transduction mechanisms	Molecular Function: ATP binding (GO:0005524);;	K08900|1.7e-141|fve:101307344|K08900 mitochondrial chaperone BCS1 | (RefSeq) putative cell division cycle ATPase	--	[O]	Posttranslational modification, protein turnover, chaperones	Domain associated at C-terminal with AAA	AAA-ATPase At2g18193 OS=Arabidopsis thaliana OX=3702 GN=At2g18193 PE=2 SV=1	O	Posttranslational modification, protein turnover, chaperones	P-loop containing nucleoside triphosphate hydrolases superfamily protein [Arabidopsis thaliana]	molecular function: binding (GO:0005488)
AT5G39850	AT5G39850	12.6151	432	16.5528	595	12.968	527	24.9324	854	26.4232	852	36.4894	1312	1.65e-09	0.96965	up	[J]	Translation, ribosomal structure and biogenesis	Molecular Function: structural constituent of ribosome (GO:0003735);; Biological Process: translation (GO:0006412);; Cellular Component: small ribosomal subunit (GO:0015935);; Molecular Function: rRNA binding (GO:0019843);;	K02997|4.6e-106|ath:AT5G39850|K02997 small subunit ribosomal protein S9e | (RefSeq) Ribosomal protein S4	Ribosome (ko03010)	[J]	Translation, ribosomal structure and biogenesis	S4 domain	40S ribosomal protein S9-2 OS=Arabidopsis thaliana OX=3702 GN=RPS9C PE=1 SV=1	J	Translation, ribosomal structure and biogenesis	Ribosomal protein S4 [Arabidopsis thaliana]	molecular function: structural molecule activity (GO:0005198);; biological process: metabolic process (GO:0008152);; biological process: cellular process (GO:0009987);; cellular component: cell (GO:0005623);; cellular component: macromolecular complex (GO:0032991);; cellular component: organelle (GO:0043226);; cellular component: organelle part (GO:0044422);; cellular component: cell part (GO:004…
AT2G34260	AT2G34260	7.61075	366	8.20118	412	6.15076	349	10.9432	523	10.8871	493	17.1466	867	0.000347648	0.738111	up	--	--	Cellular Component: nucleus (GO:0005634);; Biological Process: multicellular organism development (GO:0007275);;	K12598|1.6e-46|vcn:VOLCADRAFT_107315|K12598 ATP-dependent RNA helicase DOB1 [EC:3.6.4.13] | (RefSeq) hypothetical protein	RNA degradation (ko03018)	[R]	General function prediction only	WD domain, G-beta repeat	WD repeat-containing protein 55 OS=Arabidopsis thaliana OX=3702 GN=WDR55 PE=1 SV=2	S	Function unknown	transducin family protein / WD-40 repeat family protein [Arabidopsis thaliana]	cellular component: cell (GO:0005623);; cellular component: organelle (GO:0043226);; cellular component: cell part (GO:0044464);; biological process: multicellular organismal process (GO:0032501);; biological process: developmental process (GO:0032502);; biological process: single-organism process (GO:0044699)
AT1G69870	AT1G69870	20.1046	1697	30.6374	2713	24.669	2472	45.7973	3866	52.904	4206	56.383	4997	1.16e-11	0.95583	up	[E]	Amino acid transport and metabolism	Cellular Component: integral component of membrane (GO:0016021);; Molecular Function: transmembrane transporter activity (GO:0022857);;	K14638|5.6e-182|cmax:111493070|K14638 solute carrier family 15 (peptide/histidine transporter), member 3/4 | (RefSeq) protein NRT1/ PTR FAMILY 2.13-like	--	[E]	Amino acid transport and metabolism	POT family	Protein NRT1/ PTR FAMILY 2.13 OS=Arabidopsis thaliana OX=3702 GN=NPF2.13 PE=1 SV=1	E	Amino acid transport and metabolism	nitrate transporter 1.7 [Arabidopsis thaliana]	cellular component: membrane (GO:0016020);; cellular component: membrane part (GO:0044425);; biological process: localization (GO:0051179);; molecular function: transporter activity (GO:0005215)
AT5G23530	AT5G23530	1.71596	99	2.47345	149	1.24206	85	3.32306	191	3.83923	208	4.22825	255	0.00143716	0.98576	up	[I]	Lipid transport and metabolism	Molecular Function: hydrolase activity (GO:0016787);;	K14493|1.3e-60|nta:107813435|K14493 gibberellin receptor GID1 [EC:3.-.-.-] | (RefSeq) gibberellin receptor GID1C-like	Plant hormone signal transduction (ko04075)	[V]	Defense mechanisms	alpha/beta hydrolase fold	Probable carboxylesterase 18 OS=Arabidopsis thaliana OX=3702 GN=CXE18 PE=1 SV=1	I	Lipid transport and metabolism	carboxyesterase 18 [Arabidopsis thaliana]	molecular function: catalytic activity (GO:0003824)
AT2G39030	AT2G39030	0.810568	31	0.658547	27	0.586617	27	7.2516	276	9.18554	329	4.15861	166	9.78e-18	3.22601	up	[J]	Translation, ribosomal structure and biogenesis	Molecular Function: N-acetyltransferase activity (GO:0008080);;	K22883|1.2e-129|ath:AT2G39030|K22883 L-ornithine N5-acetyltransferase [EC:2.3.1.-] | (RefSeq) NATA1; Acyl-CoA N-acyltransferases (NAT) superfamily protein	--	[E]	Amino acid transport and metabolism	Acetyltransferase (GNAT) family	L-ornithine N5-acetyltransferase NATA1 OS=Arabidopsis thaliana OX=3702 GN=NATA1 PE=2 SV=1	K	Transcription	Acyl-CoA N-acyltransferases (NAT) superfamily protein [Arabidopsis thaliana]	molecular function: catalytic activity (GO:0003824)
AT5G37990	AT5G37990	1.4848	81	0.576374	33	0.787744	51	32.2574	1759	27.5107	1413	28.8929	1655	6.96e-97	4.87813	up	[I]	Lipid transport and metabolism	Molecular Function: methyltransferase activity (GO:0008168);;	K22546|2.9e-78|ath:AT3G44860|K22546 juvenile hormone-III synthase [EC:2.1.1.325] | (RefSeq) FAMT; farnesoic acid carboxyl-O-methyltransferase	--	--	--	SAM dependent carboxyl methyltransferase	Probable S-adenosylmethionine-dependent methyltransferase At5g37990 OS=Arabidopsis thaliana OX=3702 GN=At5g37990 PE=3 SV=2	S	Function unknown	hypothetical protein AXX17_AT5G35160 [Arabidopsis thaliana]	molecular function: catalytic activity (GO:0003824)
AT1G18850	AT1G18850	5.07906	288	5.29589	316	4.39321	296	7.22262	410	7.81169	418	10.4946	625	0.000237482	0.698744	up	--	--	--	--	--	--	--	--	--	S	Function unknown	hypothetical protein AT1G18850 [Arabidopsis thaliana]	--
AT2G11810	AT2G11810	3.38567	213	13.8827	909	8.72766	650	33.171	2074	12.5577	741	26.1568	1717	0.00265929	1.39724	up	[M]	Cell wall/membrane/envelope biogenesis	Biological Process: glycolipid biosynthetic process (GO:0009247);; Molecular Function: transferase activity, transferring hexosyl groups (GO:0016758);;	K03715|3.0e-273|ath:AT2G11810|K03715 1,2-diacylglycerol 3-beta-galactosyltransferase [EC:2.4.1.46] | (RefSeq) MGDC; monogalactosyldiacylglycerol synthase type C	Glycerolipid metabolism (ko00561)	--	--	Monogalactosyldiacylglycerol (MGDG) synthase	Monogalactosyldiacylglycerol synthase 3, chloroplastic OS=Arabidopsis thaliana OX=3702 GN=MGD3 PE=1 SV=2	M	Cell wall/membrane/envelope biogenesis	monogalactosyldiacylglycerol synthase type C [Arabidopsis thaliana]	biological process: metabolic process (GO:0008152);; biological process: cellular process (GO:0009987);; biological process: single-organism process (GO:0044699);; molecular function: catalytic activity (GO:0003824)
AT5G45490	AT5G45490	45.4329	2417	38.586	2192	43.9679	2814	22.4491	1202	27.3855	1389	23.229	1292	9.59e-12	-0.902319	down	--	--	Molecular Function: ADP binding (GO:0043531);;	K00901|5.0e-18|pavi:110754890|K00901 diacylglycerol kinase (ATP) [EC:2.7.1.107] | (RefSeq) uncharacterized protein LOC110754890	Glycerolipid metabolism (ko00561);; Glycerophospholipid metabolism (ko00564);; Phosphatidylinositol signaling system (ko04070)	--	--	NB-ARC domain	Probable disease resistance protein At5g45490 OS=Arabidopsis thaliana OX=3702 GN=At5g45490 PE=2 SV=1	S	Function unknown	P-loop containing nucleoside triphosphate hydrolases superfamily protein [Arabidopsis thaliana]	molecular function: binding (GO:0005488)
AT1G01240	AT1G01240	15.4255	890	15.0949	882	16.0119	1068	6.54395	385	9.68848	527	6.65484	391	1.57e-09	-1.08255	down	--	--	Cellular Component: integral component of membrane (GO:0016021);;	--	--	--	--	--	--	S	Function unknown	transmembrane protein [Arabidopsis thaliana]	cellular component: membrane (GO:0016020);; cellular component: membrane part (GO:0044425)
AT1G13600	AT1G13600	1.88053	51	1.52766	43	1.97872	63	3.1186	83	3.25909	82	3.60031	101	0.0285677	0.783023	up	--	--	Molecular Function: transcription factor activity, sequence-specific DNA binding (GO:0003700);; Molecular Function: protein heterodimerization activity (GO:0046982);;	K09060|7.0e-06|pxb:103936031|K09060 plant G-box-binding factor | (RefSeq) bZIP transcription factor 16-like isoform X1	--	--	--	bZIP transcription factor	Basic leucine zipper 43 OS=Arabidopsis thaliana OX=3702 GN=BZIP43 PE=1 SV=1	K	Transcription	basic leucine-zipper 58 [Arabidopsis thaliana]	biological process: biological regulation (GO:0065007);; molecular function: nucleic acid binding transcription factor activity (GO:0001071);; molecular function: binding (GO:0005488)
AT1G57590	AT1G57590	9.82987	570	9.25479	564	10.258	707	4.61542	268	6.86039	375	6.4602	394	8.67e-06	-0.801398	down	--	--	Cellular Component: extracellular region (GO:0005576);; Cellular Component: cell wall (GO:0005618);; Molecular Function: hydrolase activity (GO:0016787);; Biological Process: cell wall organization (GO:0071555);;	K01280|5.7e-120|spen:107013676|K01280 tripeptidyl-peptidase II [EC:3.4.14.10] | (RefSeq) tripeptidyl-peptidase 2-like isoform X1	--	[M]	Cell wall/membrane/envelope biogenesis	Pectinacetylesterase	Pectin acetylesterase 2 OS=Arabidopsis thaliana OX=3702 GN=PAE2 PE=2 SV=1	S	Function unknown	Pectinacetylesterase family protein [Arabidopsis thaliana]	cellular component: extracellular region (GO:0005576);; cellular component: cell (GO:0005623);; cellular component: cell part (GO:0044464);; molecular function: catalytic activity (GO:0003824);; biological process: cellular process (GO:0009987);; biological process: cellular component organization or biogenesis (GO:0071840)
AT4G18250	AT4G18250	1.37854	138	3.11788	327	2.87971	342	3.51287	351	5.06142	476	4.21163	442	0.0266119	0.708743	up	--		Molecular Function: protein kinase activity (GO:0004672);; Molecular Function: ATP binding (GO:0005524);; Cellular Component: integral component of membrane (GO:0016021);;	K13416|9.7e-52|ccaj:109804867|K13416 brassinosteroid insensitive 1-associated receptor kinase 1 [EC:2.7.10.1 2.7.11.1] | (RefSeq) BRASSINOSTEROID INSENSITIVE 1-associated receptor kinase 1-like	MAPK signaling pathway - plant (ko04016);; Plant hormone signal transduction (ko04075);; Plant-pathogen interaction (ko04626)	--	--	Thaumatin family	PR5-like receptor kinase OS=Arabidopsis thaliana OX=3702 GN=PR5K PE=1 SV=1	T	Signal transduction mechanisms	hypothetical protein ARALYDRAFT_493041, partial [Arabidopsis lyrata subsp. lyrata]	biological process: metabolic process (GO:0008152);; biological process: cellular process (GO:0009987);; molecular function: catalytic activity (GO:0003824);; molecular function: binding (GO:0005488);; cellular component: membrane (GO:0016020);; cellular component: membrane part (GO:0044425)
AT2G29720	AT2G29720	3.53174	211	6.73011	420	4.81755	341	7.28247	434	8.83379	495	9.0075	563	0.0058571	0.652471	up	[HC]	Coenzyme transport and metabolism;; Energy production and conversion	Molecular Function: monooxygenase activity (GO:0004497);; Molecular Function: FAD binding (GO:0071949);;	K09838|1.6e-26|sita:101781949|K09838 zeaxanthin epoxidase [EC:1.14.15.21] | (RefSeq) zeaxanthin epoxidase, chloroplastic	Carotenoid biosynthesis (ko00906)	[CR]	Energy production and conversion;; General function prediction only	FAD binding domain	Monooxygenase 2 OS=Arabidopsis thaliana OX=3702 GN=MO2 PE=2 SV=1	CH	Energy production and conversion;; Coenzyme transport and metabolism	FAD/NAD(P)-binding oxidoreductase family protein [Arabidopsis thaliana]	biological process: metabolic process (GO:0008152);; biological process: single-organism process (GO:0044699);; molecular function: catalytic activity (GO:0003824);; molecular function: binding (GO:0005488)
AT1G67360	AT1G67360	15.982	746	18.0548	880	16.7844	934	36.0241	1675	24.401	1074	41.2906	2021	5.97e-08	0.909656	up	--	--	Cellular Component: cellular_component (GO:0005575);; Cellular Component: intracellular (GO:0005622);; Cellular Component: cell (GO:0005623);; Cellular Component: cytoplasm (GO:0005737);; Cellular Component: vacuole (GO:0005773);; Cellular Component: endoplasmic reticulum (GO:0005783);; Cellular Component: lipid droplet (GO:0005811);; Biological Process: organelle organization (GO:0006996);; Biol…	K17616|7.9e-60|cqi:110713815|K17616 CTD small phosphatase-like protein 2 [EC:3.1.3.-] | (RefSeq) uncharacterized protein LOC110713815	--	--	--	Rubber elongation factor protein (REF)	REF/SRPP-like protein At1g67360 OS=Arabidopsis thaliana OX=3702 GN=At1g67360 PE=2 SV=1	S	Function unknown	Rubber elongation factor protein (REF) [Arabidopsis thaliana]	cellular component: cell (GO:0005623);; cellular component: cell part (GO:0044464);; cellular component: organelle (GO:0043226);; biological process: cellular process (GO:0009987);; biological process: cellular component organization or biogenesis (GO:0071840);; biological process: multicellular organismal process (GO:0032501);; biological process: developmental process (GO:0032502);; biological …
AT1G12450	AT1G12450	4.73086	237	4.67861	246	5.65484	336	3.00275	151	3.70247	175	3.93087	207	0.0158999	-0.590792	down	[S]	Function unknown	Cellular Component: integral component of membrane (GO:0016021);;	--	--	--	--	SNARE associated Golgi protein	--	S	Function unknown	SNARE associated Golgi protein family [Arabidopsis thaliana]	cellular component: membrane (GO:0016020);; cellular component: membrane part (GO:0044425)
AT2G47115	AT2G47115	2.18008	142	7.84632	535	2.1896	169	9.79485	637	9.01967	552	17.6844	1207	0.00128936	1.49792	up	--	--	Cellular Component: membrane (GO:0016020);; Cellular Component: integral component of membrane (GO:0016021);;	--	--	--	--	--	--	S	Function unknown	protein rolling protein [Arabidopsis thaliana]	cellular component: membrane (GO:0016020);; cellular component: membrane part (GO:0044425)
AT2G39420	AT2G39420	7.28202	347	6.22284	311	5.37361	304	12.4953	595	14.6315	656	14.7764	738	5.53e-11	1.06225	up	[I]	Lipid transport and metabolism	Cellular Component: endoplasmic reticulum (GO:0005783);; Cellular Component: Golgi apparatus (GO:0005794);; Cellular Component: membrane (GO:0016020);; Molecular Function: lipase activity (GO:0016298);; Molecular Function: acylglycerol lipase activity (GO:0047372);;	K18368|2.3e-184|ath:AT2G39420|K18368 caffeoylshikimate esterase [EC:3.1.1.-] | (RefSeq) alpha/beta-Hydrolases superfamily protein	Phenylpropanoid biosynthesis (ko00940)	[I]	Lipid transport and metabolism	Serine aminopeptidase, S33	--	I	Lipid transport and metabolism	alpha/beta-Hydrolases superfamily protein [Arabidopsis thaliana]	cellular component: cell (GO:0005623);; cellular component: organelle (GO:0043226);; cellular component: cell part (GO:0044464);; cellular component: membrane (GO:0016020);; molecular function: catalytic activity (GO:0003824)
AT5G49270	AT5G49270	0.838182	71	0.677027	60	0.56308	56	0.087359	8	0.421891	34	0.202235	18	0.00168475	-1.60698	down	--	--	Biological Process: cellulose microfibril organization (GO:0010215);; Cellular Component: integral component of membrane (GO:0016021);; Cellular Component: anchored component of membrane (GO:0031225);;	K10956|2.6e-20|obr:102718200|K10956 protein transport protein SEC61 subunit alpha | (RefSeq) preprotein translocase subunit SECY, chloroplastic	Protein export (ko03060);; Protein processing in endoplasmic reticulum (ko04141);; Phagosome (ko04145)	--	--	COBRA-like protein	COBRA-like protein 9 OS=Arabidopsis thaliana OX=3702 GN=COBL9 PE=2 SV=1	U	Intracellular trafficking, secretion, and vesicular transport	COBRA-like extracellular glycosyl-phosphatidyl inositol-anchored protein family [Arabidopsis thaliana]	biological process: cellular process (GO:0009987);; biological process: single-organism process (GO:0044699);; biological process: cellular component organization or biogenesis (GO:0071840);; cellular component: membrane (GO:0016020);; cellular component: membrane part (GO:0044425)
AT5G52170	AT5G52170	0.87639	70	0.65801	56	0.554568	53	0.146718	12	0.456552	35	0.282909	24	0.0064505	-1.31109	down	--	--	Molecular Function: DNA binding (GO:0003677);; Cellular Component: nucleus (GO:0005634);; Molecular Function: lipid binding (GO:0008289);;	K09338|0.0e+00|ath:AT5G52170|K09338 homeobox-leucine zipper protein | (RefSeq) HDG7; homeodomain GLABROUS 7	--	--	--	START domain	Homeobox-leucine zipper protein HDG7 OS=Arabidopsis thaliana OX=3702 GN=HDG7 PE=2 SV=1	K	Transcription	homeodomain GLABROUS 7 [Arabidopsis thaliana]	molecular function: binding (GO:0005488);; cellular component: cell (GO:0005623);; cellular component: organelle (GO:0043226);; cellular component: cell part (GO:0044464)
AT4G25810	AT4G25810	0.524527	23	1.03384	46	0.806523	41	0.766043	33	4.86938	194	2.39911	107	0.00798804	1.65876	up	[G]	Carbohydrate transport and metabolism	Molecular Function: hydrolase activity, hydrolyzing O-glycosyl compounds (GO:0004553);; Cellular Component: cell wall (GO:0005618);; Biological Process: xyloglucan metabolic process (GO:0010411);; Molecular Function: xyloglucan:xyloglucosyl transferase activity (GO:0016762);; Biological Process: cell wall biogenesis (GO:0042546);; Cellular Component: apoplast (GO:0048046);; Biological Process: ce…	K08235|3.6e-168|ath:AT4G25810|K08235 xyloglucan:xyloglucosyl transferase [EC:2.4.1.207] | (RefSeq) XTR6; xyloglucan endotransglycosylase 6	--	--	--	Glycosyl hydrolases family 16	Probable xyloglucan endotransglucosylase/hydrolase protein 23 OS=Arabidopsis thaliana OX=3702 GN=XTH23 PE=2 SV=1	G	Carbohydrate transport and metabolism	xyloglucan endotransglycosylase 6 [Arabidopsis thaliana]	molecular function: catalytic activity (GO:0003824);; cellular component: cell (GO:0005623);; cellular component: cell part (GO:0044464);; biological process: metabolic process (GO:0008152);; biological process: cellular process (GO:0009987);; biological process: cellular component organization or biogenesis (GO:0071840);; cellular component: extracellular region (GO:0005576)
AT2G43100	AT2G43100	130.776	5246	138.825	5843	127.035	6049	38.6981	1553	45.0164	1701	62.2007	2621	2.5e-29	-1.53692	down	[E]	Amino acid transport and metabolism	Molecular Function: molecular_function (GO:0003674);; Molecular Function: catalytic activity (GO:0003824);; Molecular Function: 3-isopropylmalate dehydratase activity (GO:0003861);; Cellular Component: cellular_component (GO:0005575);; Cellular Component: intracellular (GO:0005622);; Cellular Component: cell (GO:0005623);; Cellular Component: cytoplasm (GO:0005737);; Biological Process: organic a…	K21359|2.4e-139|ath:AT2G43100|K21359 3-isopropylmalate/methylthioalkylmalate dehydratase small subunit [EC:4.2.1.33 4.2.1.170] | (RefSeq) IPMI2; isopropylmalate isomerase 2	Valine, leucine and isoleucine biosynthesis (ko00290);; Glucosinolate biosynthesis (ko00966);; 2-Oxocarboxylic acid metabolism (ko01210)	[E]	Amino acid transport and metabolism	Aconitase C-terminal domain	3-isopropylmalate dehydratase small subunit 2 OS=Arabidopsis thaliana OX=3702 GN=SSU2 PE=1 SV=1	E	Amino acid transport and metabolism	isopropylmalate isomerase 2 [Arabidopsis thaliana]	molecular function: catalytic activity (GO:0003824);; cellular component: cell (GO:0005623);; cellular component: cell part (GO:0044464);; biological process: metabolic process (GO:0008152);; biological process: cellular process (GO:0009987);; biological process: single-organism process (GO:0044699);; biological process: response to stimulus (GO:0050896);; biological process: cellular component o…
AT1G29600	AT1G29600	4.68272	214	3.30831	159	3.15833	171	2.39245	110	2.34448	101	2.13148	102	0.0145848	-0.780333	down	--	--	Molecular Function: metal ion binding (GO:0046872);;	--	--	[R]	General function prediction only	Zinc finger C-x8-C-x5-C-x3-H type (and similar)	Putative zinc finger CCCH domain-containing protein 10 OS=Arabidopsis thaliana OX=3702 GN=At1g29600/At1g29610 PE=4 SV=2	S	Function unknown	RecName: Full=Putative zinc finger CCCH domain-containing protein 10; Short=AtC3H10 [Arabidopsis thaliana]	molecular function: binding (GO:0005488)
AT5G52830	AT5G52830	2.93706	151	2.85562	154	2.21197	135	1.3216	68	1.69139	82	2.10841	114	0.0273153	-0.731064	down	--	--	Molecular Function: transcription factor activity, sequence-specific DNA binding (GO:0003700);; Cellular Component: nucleus (GO:0005634);; Molecular Function: sequence-specific DNA binding (GO:0043565);;	K13425|6.2e-146|aly:9300273|K13425 WRKY transcription factor 22 | (RefSeq) probable WRKY transcription factor 27	MAPK signaling pathway - plant (ko04016);; Plant-pathogen interaction (ko04626)	--	--	WRKY DNA -binding domain	Probable WRKY transcription factor 27 OS=Arabidopsis thaliana OX=3702 GN=WRKY27 PE=2 SV=1	K	Transcription	WRKY DNA-binding protein 27 [Arabidopsis thaliana]	biological process: biological regulation (GO:0065007);; molecular function: nucleic acid binding transcription factor activity (GO:0001071);; cellular component: cell (GO:0005623);; cellular component: organelle (GO:0043226);; cellular component: cell part (GO:0044464);; molecular function: binding (GO:0005488)
AT1G25560	AT1G25560	11.8828	632	20.2477	1130	11.7991	745	22.6951	1207	22.5669	1130	27.649	1544	0.00136428	0.649321	up	--	--	Molecular Function: DNA binding (GO:0003677);; Molecular Function: transcription factor activity, sequence-specific DNA binding (GO:0003700);; Cellular Component: nucleus (GO:0005634);;	K09287|2.8e-202|ath:AT1G25560|K09287 RAV-like factor | (RefSeq) TEM1; AP2/B3 transcription factor family protein	--	--	--	B3 DNA binding domain	AP2/ERF and B3 domain-containing transcription repressor TEM1 OS=Arabidopsis thaliana OX=3702 GN=TEM1 PE=1 SV=1	K	Transcription	AP2/B3 transcription factor family protein [Arabidopsis thaliana]	molecular function: binding (GO:0005488);; biological process: biological regulation (GO:0065007);; molecular function: nucleic acid binding transcription factor activity (GO:0001071);; cellular component: cell (GO:0005623);; cellular component: organelle (GO:0043226);; cellular component: cell part (GO:0044464)
AT3G18130	AT3G18130	37.9352	1844	40.6621	2074	35.3703	2041	60.1102	2922	51.405	2354	73.9288	3774	7.13e-06	0.612963	up	[R]	General function prediction only	Biological Process: response to acid chemical (GO:0001101);; Biological Process: regulation of protein phosphorylation (GO:0001932);; Biological Process: positive regulation of protein phosphorylation (GO:0001934);; Molecular Function: molecular_function (GO:0003674);; Molecular Function: structural constituent of ribosome (GO:0003735);; Molecular Function: MAP-kinase scaffold activity (GO:000507…	K14753|3.1e-155|ath:AT3G18130|K14753 guanine nucleotide-binding protein subunit beta-2-like 1 protein | (RefSeq) RACK1C_AT; receptor for activated C kinase 1C	--	[T]	Signal transduction mechanisms	WD domain, G-beta repeat	Receptor for activated C kinase 1C OS=Arabidopsis thaliana OX=3702 GN=RACK1C PE=1 SV=1	S	Function unknown	receptor for activated C kinase 1C [Arabidopsis thaliana]	biological process: response to stimulus (GO:0050896);; biological process: biological regulation (GO:0065007);; molecular function: structural molecule activity (GO:0005198);; molecular function: binding (GO:0005488);; cellular component: cell (GO:0005623);; cellular component: cell part (GO:0044464);; cellular component: organelle (GO:0043226);; cellular component: organelle part (GO:0044422);;…
AT5G67060	AT5G67060	2.21381	97	2.30878	106	1.97289	103	0.473726	21	1.17196	49	1.08918	51	0.000670447	-1.31924	down	--	--	Molecular Function: protein dimerization activity (GO:0046983);;	K16189|6.0e-07|peq:110028745|K16189 phytochrome-interacting factor 4 | (RefSeq) transcription factor PIF4-like isoform X1	Plant hormone signal transduction (ko04075)	--	--	Helix-loop-helix DNA-binding domain	Transcription factor HEC1 OS=Arabidopsis thaliana OX=3702 GN=HEC1 PE=1 SV=1	K	Transcription	basic helix-loop-helix (bHLH) DNA-binding superfamily protein [Arabidopsis thaliana]	molecular function: binding (GO:0005488)
AT5G42800	AT5G42800	21.0952	1116	12.284	682	11.3315	712	88.2386	4668	42.4363	2114	67.3078	3739	2.48e-13	2.06111	up	[M]	Cell wall/membrane/envelope biogenesis	Molecular Function: catalytic activity (GO:0003824);;	K13082|3.1e-223|ath:AT5G42800|K13082 bifunctional dihydroflavonol 4-reductase/flavanone 4-reductase [EC:1.1.1.219 1.1.1.234] | (RefSeq) DFR; dihydroflavonol 4-reductase	Flavonoid biosynthesis (ko00941)	[V]	Defense mechanisms	NAD dependent epimerase/dehydratase family	Dihydroflavonol 4-reductase OS=Arabidopsis thaliana OX=3702 GN=DFRA PE=1 SV=2	M	Cell wall/membrane/envelope biogenesis	dihydroflavonol 4-reductase [Arabidopsis thaliana]	molecular function: catalytic activity (GO:0003824)
AT5G48540	AT5G48540	13.3917	500	19.2867	755	14.2879	633	10.8623	405	8.81302	310	12.757	500	0.00164119	-0.618325	down	--	--	Biological Process: biological_process (GO:0008150);; Biological Process: response to abiotic stimulus (GO:0009628);; Biological Process: response to stimulus (GO:0050896);; Biological Process: response to karrikin (GO:0080167);;	--	--	--	--	Salt stress response/antifungal	Cysteine-rich repeat secretory protein 55 OS=Arabidopsis thaliana OX=3702 GN=CRRSP55 PE=2 SV=1	S	Function unknown	receptor-like protein kinase-related family protein [Arabidopsis thaliana]	biological process: response to stimulus (GO:0050896)
AT5G44210	AT5G44210	4.47693	186	3.65317	159	3.49809	172	1.60285	67	1.80493	71	2.43257	106	0.000291979	-1.07774	down	--	--	Molecular Function: DNA binding (GO:0003677);; Molecular Function: transcription factor activity, sequence-specific DNA binding (GO:0003700);; Cellular Component: nucleus (GO:0005634);;	K09286|2.8e-111|ath:AT5G44210|K09286 EREBP-like factor | (RefSeq) ERF9; erf domain protein 9	--	--	--	AP2 domain	Ethylene-responsive transcription factor 9 OS=Arabidopsis thaliana OX=3702 GN=ERF9 PE=1 SV=1	K	Transcription	erf domain protein 9 [Arabidopsis thaliana]	molecular function: binding (GO:0005488);; biological process: biological regulation (GO:0065007);; molecular function: nucleic acid binding transcription factor activity (GO:0001071);; cellular component: cell (GO:0005623);; cellular component: organelle (GO:0043226);; cellular component: cell part (GO:0044464)
AT5G35732	AT5G35732	4.40371	77	5.92124	109	5.64536	117	9.78605	171	11.3727	187	9.8811	182	0.00213754	0.872045	up	--	--	--	--	--	--	--	--	--	S	Function unknown	hypothetical protein AT5G35732 [Arabidopsis thaliana]	--
AT1G14260	AT1G14260	0.635058	35	0.515916	30	0.503036	33	1.19224	66	1.1359	59	0.8909	52	0.0320773	0.88092	up	--	--	Molecular Function: ubiquitin-protein transferase activity (GO:0004842);; Molecular Function: zinc ion binding (GO:0008270);; Cellular Component: membrane (GO:0016020);; Cellular Component: integral component of membrane (GO:0016021);; Biological Process: protein ubiquitination (GO:0016567);;	K10661|3.3e-06|ppp:112288052|K10661 E3 ubiquitin-protein ligase MARCH6 [EC:2.3.2.27] | (RefSeq) probable E3 ubiquitin ligase SUD1 isoform X1	Protein processing in endoplasmic reticulum (ko04141)	[A]	RNA processing and modification	Protein of unknown function (DUF3675)	--	O	Posttranslational modification, protein turnover, chaperones	RING/FYVE/PHD zinc finger superfamily protein [Arabidopsis thaliana]	molecular function: catalytic activity (GO:0003824);; molecular function: binding (GO:0005488);; cellular component: membrane (GO:0016020);; cellular component: membrane part (GO:0044425);; biological process: metabolic process (GO:0008152);; biological process: cellular process (GO:0009987)
AT5G27630	AT5G27630	1.25531	110	1.71423	158	1.25761	131	2.15797	189	2.56306	212	2.86768	264	0.00476371	0.757033	up	[M]	Cell wall/membrane/envelope biogenesis	Molecular Function: fatty-acyl-CoA binding (GO:0000062);;	K10408|5.5e-15|cre:CHLREDRAFT_130849|K10408 dynein heavy chain, axonemal | (RefSeq) ODA11; flagellar outer dynein arm heavy chain alpha	--	[R]	General function prediction only	Kelch motif	Acyl-CoA-binding domain-containing protein 5 OS=Arabidopsis thaliana OX=3702 GN=ACBP5 PE=1 SV=1	S	Function unknown	acyl-CoA binding protein 5 [Arabidopsis thaliana]	molecular function: binding (GO:0005488)
AT5G26200	AT5G26200	3.40995	168	3.2654	169	3.12073	183	1.10287	55	2.92292	136	1.49837	78	0.029629	-0.906762	down	--	--	Molecular Function: ATP transmembrane transporter activity (GO:0005347);; Cellular Component: integral component of membrane (GO:0016021);;	K15121|2.8e-183|ath:AT5G26200|K15121 solute carrier family 25, member 44 | (RefSeq) Mitochondrial substrate carrier family protein	--	[C]	Energy production and conversion	Mitochondrial carrier protein	Probable mitochondrial adenine nucleotide transporter BTL3 OS=Arabidopsis thaliana OX=3702 GN=At5g64970 PE=2 SV=1	S	Function unknown	Mitochondrial substrate carrier family protein [Arabidopsis thaliana]	biological process: single-organism process (GO:0044699);; biological process: localization (GO:0051179);; molecular function: transporter activity (GO:0005215);; cellular component: membrane (GO:0016020);; cellular component: membrane part (GO:0044425)
AT5G53990	AT5G53990	0.823107	52	0.670237	44	0.663935	50	0.236666	15	0.336929	20	0.316241	21	0.00124701	-1.35831	down	--	--	Molecular Function: transferase activity, transferring hexosyl groups (GO:0016758);;	K17193|5.1e-161|tcc:18594083|K17193 anthocyanidin 3-O-glucoside 2'''-O-xylosyltransferase [EC:2.4.2.51] | (RefSeq) UDP-glycosyltransferase 79B6	Anthocyanin biosynthesis (ko00942)	[GC]	Carbohydrate transport and metabolism;; Energy production and conversion	UDP-glucoronosyl and UDP-glucosyl transferase	UDP-glycosyltransferase 79B9 OS=Arabidopsis thaliana OX=3702 GN=UGT79B9 PE=2 SV=1	S	Function unknown	UDP-Glycosyltransferase superfamily protein [Arabidopsis thaliana]	molecular function: catalytic activity (GO:0003824)
AT5G50790	AT5G50790	1.1072	54	1.71403	88	1.93979	113	0.302731	15	1.32421	61	0.517473	27	0.0297833	-1.2315	down	--	--	Cellular Component: plasma membrane (GO:0005886);; Biological Process: carbohydrate transport (GO:0008643);; Cellular Component: integral component of membrane (GO:0016021);;	K15382|1.4e-151|ath:AT5G50790|K15382 solute carrier family 50 (sugar transporter) | (RefSeq) SWEET10; Nodulin MtN3 family protein	--	[R]	General function prediction only	Sugar efflux transporter for intercellular exchange	Bidirectional sugar transporter SWEET10 OS=Arabidopsis thaliana OX=3702 GN=SWEET10 PE=1 SV=1	U	Intracellular trafficking, secretion, and vesicular transport	Nodulin MtN3 family protein [Arabidopsis thaliana]	cellular component: cell (GO:0005623);; cellular component: membrane (GO:0016020);; cellular component: cell part (GO:0044464);; biological process: single-organism process (GO:0044699);; biological process: localization (GO:0051179);; cellular component: membrane part (GO:0044425)
AT4G23600	AT4G23600	24.6797	1571	38.684	2583	34.6662	2619	51.356	3269	60.1976	3608	59.2794	3961	4.59e-06	0.717674	up	[E]	Amino acid transport and metabolism	Biological Process: cellular amino acid metabolic process (GO:0006520);; Molecular Function: transaminase activity (GO:0008483);; Biological Process: biosynthetic process (GO:0009058);; Molecular Function: pyridoxal phosphate binding (GO:0030170);;	K21623|2.5e-217|ath:AT4G23600|K21623 L-cystine beta-lyase [EC:4.4.1.35] | (RefSeq) CORI3; Tyrosine transaminase family protein	Cysteine and methionine metabolism (ko00270)	[E]	Amino acid transport and metabolism	Aminotransferase class I and II	Cystine lyase CORI3 OS=Arabidopsis thaliana OX=3702 GN=CORI3 PE=1 SV=1	E	Amino acid transport and metabolism	Tyrosine transaminase family protein [Arabidopsis thaliana]	biological process: metabolic process (GO:0008152);; biological process: cellular process (GO:0009987);; biological process: single-organism process (GO:0044699);; molecular function: catalytic activity (GO:0003824);; molecular function: binding (GO:0005488)
AT2G28790	AT2G28790	21.8593	853	29.8306	1222	22.4616	1041	46.9439	1833	30.8151	1133	45.0976	1848	0.000465483	0.647012	up	--	--	--	K12173|7.3e-32|gmx:100794341|K12173 BRCA1-A complex subunit BRE | (RefSeq) BRISC and BRCA1-A complex member 2	Homologous recombination (ko03440)	--	--	Thaumatin family	Osmotin-like protein OS=Solanum lycopersicum OX=4081 PE=1 SV=1	S	Function unknown	Pathogenesis-related thaumatin superfamily protein [Arabidopsis thaliana]	--
AT3G50340	AT3G50340	8.56964	527	9.81917	634	8.49663	621	6.11512	377	4.11113	239	6.33296	409	3.97e-05	-0.78167	down	--	--	--	--	--	--	--	--	--	S	Function unknown	hypothetical protein AT3G50340 [Arabidopsis thaliana]	--
AT5G49740	AT5G49740	51.4821	5119	43.1355	4500	48.7003	5748	30.6209	3045	41.0243	3842	28.27	2952	0.000606212	-0.603919	down	[T]	Signal transduction mechanisms	Cellular Component: integral component of membrane (GO:0016021);; Molecular Function: oxidoreductase activity (GO:0016491);;	K00521|0.0e+00|ath:AT5G49740|K00521 ferric-chelate reductase [EC:1.16.1.7] | (RefSeq) FRO7; ferric reduction oxidase 7	--	[PQ]	Inorganic ion transport and metabolism;; Secondary metabolites biosynthesis, transport and catabolism	FAD-binding domain	Ferric reduction oxidase 7, chloroplastic OS=Arabidopsis thaliana OX=3702 GN=FRO7 PE=2 SV=1	U	Intracellular trafficking, secretion, and vesicular transport	ferric reduction oxidase 7 [Arabidopsis thaliana]	cellular component: membrane (GO:0016020);; cellular component: membrane part (GO:0044425);; molecular function: catalytic activity (GO:0003824)
AT2G34960	AT2G34960	1.57215	118	1.698	134	1.11059	99	2.27716	171	2.65242	188	2.26962	179	0.0438844	0.637741	up	[E]	Amino acid transport and metabolism	Cellular Component: integral component of membrane (GO:0016021);; Molecular Function: transmembrane transporter activity (GO:0022857);;	K03294|1.3e-198|egu:105046703|K03294 basic amino acid/polyamine antiporter, APA family | (RefSeq) cationic amino acid transporter 1-like	--	[E]	Amino acid transport and metabolism	Amino acid permease	Cationic amino acid transporter 5 OS=Arabidopsis thaliana OX=3702 GN=CAT5 PE=1 SV=1	E	Amino acid transport and metabolism	cationic amino acid transporter 5 [Arabidopsis thaliana]	cellular component: membrane (GO:0016020);; cellular component: membrane part (GO:0044425);; biological process: localization (GO:0051179);; molecular function: transporter activity (GO:0005215)
AT2G17280	AT2G17280	4.8067	204	7.75113	344	5.14973	259	15.0511	635	11.8202	471	11.4463	509	2.61e-06	1.03711	up	[G]	Carbohydrate transport and metabolism	Cellular Component: cellular_component (GO:0005575);; Cellular Component: intracellular (GO:0005622);; Cellular Component: cell (GO:0005623);; Cellular Component: cytoplasm (GO:0005737);; Cellular Component: cytosol (GO:0005829);; Cellular Component: chloroplast (GO:0009507);; Cellular Component: plastid (GO:0009536);; Cellular Component: organelle (GO:0043226);; Cellular Component: membrane-boun…	--	--	[G]	Carbohydrate transport and metabolism	Histidine phosphatase superfamily (branch 1)	Phosphoglycerate mutase-like protein OS=Arabidopsis thaliana OX=3702 GN=PGM PE=2 SV=1	S	Function unknown	Phosphoglycerate mutase family protein [Arabidopsis thaliana]	cellular component: cell (GO:0005623);; cellular component: cell part (GO:0044464);; cellular component: organelle (GO:0043226)
AT4G26150	AT4G26150	2.17679	111	2.13603	114	1.62255	98	4.40745	224	2.81899	135	5.33906	285	0.00210036	0.991459	up	--	--	Biological Process: regulation of transcription, DNA-templated (GO:0006355);; Molecular Function: zinc ion binding (GO:0008270);; Molecular Function: sequence-specific DNA binding (GO:0043565);;	K09184|2.1e-08|vvi:104879571|K09184 GATA-binding protein, other eukaryote | (RefSeq) GATA transcription factor 8	--	[K]	Transcription	GATA zinc finger	Putative GATA transcription factor 22 OS=Arabidopsis thaliana OX=3702 GN=GATA22 PE=1 SV=1	K	Transcription	cytokinin-responsive gata factor 1 [Arabidopsis thaliana]	biological process: biological regulation (GO:0065007);; molecular function: binding (GO:0005488)
AT1G13670	AT1G13670	1.41754	45	2.66289	89	0.911323	35	3.73192	118	4.30872	129	4.65159	155	0.00195597	1.26171	up	--	--	Biological Process: auxin-activated signaling pathway (GO:0009734);;	--	--	--	--	--	--	--	--	hypothetical protein AT1G13670 [Arabidopsis thaliana]	biological process: cellular process (GO:0009987);; biological process: signaling (GO:0023052);; biological process: single-organism process (GO:0044699);; biological process: response to stimulus (GO:0050896);; biological process: biological regulation (GO:0065007)
AT1G68190	AT1G68190	23.7756	1241	19.384	1062	23.1664	1436	11.9581	625	14.3248	705	11.2871	619	5.62e-09	-0.905131	down	--	--	Molecular Function: zinc ion binding (GO:0008270);; Cellular Component: integral component of membrane (GO:0016021);;	K12135|3.4e-06|thj:104802991|K12135 zinc finger protein CONSTANS | (RefSeq) zinc finger protein CONSTANS-LIKE 2-like	Circadian rhythm - plant (ko04712)	--	--	--	Putative zinc finger protein At1g68190 OS=Arabidopsis thaliana OX=3702 GN=At1g68190 PE=2 SV=1	S	Function unknown	B-box zinc finger family protein [Arabidopsis thaliana]	molecular function: binding (GO:0005488);; cellular component: membrane (GO:0016020);; cellular component: membrane part (GO:0044425)
AT5G02760	AT5G02760	25.1016	1509	23.604	1489	25.194	1798	16.5834	997	15.8867	900	17.0769	1078	5.67e-09	-0.663487	down	[T]	Signal transduction mechanisms	Molecular Function: protein serine/threonine phosphatase activity (GO:0004722);;	K01102|1.1e-204|csat:104734283|K01102 pyruvate dehydrogenase phosphatase [EC:3.1.3.43] | (RefSeq) probable protein phosphatase 2C 67	--	[T]	Signal transduction mechanisms	Protein phosphatase 2C	Probable protein phosphatase 2C 67 OS=Arabidopsis thaliana OX=3702 GN=At5g02760 PE=1 SV=1	T	Signal transduction mechanisms	Protein phosphatase 2C family protein [Arabidopsis thaliana]	biological process: metabolic process (GO:0008152);; biological process: cellular process (GO:0009987);; molecular function: catalytic activity (GO:0003824)
AT3G54600	AT3G54600	91.4459	5673	80.0486	5210	80.7556	5947	34.1905	2122	35.0244	2047	51.8256	3377	1.22e-15	-1.15551	down	[R]	General function prediction only	--	K18881|2.4e-231|ath:AT3G54600|K18881 D-lactate dehydratase [EC:4.2.1.130] | (RefSeq) DJ1F; Class I glutamine amidotransferase-like superfamily protein	Pyruvate metabolism (ko00620)	[RV]	General function prediction only;; Defense mechanisms	DJ-1/PfpI family	DJ-1 protein homolog F OS=Arabidopsis thaliana OX=3702 GN=DJ1F PE=1 SV=1	S	Function unknown	Class I glutamine amidotransferase-like superfamily protein [Arabidopsis thaliana]	--
AT5G51530	AT5G51530	0.939322	127	0.83871	119	0.670457	107	0.125091	17	0.374407	48	0.223884	32	7.61e-06	-1.83593	down	--	--	Molecular Function: hydrolase activity (GO:0016787);;	--	--	[O]	Posttranslational modification, protein turnover, chaperones	Protein of unknown function (DUF629)	--	O	Posttranslational modification, protein turnover, chaperones	Ubiquitin carboxyl-terminal hydrolase-related protein [Arabidopsis thaliana]	molecular function: catalytic activity (GO:0003824)
AT2G22990	AT2G22990	233.17	14655	189.767	12487	214.136	15798	110.888	6928	141.072	8336	105.989	6955	3.01e-09	-0.916234	down	[E]	Amino acid transport and metabolism	Molecular Function: serine-type carboxypeptidase activity (GO:0004185);;	K09757|3.1e-245|ath:AT2G22990|K09757 serine carboxypeptidase-like 8 [EC:3.4.16.- 2.3.1.92] | (RefSeq) SNG1; sinapoylglucose 1	Phenylpropanoid biosynthesis (ko00940)	[OE]	Posttranslational modification, protein turnover, chaperones;; Amino acid transport and metabolism	Serine carboxypeptidase	Serine carboxypeptidase-like 8 OS=Arabidopsis thaliana OX=3702 GN=SCPL8 PE=1 SV=2	E	Amino acid transport and metabolism	sinapoylglucose 1 [Arabidopsis thaliana]	biological process: metabolic process (GO:0008152);; molecular function: catalytic activity (GO:0003824)
AT4G36570	AT4G36570	11.743	183	17.7742	291	12.0271	223	20.9648	327	20.5007	301	30.7165	503	0.00438242	0.708184	up	--	--	Molecular Function: DNA binding (GO:0003677);; Cellular Component: nucleus (GO:0005634);;	K15397|4.3e-12|cpep:111776416|K15397 3-ketoacyl-CoA synthase [EC:2.3.1.199] | (RefSeq) 3-ketoacyl-CoA synthase 17-like	Fatty acid elongation (ko00062);; Plant-pathogen interaction (ko04626)	[O]	Posttranslational modification, protein turnover, chaperones	Myb-like DNA-binding domain	Protein RADIALIS-like 3 OS=Arabidopsis thaliana OX=3702 GN=RL3 PE=2 SV=1	K	Transcription	RAD-like 3 [Arabidopsis thaliana]	molecular function: binding (GO:0005488);; cellular component: cell (GO:0005623);; cellular component: organelle (GO:0043226);; cellular component: cell part (GO:0044464)
AT5G37055	AT5G37055	4.20562	107	4.76901	128	5.54268	168	6.20693	158	9.64078	231	7.99323	214	0.0464826	0.620838	up	--	--	Biological Process: histone exchange (GO:0043486);; Molecular Function: metal ion binding (GO:0046872);;	K11663|2.9e-88|ath:AT5G37055|K11663 zinc finger HIT domain-containing protein 1 | (RefSeq) SEF; HIT-type Zinc finger family protein	--	[R]	General function prediction only	HIT zinc finger	SWR1 complex subunit 6 OS=Arabidopsis thaliana OX=3702 GN=SWC6 PE=1 SV=1	S	Function unknown	HIT-type Zinc finger family protein [Arabidopsis thaliana]	biological process: cellular process (GO:0009987);; biological process: cellular component organization or biogenesis (GO:0071840);; molecular function: binding (GO:0005488)
AT1G55200	AT1G55200	2.77235	241	2.79998	255	2.9635	305	6.62477	575	5.33646	436	6.51848	594	8e-10	1.0271	up	[W]	Extracellular structures	Molecular Function: transmembrane receptor protein serine/threonine kinase activity (GO:0004675);; Molecular Function: ATP binding (GO:0005524);; Cellular Component: plasma membrane (GO:0005886);; Biological Process: protein phosphorylation (GO:0006468);; Molecular Function: hydrolase activity (GO:0016787);;	K01180|4.2e-82|cmax:111487562|K01180 endo-1,3(4)-beta-glucanase [EC:3.2.1.6] | (RefSeq) uncharacterized protein LOC111487562	--	[T]	Signal transduction mechanisms	Protein tyrosine and serine/threonine kinase	Inactive protein kinase SELMODRAFT_444075 OS=Selaginella moellendorffii OX=88036 GN=SELMODRAFT_444075 PE=2 SV=1	T	Signal transduction mechanisms	kinase with adenine nucleotide alpha hydrolases-like domain-containing protein [Arabidopsis thaliana]	biological process: metabolic process (GO:0008152);; biological process: cellular process (GO:0009987);; biological process: signaling (GO:0023052);; biological process: single-organism process (GO:0044699);; biological process: response to stimulus (GO:0050896);; biological process: biological regulation (GO:0065007);; molecular function: catalytic activity (GO:0003824);; molecular function: sig…
AT3G20660	AT3G20660	0.886145	63	1.33292	99	1.3031	109	2.6419	186	2.37855	158	3.04369	225	0.000115991	1.09881	up	[G]	Carbohydrate transport and metabolism	Cellular Component: integral component of membrane (GO:0016021);; Molecular Function: transmembrane transporter activity (GO:0022857);;	K08202|1.1e-306|ath:AT3G20660|K08202 MFS transporter, OCT family, solute carrier family 22 (organic cation transporter), member 4/5 | (RefSeq) OCT4; organic cation/carnitine transporter4	--	[R]	General function prediction only	Sugar (and other) transporter	Organic cation/carnitine transporter 4 OS=Arabidopsis thaliana OX=3702 GN=OCT4 PE=2 SV=1	G	Carbohydrate transport and metabolism	organic cation/carnitine transporter4 [Arabidopsis thaliana]	cellular component: membrane (GO:0016020);; cellular component: membrane part (GO:0044425);; biological process: localization (GO:0051179);; molecular function: transporter activity (GO:0005215)
AT1G68620	AT1G68620	1.16373	59	0.830437	44	2.31002	139	3.11518	158	2.13559	102	5.46082	289	0.0173986	1.19699	up	[I]	Lipid transport and metabolism	Molecular Function: hydrolase activity (GO:0016787);;	K14493|2.0e-37|lsv:111918926|K14493 gibberellin receptor GID1 [EC:3.-.-.-] | (RefSeq) gibberellin receptor GID1C-like isoform X1	Plant hormone signal transduction (ko04075)	[V]	Defense mechanisms	alpha/beta hydrolase fold	Probable carboxylesterase 6 OS=Arabidopsis thaliana OX=3702 GN=CXE6 PE=2 SV=1	I	Lipid transport and metabolism	alpha/beta-Hydrolases superfamily protein [Arabidopsis thaliana]	molecular function: catalytic activity (GO:0003824)
AT5G24380	AT5G24380	11.099	1028	9.59752	933	10.0451	1105	18.6834	1731	15.1939	1326	17.0894	1662	2.38e-06	0.644251	up	[S]	Function unknown	Cellular Component: integral component of membrane (GO:0016021);; Biological Process: transmembrane transport (GO:0055085);;	K15363|4.0e-53|bna:111210893|K15363 fanconi-associated nuclease 1 [EC:3.1.21.- 3.1.4.1] | (RefSeq) fanconi-associated nuclease 1 homolog	--	--	--	OPT oligopeptide transporter protein	Metal-nicotianamine transporter YSL2 OS=Arabidopsis thaliana OX=3702 GN=YSL2 PE=1 SV=1	S	Function unknown	YELLOW STRIPE like 2 [Arabidopsis thaliana]	cellular component: membrane (GO:0016020);; cellular component: membrane part (GO:0044425);; biological process: localization (GO:0051179)
AT2G32487	AT2G32487	3.43889	70	3.7886	81	3.14199	76	11.2937	228	10.3555	197	10.5197	223	9.98e-10	1.53807	up	--	--	--	--	--	[R]	General function prediction only	--	--	--	--	hypothetical protein AT2G32487 [Arabidopsis thaliana]	--
AT2G26695	AT2G26695	25.2329	643	27.0002	722	16.42	497	40.3886	1029	42.067	1010	44.6044	1193	5.4e-06	0.805654	up	--	--	Molecular Function: metal ion binding (GO:0046872);;	K13811|6.1e-12|bdi:100837643|K13811 3'-phosphoadenosine 5'-phosphosulfate synthase [EC:2.7.7.4 2.7.1.25] | (RefSeq) LOW QUALITY PROTEIN: ATP sulfurylase 2	Purine metabolism (ko00230);; Monobactam biosynthesis (ko00261);; Selenocompound metabolism (ko00450);; Sulfur metabolism (ko00920)	[R]	General function prediction only	Zn-finger in Ran binding protein and others	--	S	Function unknown	Ran BP2/NZF zinc finger-like superfamily protein [Arabidopsis thaliana]	molecular function: binding (GO:0005488)
AT5G26260	AT5G26260	0.542596	29	0.818932	45	0.683763	43	1.67619	87	2.41003	118	4.46567	244	1.66e-06	1.93322	up	--	--	Cellular Component: plasmodesma (GO:0009506);;	K11838|3.2e-09|cpap:110810640|K11838 ubiquitin carboxyl-terminal hydrolase 7 [EC:3.4.19.12] | (RefSeq) ubiquitin carboxyl-terminal hydrolase 12-like isoform X1	--	[DR]	Cell cycle control, cell division, chromosome partitioning;; General function prediction only	MATH domain	Ubiquitin carboxyl-terminal hydrolase 12 OS=Arabidopsis thaliana OX=3702 GN=UBP12 PE=1 SV=2	S	Function unknown	TRAF-like family protein [Arabidopsis thaliana]	cellular component: cell junction (GO:0030054)
AT5G61030	AT5G61030	16.2101	725	23.0705	1082	16.2917	864	33.1331	1481	24.2031	1019	34.8763	1636	0.000364743	0.647904	up	[J]	Translation, ribosomal structure and biogenesis	Molecular Function: RNA binding (GO:0003723);;	K12741|1.3e-94|ath:AT5G61030|K12741 heterogeneous nuclear ribonucleoprotein A1/A3 | (RefSeq) GR-RBP3; glycine-rich RNA-binding protein 3	Spliceosome (ko03040)	[R]	General function prediction only	RNA recognition motif. (a.k.a. RRM, RBD, or RNP domain)	Glycine-rich RNA-binding protein 3, mitochondrial OS=Arabidopsis thaliana OX=3702 GN=RBG3 PE=1 SV=1	S	Function unknown	glycine-rich RNA-binding protein 3 [Arabidopsis thaliana]	molecular function: binding (GO:0005488)
AT1G06160	AT1G06160	2.42898	89	5.12184	195	2.09911	91	7.37009	268	6.81613	233	6.81801	260	0.00307872	1.04731	up	--	--	Molecular Function: DNA binding (GO:0003677);; Molecular Function: transcription factor activity, sequence-specific DNA binding (GO:0003700);; Cellular Component: nucleus (GO:0005634);;	K14516|3.0e-78|aly:9328386|K14516 ethylene-responsive transcription factor 1 | (RefSeq) ethylene-responsive transcription factor ERF094	MAPK signaling pathway - plant (ko04016);; Plant hormone signal transduction (ko04075)	--	--	AP2 domain	Ethylene-responsive transcription factor ERF094 OS=Arabidopsis thaliana OX=3702 GN=ERF094 PE=2 SV=1	K	Transcription	octadecanoid-responsive AP2/ERF 59 [Arabidopsis thaliana]	molecular function: binding (GO:0005488);; biological process: biological regulation (GO:0065007);; molecular function: nucleic acid binding transcription factor activity (GO:0001071);; cellular component: cell (GO:0005623);; cellular component: organelle (GO:0043226);; cellular component: cell part (GO:0044464)
AT5G61660	AT5G61660	18.0091	503	19.3048	565	18.5672	615	30.6758	856	31.1002	817	27.3682	802	5.93e-05	0.590939	up	--	--	--	--	--	--	--	--	--	S	Function unknown	glycine-rich protein [Arabidopsis thaliana]	--
AT4G32190	AT4G32190	21.6863	2274	21.0799	2319	19.0055	2366	12.1749	1277	14.3985	1422	14.811	1631	1.25e-08	-0.66565	down	--	--	Biological Process: reciprocal meiotic recombination (GO:0007131);; Cellular Component: chloroplast (GO:0009507);; Biological Process: regulation of starch biosynthetic process (GO:0010581);; Biological Process: starch biosynthetic process (GO:0019252);;	--	--	--	--	--	--	S	Function unknown	Myosin heavy chain-related protein [Arabidopsis thaliana]	biological process: reproduction (GO:0000003);; biological process: metabolic process (GO:0008152);; biological process: cellular process (GO:0009987);; biological process: reproductive process (GO:0022414);; biological process: single-organism process (GO:0044699);; cellular component: cell (GO:0005623);; cellular component: organelle (GO:0043226);; cellular component: cell part (GO:0044464);; b…
AT4G11190	AT4G11190	1.56181	43	1.53665	45	1.40637	46	2.89112	80	3.75415	98	3.03392	88	0.0037635	1.01735	up	--	--	Cellular Component: apoplast (GO:0048046);;	K19027|1.5e-13|smo:SELMODRAFT_443317|K19027 zinc finger FYVE domain-containing protein 26 | (RefSeq) hypothetical protein	--	--	--	Dirigent-like protein	Dirigent protein 13 OS=Arabidopsis thaliana OX=3702 GN=DIR13 PE=2 SV=1	S	Function unknown	Disease resistance-responsive (dirigent-like protein) family protein [Arabidopsis thaliana]	cellular component: extracellular region (GO:0005576)
AT1G22710	AT1G22710	76.5446	5831	91.1273	7283	76.0056	6873	50.4712	3846	54.9477	3943	64.668	5173	4.51e-07	-0.606295	down	[G]	Carbohydrate transport and metabolism	Cellular Component: integral component of plasma membrane (GO:0005887);; Molecular Function: sucrose transmembrane transporter activity (GO:0008515);;	K15378|4.6e-299|ath:AT1G22710|K15378 solute carrier family 45, member 1/2/4 | (RefSeq) SUC2; sucrose-proton symporter 2	--	[G]	Carbohydrate transport and metabolism	MFS/sugar transport protein	Sucrose transport protein SUC2 OS=Arabidopsis thaliana OX=3702 GN=SUC2 PE=1 SV=2	U	Intracellular trafficking, secretion, and vesicular transport	sucrose-proton symporter 2 [Arabidopsis thaliana]	cellular component: cell (GO:0005623);; cellular component: membrane (GO:0016020);; cellular component: membrane part (GO:0044425);; cellular component: cell part (GO:0044464);; biological process: single-organism process (GO:0044699);; biological process: localization (GO:0051179);; molecular function: transporter activity (GO:0005215)
AT1G53890	AT1G53890	18.6178	583	14.2495	449	11.6319	426	4.77848	155	7.24729	209	5.24821	178	3.48e-09	-1.41217	down	--	--	--	K03239|2.3e-76|ath:AT1G53900|K03239 translation initiation factor eIF-2B subunit alpha | (RefSeq) Eukaryotic translation initiation factor 2B (eIF-2B) family protein	RNA transport (ko03013)	--	--	LURP-one-related	Protein LURP-one-related 2 OS=Arabidopsis thaliana OX=3702 GN=At1g53870 PE=2 SV=2	S	Function unknown	LURP-one-like protein (DUF567) [Arabidopsis thaliana]	--
AT5G66800	AT5G66800	2.58039	97	2.06598	82	1.63715	73	4.06221	152	3.53663	125	3.90196	154	0.0171356	0.784394	up	--	--	Molecular Function: kinase activity (GO:0016301);;	--	--	--	--	--	--	S	Function unknown	membrane-associated kinase regulator-like protein [Arabidopsis thaliana]	molecular function: catalytic activity (GO:0003824)
AT5G65040	AT5G65040	3.86935	99	6.35727	170	3.03585	92	13.8303	352	10.0494	241	11.0978	296	1.49e-05	1.3229	up	--	--	--	--	--	--	--	zinc-finger of the FCS-type, C2-C2	Protein INCREASED RESISTANCE TO MYZUS PERSICAE 1 OS=Arabidopsis thaliana OX=3702 GN=IRM1 PE=1 SV=1	S	Function unknown	senescence-associated family protein (DUF581) [Arabidopsis thaliana]	--
AT2G18660	AT2G18660	0.76963	24	1.3278	43	3.35344	121	10.2884	313	5.45359	156	30.0519	958	3.67e-06	2.92652	up	--	--	Biological Process: immune system process (GO:0002376);; Cellular Component: cellular_component (GO:0005575);; Cellular Component: extracellular region (GO:0005576);; Cellular Component: cell wall (GO:0005618);; Cellular Component: cell (GO:0005623);; Biological Process: generation of precursor metabolites and energy (GO:0006091);; Biological Process: response to stress (GO:0006950);; Biological …	--	--	--	--	Lytic transglycolase	EG45-like domain containing protein 2 OS=Arabidopsis thaliana OX=3702 GN=EGC2 PE=2 SV=2	S	Function unknown	plant natriuretic peptide A [Arabidopsis thaliana]	biological process: immune system process (GO:0002376);; cellular component: extracellular region (GO:0005576);; cellular component: cell (GO:0005623);; cellular component: cell part (GO:0044464);; biological process: metabolic process (GO:0008152);; biological process: cellular process (GO:0009987);; biological process: response to stimulus (GO:0050896);; biological process: single-organism proc…
AT4G31330	AT4G31330	2.68094	111	2.70016	117	3.49628	171	17.1538	707	14.9978	583	11.3234	490	6.6e-23	2.20803	up	[S]	Function unknown	Cellular Component: integral component of membrane (GO:0016021);;	K22736|4.6e-07|obr:102720070|K22736 vacuolar iron transporter family protein | (RefSeq) vacuolar iron transporter homolog 3-like	--	--	--	Protein of unknown function, DUF599	--	S	Function unknown	transmembrane protein, putative (Protein of unknown function, DUF599) [Arabidopsis thaliana]	cellular component: membrane (GO:0016020);; cellular component: membrane part (GO:0044425)
AT1G68740	AT1G68740	4.72811	502	7.15863	797	5.19409	655	10.3352	1097	8.90658	890	10.5772	1179	1.25e-05	0.722466	up	--	--	Cellular Component: integral component of membrane (GO:0016021);;	K24195|0.0e+00|ath:AT1G68740|K24195 xenotropic and polytropic retrovirus receptor 1 | (RefSeq) PHO1;H1; EXS (ERD1/XPR1/SYG1) family protein	--	[U]	Intracellular trafficking, secretion, and vesicular transport	EXS family	Phosphate transporter PHO1 homolog 1 OS=Arabidopsis thaliana OX=3702 GN=PHO1-H1 PE=2 SV=1	T	Signal transduction mechanisms	EXS (ERD1/XPR1/SYG1) family protein [Arabidopsis thaliana]	cellular component: membrane (GO:0016020);; cellular component: membrane part (GO:0044425)
AT2G29950	AT2G29950	0.874975	29	0.653908	23	0.864789	35	1.37755	46	1.75761	55	1.72097	60	0.0295283	0.910489	up	--	--	Biological Process: positive regulation of circadian rhythm (GO:0042753);;	--	--	--	--	Early Flowering 4 domain	Protein ELF4-LIKE 1 OS=Arabidopsis thaliana OX=3702 GN=EFL1 PE=2 SV=1	S	Function unknown	ELF4-like 1 [Arabidopsis thaliana]	biological process: biological regulation (GO:0065007)
AT5G52790	AT5G52790	1.25243	76	1.13092	72	0.915514	66	0.368609	23	0.738399	43	0.673303	43	0.0215973	-0.957282	down	[R]	General function prediction only	Cellular Component: integral component of membrane (GO:0016021);;	K16302|6.5e-274|ath:AT5G52790|K16302 metal transporter CNNM | (RefSeq) CBS domain protein with a domain protein (DUF21)	--	[S]	Function unknown	Cyclin M transmembrane N-terminal domain	DUF21 domain-containing protein At5g52790 OS=Arabidopsis thaliana OX=3702 GN=CBSDUF5 PE=2 SV=2	P	Inorganic ion transport and metabolism	CBS domain protein with a domain protein (DUF21) [Arabidopsis thaliana]	cellular component: membrane (GO:0016020);; cellular component: membrane part (GO:0044425)
AT2G33810	AT2G33810	7.29558	279	6.4729	260	6.08295	276	4.13354	158	5.52158	199	3.43981	139	0.0167347	-0.679757	down	--	--	Molecular Function: DNA binding (GO:0003677);; Molecular Function: transcription factor activity, sequence-specific DNA binding (GO:0003700);; Cellular Component: nucleus (GO:0005634);; Biological Process: flower development (GO:0009908);; Cellular Component: host cell nucleus (GO:0042025);; Molecular Function: metal ion binding (GO:0046872);;	K20641|9.8e-12|cvr:CHLNCDRAFT_59250|K20641 Rho GTPase-activating protein 20 | (RefSeq) hypothetical protein	--	--	--	SBP domain	Squamosa promoter-binding-like protein 3 OS=Arabidopsis thaliana OX=3702 GN=SPL3 PE=1 SV=2	K	Transcription	squamosa promoter binding protein-like 3 [Arabidopsis thaliana]	molecular function: binding (GO:0005488);; biological process: biological regulation (GO:0065007);; molecular function: nucleic acid binding transcription factor activity (GO:0001071);; cellular component: cell (GO:0005623);; cellular component: organelle (GO:0043226);; cellular component: cell part (GO:0044464);; biological process: reproduction (GO:0000003);; biological process: reproductive pr…
AT3G10120	AT3G10120	4.52561	145	7.632	256	4.57834	174	8.03294	257	10.394	313	8.69447	292	0.0329961	0.617497	up	--	--	--	--	--	--	--	Domain of unknown function (DUF4228)	--	S	Function unknown	hypothetical protein AT3G10120 [Arabidopsis thaliana]	--
AT5G66740	AT5G66740	4.08627	178	2.50273	114	3.1733	164	2.0352	89	2.12633	87	1.61706	74	0.018516	-0.83945	down	--	--	--	--	--	--	--	Protein of unknown function (DUF620)	--	S	Function unknown	spindle assembly abnormal protein (DUF620) [Arabidopsis thaliana]	--
AT4G29905	AT4G29905	80.8571	2239	41.9448	1219	59.9763	1972	31.7498	880	42.9871	1122	31.7814	925	0.000361984	-0.868342	down	--	--	--	--	--	--	--	--	--	S	Function unknown	hypothetical protein AT4G29905 [Arabidopsis thaliana]	--
AT1G06460	AT1G06460	196.423	9378	214.832	10761	221.248	12540	139.47	6660	166.302	7479	140.118	7026	7.12e-06	-0.587645	down	[O]	Posttranslational modification, protein turnover, chaperones	Cellular Component: extracellular region (GO:0005576);; Cellular Component: peroxisome (GO:0005777);;	K13993|2.4e-10|lja:Lj1g3v3978180.1|K13993 HSP20 family protein | (RefSeq) Lj1g3v3978180.1; -	Protein processing in endoplasmic reticulum (ko04141)	[O]	Posttranslational modification, protein turnover, chaperones	Hsp20/alpha crystallin family	--	O	Posttranslational modification, protein turnover, chaperones	alpha-crystallin domain 32.1 [Arabidopsis thaliana]	cellular component: extracellular region (GO:0005576);; cellular component: cell (GO:0005623);; cellular component: organelle (GO:0043226);; cellular component: cell part (GO:0044464)
AT2G24170	AT2G24170	4.33617	403	4.5561	444	5.37236	592	2.55262	237	3.50888	307	3.73195	364	0.0016842	-0.63573	down	--	--	Cellular Component: Golgi membrane (GO:0000139);; Cellular Component: endosome membrane (GO:0010008);; Cellular Component: integral component of membrane (GO:0016021);;	K17086|0.0e+00|ath:AT2G24170|K17086 transmembrane 9 superfamily member 2/4 | (RefSeq) Endomembrane protein 70 protein family	--	[U]	Intracellular trafficking, secretion, and vesicular transport	Endomembrane protein 70	Transmembrane 9 superfamily member 10 OS=Arabidopsis thaliana OX=3702 GN=TMN10 PE=2 SV=1	S	Function unknown	Endomembrane protein 70 protein family [Arabidopsis thaliana]	cellular component: cell (GO:0005623);; cellular component: membrane (GO:0016020);; cellular component: organelle (GO:0043226);; cellular component: organelle part (GO:0044422);; cellular component: cell part (GO:0044464);; cellular component: membrane part (GO:0044425)
AT1G77990	AT1G77990	5.46044	469	7.42825	669	5.93725	605	14.0154	1203	13.9355	1127	15.5327	1400	6.19e-18	1.12358	up	[P]	Inorganic ion transport and metabolism	Molecular Function: secondary active sulfate transmembrane transporter activity (GO:0008271);; Cellular Component: integral component of membrane (GO:0016021);;	K17469|0.0e+00|ath:AT1G77990|K17469 sulfate transporter 2, low-affinity | (RefSeq) AST56; STAS domain / Sulfate transporter family	--	[P]	Inorganic ion transport and metabolism	Sulfate permease family	Sulfate transporter 2.2 OS=Arabidopsis thaliana OX=3702 GN=SULTR2;2 PE=1 SV=3	P	Inorganic ion transport and metabolism	STAS domain / Sulfate transporter family [Arabidopsis thaliana]	biological process: single-organism process (GO:0044699);; biological process: localization (GO:0051179);; molecular function: transporter activity (GO:0005215);; cellular component: membrane (GO:0016020);; cellular component: membrane part (GO:0044425)
AT1G63580	AT1G63580	4.49489	144	2.68883	91	3.67537	140	1.90453	61	1.49645	46	2.18016	74	0.00368892	-1.04176	down	--	--	Cellular Component: cellular_component (GO:0005575);; Cellular Component: intracellular (GO:0005622);; Cellular Component: cell (GO:0005623);; Cellular Component: cytoplasm (GO:0005737);; Cellular Component: plasma membrane (GO:0005886);; Biological Process: biological_process (GO:0008150);; Cellular Component: chloroplast (GO:0009507);; Cellular Component: plastid stroma (GO:0009532);; Cellular …	--	--	--	--	Salt stress response/antifungal	Probable cysteine-rich repeat secretory protein 6 OS=Arabidopsis thaliana OX=3702 GN=CRRSP6 PE=2 SV=2	G	Carbohydrate transport and metabolism	Receptor-like protein kinase-related family protein [Arabidopsis thaliana]	cellular component: cell (GO:0005623);; cellular component: cell part (GO:0044464);; cellular component: membrane (GO:0016020);; cellular component: organelle (GO:0043226);; cellular component: organelle part (GO:0044422);; biological process: cellular process (GO:0009987);; biological process: cellular component organization or biogenesis (GO:0071840);; cellular component: membrane part (GO:0044…
AT2G32990	AT2G32990	10.7673	781	7.30629	556	9.88454	851	17.0616	1238	14.3858	983	16.4172	1251	0.000125439	0.686633	up	[Q]	Secondary metabolites biosynthesis, transport and catabolism	Molecular Function: cellulase activity (GO:0008810);; Biological Process: cellulose catabolic process (GO:0030245);;	K01179|1.9e-183|pvu:PHAVU_002G297600g|K01179 endoglucanase [EC:3.2.1.4] | (RefSeq) hypothetical protein	Starch and sucrose metabolism (ko00500)	--	--	Glycosyl hydrolase family 9	Endoglucanase 11 OS=Arabidopsis thaliana OX=3702 GN=At2g32990 PE=2 SV=1	G	Carbohydrate transport and metabolism	glycosyl hydrolase 9B8 [Arabidopsis thaliana]	molecular function: catalytic activity (GO:0003824);; biological process: metabolic process (GO:0008152);; biological process: cellular process (GO:0009987)
AT2G14750	AT2G14750	99.744	4630	96.9843	4724	88.3705	4870	60.9286	2829	48.5665	2124	75.0621	3660	9.34e-07	-0.718288	down	[P]	Inorganic ion transport and metabolism	Biological Process: sulfate assimilation (GO:0000103);; Molecular Function: adenylylsulfate kinase activity (GO:0004020);; Molecular Function: ATP binding (GO:0005524);; Biological Process: hydrogen sulfide biosynthetic process (GO:0070814);;	K00860|8.0e-157|ath:AT2G14750|K00860 adenylylsulfate kinase [EC:2.7.1.25] | (RefSeq) APK; APS kinase	Purine metabolism (ko00230);; Sulfur metabolism (ko00920)	[P]	Inorganic ion transport and metabolism	Adenylylsulphate kinase	Adenylyl-sulfate kinase 1, chloroplastic OS=Arabidopsis thaliana OX=3702 GN=APK1 PE=1 SV=1	P	Inorganic ion transport and metabolism	APS kinase [Arabidopsis thaliana]	biological process: metabolic process (GO:0008152);; biological process: cellular process (GO:0009987);; molecular function: catalytic activity (GO:0003824);; molecular function: binding (GO:0005488)
AT2G26150	AT2G26150	0.747967	42	1.52694	89	1.0575	70	0.39974	23	0.303841	17	0.458746	28	0.000283357	-1.53063	down	--	--	Molecular Function: transcription factor activity, sequence-specific DNA binding (GO:0003700);; Cellular Component: integral component of membrane (GO:0016021);; Cellular Component: host cell nucleus (GO:0042025);; Molecular Function: sequence-specific DNA binding (GO:0043565);;	K09419|2.7e-123|ath:AT2G26150|K09419 heat shock transcription factor, other eukaryote | (RefSeq) HSFA2; heat shock transcription factor A2	--	[K]	Transcription	--	Heat stress transcription factor A-2 OS=Arabidopsis thaliana OX=3702 GN=HSFA2 PE=1 SV=1	K	Transcription	heat shock transcription factor A2 [Arabidopsis thaliana]	biological process: biological regulation (GO:0065007);; molecular function: nucleic acid binding transcription factor activity (GO:0001071);; cellular component: membrane (GO:0016020);; cellular component: membrane part (GO:0044425);; cellular component: other organism (GO:0044215);; cellular component: other organism part (GO:0044217);; molecular function: binding (GO:0005488)
AT1G21310	AT1G21310	36.1272	2340	67.3818	4579	89.5372	6884	141.349	9156	138.519	8450	155.895	10603	2.52e-05	1.08856	up	--	--	Molecular Function: structural constituent of cell wall (GO:0005199);; Biological Process: plant-type cell wall organization (GO:0009664);;	--	--	--	--	Extensin-like region	Extensin-3 OS=Arabidopsis thaliana OX=3702 GN=EXT3 PE=1 SV=3	D	Cell cycle control, cell division, chromosome partitioning	extensin 3 [Arabidopsis thaliana]	molecular function: structural molecule activity (GO:0005198);; biological process: cellular process (GO:0009987);; biological process: cellular component organization or biogenesis (GO:0071840)
AT2G31750	AT2G31750	22.2865	1392	28.5489	1870	22.3334	1655	44.0602	2751	37.5474	2208	43.8877	2878	1.2e-07	0.696511	up	[G]	Carbohydrate transport and metabolism	Molecular Function: UDP-glycosyltransferase activity (GO:0008194);;	K13691|5.3e-121|nto:104120845|K13691 pathogen-inducible salicylic acid glucosyltransferase [EC:2.4.1.-] | (RefSeq) UDP-glycosyltransferase 74G1-like	--	[GC]	Carbohydrate transport and metabolism;; Energy production and conversion	UDP-glucoronosyl and UDP-glucosyl transferase	UDP-glycosyltransferase 74D1 OS=Arabidopsis thaliana OX=3702 GN=UGT74D1 PE=1 SV=1	S	Function unknown	UDP-glucosyl transferase 74D1 [Arabidopsis thaliana]	molecular function: catalytic activity (GO:0003824)
AT1G21050	AT1G21050	13.0118	459	13.7786	509	11.3137	473	18.8448	664	19.565	649	23.9681	887	3.97e-05	0.623462	up	--	--	Biological Process: hydrotropism (GO:0010274);;	--	--	--	--	Protein of unknown function, DUF617	Protein MIZU-KUSSEI 1 OS=Arabidopsis thaliana OX=3702 GN=MIZ1 PE=1 SV=1	S	Function unknown	MIZU-KUSSEI-like protein (Protein of unknown function, DUF617) [Arabidopsis thaliana]	biological process: response to stimulus (GO:0050896)
AT1G23730	AT1G23730	4.16499	162	4.60257	188	12.8772	593	28.8655	1120	32.3185	1181	29.7546	1212	3.52e-08	1.97411	up	[P]	Inorganic ion transport and metabolism	Molecular Function: carbonate dehydratase activity (GO:0004089);; Molecular Function: zinc ion binding (GO:0008270);;	K01673|2.4e-147|ath:AT1G23730|K01673 carbonic anhydrase [EC:4.2.1.1] | (RefSeq) BCA3; beta carbonic anhydrase 3	Nitrogen metabolism (ko00910)	[P]	Inorganic ion transport and metabolism	Carbonic anhydrase	Beta carbonic anhydrase 3 OS=Arabidopsis thaliana OX=3702 GN=BCA3 PE=2 SV=1	P	Inorganic ion transport and metabolism	beta carbonic anhydrase 3 [Arabidopsis thaliana]	molecular function: catalytic activity (GO:0003824);; molecular function: binding (GO:0005488)
AT3G13310	AT3G13310	13.4833	438	12.9289	441	11.1735	431	21.4718	698	21.5391	659	26.3582	899	6.31e-08	0.796114	up	[O]	Posttranslational modification, protein turnover, chaperones	Cellular Component: chloroplast (GO:0009507);; Biological Process: cellular response to hypoxia (GO:0071456);;	K03686|8.4e-10|egu:105041099|K03686 molecular chaperone DnaJ | (RefSeq) uncharacterized protein LOC105041099	--	[O]	Posttranslational modification, protein turnover, chaperones	DnaJ domain	Chaperone protein dnaJ 11, chloroplastic OS=Arabidopsis thaliana OX=3702 GN=ATJ11 PE=1 SV=2	O	Posttranslational modification, protein turnover, chaperones	Chaperone DnaJ-domain superfamily protein [Arabidopsis thaliana]	cellular component: cell (GO:0005623);; cellular component: organelle (GO:0043226);; cellular component: cell part (GO:0044464);; biological process: cellular process (GO:0009987);; biological process: response to stimulus (GO:0050896)
AT3G18010	AT3G18010	1.16047	53	2.1994	105	1.2838	69	4.06577	184	2.9121	124	3.20632	153	0.00344893	1.0535	up	--	--	Molecular Function: DNA binding (GO:0003677);; Cellular Component: nucleus (GO:0005634);;	K14292|1.5e-22|cann:107850838|K14292 trimethylguanosine synthase [EC:2.1.1.-] | (RefSeq) uncharacterized LOC107850838	RNA transport (ko03013)	--	--	Homeodomain	WUSCHEL-related homeobox 1 OS=Arabidopsis thaliana OX=3702 GN=WOX1 PE=2 SV=2	K	Transcription	WUSCHEL related homeobox 1 [Arabidopsis thaliana]	molecular function: binding (GO:0005488);; cellular component: cell (GO:0005623);; cellular component: organelle (GO:0043226);; cellular component: cell part (GO:0044464)
AT1G51270	AT1G51270	4.51821	331	4.81717	370	6.18092	538	1.9863	146	4.52927	312	2.77688	213	0.0089645	-0.830731	down	--	--	Cellular Component: endoplasmic reticulum membrane (GO:0005789);; Biological Process: signal transduction (GO:0007165);;	K16226|2.2e-40|bna:106437687|K16226 disease resistance protein RPS4 | (RefSeq) disease resistance protein RPS4-like	Plant-pathogen interaction (ko04626)	[U]	Intracellular trafficking, secretion, and vesicular transport	MSP (Major sperm protein) domain	Vesicle-associated protein 1-4 OS=Arabidopsis thaliana OX=3702 GN=PVA14 PE=2 SV=1	U	Intracellular trafficking, secretion, and vesicular transport	vesicle-associated protein 1-4 [Arabidopsis thaliana]	cellular component: cell (GO:0005623);; cellular component: membrane (GO:0016020);; cellular component: organelle (GO:0043226);; cellular component: organelle part (GO:0044422);; cellular component: membrane part (GO:0044425);; cellular component: cell part (GO:0044464);; biological process: cellular process (GO:0009987);; biological process: biological regulation (GO:0065007)
AT5G65550	AT5G65550	0.860114	52	0.702094	44	0.804715	57	0.231586	14	0.414435	24	0.292602	19	0.00126276	-1.39049	down	[G]	Carbohydrate transport and metabolism	Molecular Function: UDP-glycosyltransferase activity (GO:0008194);;	K18823|1.7e-103|adu:107468558|K18823 soyasaponin III rhamnosyltransferase [EC:2.4.1.273] | (RefSeq) soyasaponin III rhamnosyltransferase	--	[GC]	Carbohydrate transport and metabolism;; Energy production and conversion	UDP-glucoronosyl and UDP-glucosyl transferase	UDP-glycosyltransferase 91B1 OS=Arabidopsis thaliana OX=3702 GN=UGT91B1 PE=2 SV=1	S	Function unknown	UDP-Glycosyltransferase superfamily protein [Arabidopsis thaliana]	molecular function: catalytic activity (GO:0003824)
AT3G11580	AT3G11580	3.70957	146	2.42217	98	2.00482	97	5.86386	236	5.33622	209	5.47831	243	0.000820071	1.01776	up	--	--	Molecular Function: DNA binding (GO:0003677);; Cellular Component: nucleus (GO:0005634);;	K09287|5.6e-38|sind:105156414|K09287 RAV-like factor | (RefSeq) AP2/ERF and B3 domain-containing transcription factor RAV1-like	--	--	--	B3 DNA binding domain	B3 domain-containing protein At3g11580 OS=Arabidopsis thaliana OX=3702 GN=ARF32 PE=2 SV=1	K	Transcription	AP2/B3-like transcriptional factor family protein [Arabidopsis thaliana]	molecular function: binding (GO:0005488);; cellular component: cell (GO:0005623);; cellular component: organelle (GO:0043226);; cellular component: cell part (GO:0044464)
AT1G29030	AT1G29030	3.53575	266	5.23025	413	4.02936	360	6.41553	483	5.97445	423	7.99934	632	0.00322233	0.585782	up	--	--	Molecular Function: RNA binding (GO:0003723);; Molecular Function: mRNA binding (GO:0003729);; Cellular Component: nucleus (GO:0005634);; Cellular Component: cytosol (GO:0005829);; Biological Process: regulation of programmed cell death (GO:0043067);;	K12391|2.0e-50|csat:104756754|K12391 AP-1 complex subunit gamma-1 | (RefSeq) uncharacterized protein LOC104756754 isoform X1	--	[T]	Signal transduction mechanisms	Apoptosis inhibitory protein 5 (API5)	Apoptosis inhibitor 5-like protein API5 OS=Oryza sativa subsp. japonica OX=39947 GN=API5 PE=1 SV=1	S	Function unknown	Apoptosis inhibitory protein 5 (API5) [Arabidopsis thaliana]	molecular function: binding (GO:0005488);; cellular component: cell (GO:0005623);; cellular component: organelle (GO:0043226);; cellular component: cell part (GO:0044464);; biological process: biological regulation (GO:0065007)
AT5G44700	AT5G44700	0.814076	126	0.62236	101	0.563314	103	0.126142	20	0.248966	37	0.1931	32	2.92e-07	-1.87136	down	[M]	Cell wall/membrane/envelope biogenesis	Molecular Function: protein kinase activity (GO:0004672);; Molecular Function: ATP binding (GO:0005524);; Cellular Component: integral component of membrane (GO:0016021);;	K20718|1.3e-65|nta:107830796|K20718 LRR receptor-like serine/threonine-protein kinase ERECTA [EC:2.7.11.1] | (RefSeq) LRR receptor-like serine/threonine-protein kinase ERECTA	MAPK signaling pathway - plant (ko04016)	--	--	Leucine rich repeat	LRR receptor-like serine/threonine-protein kinase GSO2 OS=Arabidopsis thaliana OX=3702 GN=GSO2 PE=1 SV=2	S	Function unknown	unnamed protein product [Arabidopsis thaliana]	biological process: metabolic process (GO:0008152);; biological process: cellular process (GO:0009987);; molecular function: catalytic activity (GO:0003824);; molecular function: binding (GO:0005488);; cellular component: membrane (GO:0016020);; cellular component: membrane part (GO:0044425)
AT5G66670	AT5G66670	0.939894	60	0.697126	47	0.633818	48	0.077469	6	0.278556	17	0.265284	18	3.7e-05	-1.90258	down	--	--	Cellular Component: integral component of membrane (GO:0016021);;	--	--	--	--	Protein of unknown function (DUF677)	UPF0496 protein At5g66670 OS=Arabidopsis thaliana OX=3702 GN=At5g66670 PE=2 SV=1	S	Function unknown	pectinesterase, putative (DUF677) [Arabidopsis thaliana]	cellular component: membrane (GO:0016020);; cellular component: membrane part (GO:0044425)
AT2G25470	AT2G25470	0.798051	88	1.8301	210	1.03463	135	0.283724	32	0.854895	89	0.466574	54	0.0110446	-1.25282	down	--	--	Cellular Component: integral component of membrane (GO:0016021);;	K17550|4.8e-20|qsu:111989606|K17550 protein phosphatase 1 regulatory subunit 7 | (RefSeq) probable LRR receptor-like serine/threonine-protein kinase At2g24230	--	[R]	General function prediction only	Leucine rich repeat	Receptor like protein 21 OS=Arabidopsis thaliana OX=3702 GN=RLP21 PE=3 SV=2	S	Function unknown	receptor like protein 21 [Arabidopsis thaliana]	cellular component: membrane (GO:0016020);; cellular component: membrane part (GO:0044425)
AT5G06980	AT5G06980	18.235	898	14.9766	775	13.6766	802	25.923	1277	24.8781	1155	26.8795	1390	8.76e-06	0.640882	up	--	--	Biological Process: regulation of transcription, DNA-templated (GO:0006355);; Biological Process: circadian rhythm (GO:0007623);;	--	--	--	--	--	Protein LNK4 OS=Arabidopsis thaliana OX=3702 GN=LNK4 PE=1 SV=1	S	Function unknown	hypothetical protein AT5G06980 [Arabidopsis thaliana]	biological process: biological regulation (GO:0065007);; biological process: rhythmic process (GO:0048511)
AT3G16280	AT3G16280	1.51594	55	2.10256	79	2.02069	86	2.87519	103	4.08491	138	4.04175	152	0.00801654	0.867448	up	--	--	Molecular Function: DNA binding (GO:0003677);; Molecular Function: transcription factor activity, sequence-specific DNA binding (GO:0003700);; Cellular Component: nucleus (GO:0005634);;	K09286|1.2e-39|dzi:111280955|K09286 EREBP-like factor | (RefSeq) ethylene-responsive transcription factor TINY-like	--	--	--	AP2 domain	Ethylene-responsive transcription factor ERF036 OS=Arabidopsis thaliana OX=3702 GN=ERF036 PE=2 SV=2	K	Transcription	Integrase-type DNA-binding superfamily protein [Arabidopsis thaliana]	molecular function: binding (GO:0005488);; biological process: biological regulation (GO:0065007);; molecular function: nucleic acid binding transcription factor activity (GO:0001071);; cellular component: cell (GO:0005623);; cellular component: organelle (GO:0043226);; cellular component: cell part (GO:0044464)
AT5G38200	AT5G38200	2.61614	174	3.10209	216	2.37182	187	5.884	390	7.19997	449	8.36078	581	3.66e-12	1.31357	up	[E]	Amino acid transport and metabolism	Biological Process: glutamine metabolic process (GO:0006541);; Molecular Function: hydrolase activity (GO:0016787);;	--	--	--	--	Peptidase C26	Putative glutamine amidotransferase GAT1_2.1 OS=Arabidopsis thaliana OX=3702 GN=GAT1_2.1 PE=2 SV=1	S	Function unknown	Class I glutamine amidotransferase-like superfamily protein [Arabidopsis thaliana]	biological process: metabolic process (GO:0008152);; biological process: cellular process (GO:0009987);; biological process: single-organism process (GO:0044699);; molecular function: catalytic activity (GO:0003824)
AT4G13180	AT4G13180	7.56115	296	12.7715	523	11.1264	516	30.5487	1193	29.4192	1082	33.7825	1385	5.19e-20	1.48977	up	[IQR]	Lipid transport and metabolism;; Secondary metabolites biosynthesis, transport and catabolism;; General function prediction only	Biological Process: response to arsenic-containing substance (GO:0046685);;	K00059|2.4e-142|ath:AT4G13180|K00059 3-oxoacyl-[acyl-carrier protein] reductase [EC:1.1.1.100] | (RefSeq) NAD(P)-binding Rossmann-fold superfamily protein	Fatty acid biosynthesis (ko00061);; Biotin metabolism (ko00780);; Fatty acid metabolism (ko01212)	[R]	General function prediction only	Enoyl-(Acyl carrier protein) reductase	NADPH-dependent aldehyde reductase-like protein, chloroplastic OS=Arabidopsis thaliana OX=3702 GN=At3g03980 PE=3 SV=1	S	Function unknown	NAD(P)-binding Rossmann-fold superfamily protein [Arabidopsis thaliana]	biological process: response to stimulus (GO:0050896)
AT4G19170	AT4G19170	116.837	9428	101.909	8628	105.463	10102	71.5687	5776	81.1834	6170	64.0325	5426	3.96e-06	-0.663434	down	[Q]	Secondary metabolites biosynthesis, transport and catabolism	Molecular Function: oxidoreductase activity, acting on single donors with incorporation of molecular oxygen, incorporation of two atoms of oxygen (GO:0016702);; Molecular Function: metal ion binding (GO:0046872);;	K09840|0.0e+00|ath:AT4G19170|K09840 9-cis-epoxycarotenoid dioxygenase [EC:1.13.11.51] | (RefSeq) NCED4; nine-cis-epoxycarotenoid dioxygenase 4	Carotenoid biosynthesis (ko00906)	[Q]	Secondary metabolites biosynthesis, transport and catabolism	Retinal pigment epithelial membrane protein	Probable carotenoid cleavage dioxygenase 4, chloroplastic OS=Arabidopsis thaliana OX=3702 GN=CCD4 PE=1 SV=1	Q	Secondary metabolites biosynthesis, transport and catabolism	nine-cis-epoxycarotenoid dioxygenase 4 [Arabidopsis thaliana]	biological process: metabolic process (GO:0008152);; biological process: single-organism process (GO:0044699);; molecular function: catalytic activity (GO:0003824);; molecular function: binding (GO:0005488)
AT3G60490	AT3G60490	0.95959	32	0.736696	26	0.769313	31	1.60168	53	1.30977	41	1.92079	67	0.041051	0.862667	up	--	--	Molecular Function: DNA binding (GO:0003677);; Molecular Function: transcription factor activity, sequence-specific DNA binding (GO:0003700);; Cellular Component: nucleus (GO:0005634);;	K09286|5.9e-37|ccav:112521323|K09286 EREBP-like factor | (RefSeq) ethylene-responsive transcription factor TINY-like	--	--	--	AP2 domain	Ethylene-responsive transcription factor ERF035 OS=Arabidopsis thaliana OX=3702 GN=ERF035 PE=2 SV=1	K	Transcription	Integrase-type DNA-binding superfamily protein [Arabidopsis thaliana]	molecular function: binding (GO:0005488);; biological process: biological regulation (GO:0065007);; molecular function: nucleic acid binding transcription factor activity (GO:0001071);; cellular component: cell (GO:0005623);; cellular component: organelle (GO:0043226);; cellular component: cell part (GO:0044464)
AT1G62800	AT1G62800	12.423	724	10.3558	633	10.698	741	5.50167	321	7.2883	400	7.38056	453	9.58e-07	-0.820511	down	[E]	Amino acid transport and metabolism	Molecular Function: L-aspartate:2-oxoglutarate aminotransferase activity (GO:0004069);; Cellular Component: nucleus (GO:0005634);; Cellular Component: cytosol (GO:0005829);; Biological Process: cellular amino acid metabolic process (GO:0006520);; Biological Process: biosynthetic process (GO:0009058);; Molecular Function: pyridoxal phosphate binding (GO:0030170);;	K14454|2.3e-229|ath:AT1G62800|K14454 aspartate aminotransferase, cytoplasmic [EC:2.6.1.1] | (RefSeq) ASP4; aspartate aminotransferase 4	Arginine biosynthesis (ko00220);; Alanine, aspartate and glutamate metabolism (ko00250);; Cysteine and methionine metabolism (ko00270);; Arginine and proline metabolism (ko00330);; Tyrosine metabolism (ko00350);; Phenylalanine metabolism (ko00360);; Phenylalanine, tyrosine and tryptophan biosynthesis (ko00400);; Carbon fixation in photosynthetic organisms (ko00710);; Isoquinoline alkaloid biosynt…	[E]	Amino acid transport and metabolism	Aminotransferase class I and II	Aspartate aminotransferase, cytoplasmic isozyme 2 OS=Arabidopsis thaliana OX=3702 GN=ASP4 PE=2 SV=2	E	Amino acid transport and metabolism	aspartate aminotransferase 4 [Arabidopsis thaliana]	molecular function: catalytic activity (GO:0003824);; cellular component: cell (GO:0005623);; cellular component: organelle (GO:0043226);; cellular component: cell part (GO:0044464);; biological process: metabolic process (GO:0008152);; biological process: cellular process (GO:0009987);; biological process: single-organism process (GO:0044699);; molecular function: binding (GO:0005488)
AT5G17460	AT5G17460	7.70376	672	4.09368	376	4.59154	476	2.73998	238	3.49546	283	2.74184	251	0.00040453	-0.969498	down	--	--	--	--	--	--	--	--	--	S	Function unknown	glutamyl-tRNA (Gln) amidotransferase subunit C [Arabidopsis thaliana]	--
AT5G08640	AT5G08640	10.3307	538	13.181	719	11.8629	733	25.723	1337	23.6917	1160	24.9315	1361	4.11e-15	0.987012	up	[Q]	Secondary metabolites biosynthesis, transport and catabolism	Molecular Function: oxidoreductase activity (GO:0016491);; Molecular Function: metal ion binding (GO:0046872);;	K05278|1.0e-198|ath:AT5G08640|K05278 flavonol synthase [EC:1.14.20.6] | (RefSeq) FLS1; flavonol synthase 1	Flavonoid biosynthesis (ko00941)	[QR]	Secondary metabolites biosynthesis, transport and catabolism;; General function prediction only	2OG-Fe(II) oxygenase superfamily	Flavonol synthase/flavanone 3-hydroxylase OS=Arabidopsis thaliana OX=3702 GN=FLS1 PE=1 SV=1	S	Function unknown	flavonol synthase 1 [Arabidopsis thaliana]	molecular function: catalytic activity (GO:0003824);; molecular function: binding (GO:0005488)
AT4G04330	AT4G04330	87.9109	2417	86.3153	2490	90.6104	2958	49.7729	1369	54.3413	1408	42.818	1237	2.47e-12	-0.931333	down	--	--	Biological Process: response to acid chemical (GO:0001101);; Molecular Function: molecular_function (GO:0003674);; Molecular Function: binding (GO:0005488);; Molecular Function: protein binding (GO:0005515);; Cellular Component: cellular_component (GO:0005575);; Cellular Component: intracellular (GO:0005622);; Cellular Component: cell (GO:0005623);; Cellular Component: cytoplasm (GO:0005737);; Bi…	--	--	--	--	RbcX protein	Chaperonin-like RBCX protein 1, chloroplastic OS=Arabidopsis thaliana OX=3702 GN=RBCX1 PE=1 SV=1	S	Function unknown	Chaperonin-like RbcX protein [Arabidopsis thaliana]	biological process: response to stimulus (GO:0050896);; molecular function: binding (GO:0005488);; cellular component: cell (GO:0005623);; cellular component: cell part (GO:0044464);; biological process: cellular process (GO:0009987);; cellular component: organelle (GO:0043226);; cellular component: organelle part (GO:0044422)
AT3G02980	AT3G02980	1.33964	39	2.13966	66	1.04944	37	2.95899	86	2.77959	76	3.11633	95	0.0287827	0.873392	up	--	--	Molecular Function: N-acetyltransferase activity (GO:0008080);;	K22767|1.2e-140|ath:AT3G02980|K22767 histone acetyltransferase MCC1 [EC:2.3.1.48] | (RefSeq) MCC1; MEIOTIC CONTROL OF CROSSOVERS1	--	[R]	General function prediction only	Acetyltransferase (GNAT) family	Histone acetyltransferase MCC1 OS=Arabidopsis thaliana OX=3702 GN=MCC1 PE=2 SV=1	S	Function unknown	MCC1 [Arabidopsis thaliana]	molecular function: catalytic activity (GO:0003824)
AT5G57050	AT5G57050	7.95565	642	4.95393	422	6.71315	642	4.20733	342	4.20529	321	5.46011	465	0.00952763	-0.589307	down	[T]	Signal transduction mechanisms	Molecular Function: protein serine/threonine phosphatase activity (GO:0004722);; Molecular Function: metal ion binding (GO:0046872);;	K14497|3.5e-244|ath:AT5G57050|K14497 protein phosphatase 2C [EC:3.1.3.16] | (RefSeq) ABI2; Protein phosphatase 2C family protein	MAPK signaling pathway - plant (ko04016);; Plant hormone signal transduction (ko04075)	[T]	Signal transduction mechanisms	Protein phosphatase 2C	Protein phosphatase 2C 77 OS=Arabidopsis thaliana OX=3702 GN=ABI2 PE=1 SV=1	T	Signal transduction mechanisms	Protein phosphatase 2C family protein [Arabidopsis thaliana]	biological process: metabolic process (GO:0008152);; biological process: cellular process (GO:0009987);; molecular function: catalytic activity (GO:0003824);; molecular function: binding (GO:0005488)
AT5G14580	AT5G14580	1.55489	208	3.08498	431	2.13067	337	3.3967	453	4.06661	510	5.13802	719	0.00105885	0.80873	up	[J]	Translation, ribosomal structure and biogenesis	Molecular Function: RNA binding (GO:0003723);; Molecular Function: polyribonucleotide nucleotidyltransferase activity (GO:0004654);; Biological Process: RNA processing (GO:0006396);; Biological Process: mRNA catabolic process (GO:0006402);;	K00962|0.0e+00|ath:AT5G14580|K00962 polyribonucleotide nucleotidyltransferase [EC:2.7.7.8] | (RefSeq) polyribonucleotide nucleotidyltransferase	RNA degradation (ko03018)	[R]	General function prediction only	3' exoribonuclease family, domain 1	Polyribonucleotide nucleotidyltransferase 2, mitochondrial OS=Arabidopsis thaliana OX=3702 GN=PNP2 PE=2 SV=1	J	Translation, ribosomal structure and biogenesis	polyribonucleotide nucleotidyltransferase [Arabidopsis thaliana]	molecular function: binding (GO:0005488);; molecular function: catalytic activity (GO:0003824);; biological process: metabolic process (GO:0008152);; biological process: cellular process (GO:0009987);; biological process: biological regulation (GO:0065007)
AT1G48840	AT1G48840	5.5345	533	5.1005	516	5.90221	675	3.25865	314	4.06599	369	4.23111	428	0.000421595	-0.608686	down	--	--	Cellular Component: integral component of membrane (GO:0016021);;	--	--	--	--	Plant protein of unknown function (DUF639)	--	S	Function unknown	heat-inducible transcription repressor (DUF639) [Arabidopsis thaliana]	cellular component: membrane (GO:0016020);; cellular component: membrane part (GO:0044425)
AT4G30270	AT4G30270	29.6091	1392	36.9325	1822	35.5295	1983	56.0192	2634	77.67	3439	104.351	5151	1.51e-10	1.12466	up	[G]	Carbohydrate transport and metabolism	Molecular Function: hydrolase activity, hydrolyzing O-glycosyl compounds (GO:0004553);; Cellular Component: cell wall (GO:0005618);; Biological Process: xyloglucan metabolic process (GO:0010411);; Molecular Function: xyloglucan:xyloglucosyl transferase activity (GO:0016762);; Biological Process: cell wall biogenesis (GO:0042546);; Cellular Component: apoplast (GO:0048046);; Biological Process: ce…	K08235|9.9e-160|ath:AT4G30270|K08235 xyloglucan:xyloglucosyl transferase [EC:2.4.1.207] | (RefSeq) XTH24; xyloglucan endotransglucosylase/hydrolase 24	--	--	--	Glycosyl hydrolases family 16	Xyloglucan endotransglucosylase/hydrolase protein 24 OS=Arabidopsis thaliana OX=3702 GN=XTH24 PE=1 SV=2	G	Carbohydrate transport and metabolism	xyloglucan endotransglucosylase/hydrolase 24 [Arabidopsis thaliana]	molecular function: catalytic activity (GO:0003824);; cellular component: cell (GO:0005623);; cellular component: cell part (GO:0044464);; biological process: metabolic process (GO:0008152);; biological process: cellular process (GO:0009987);; biological process: cellular component organization or biogenesis (GO:0071840);; cellular component: extracellular region (GO:0005576)
AT3G15990	AT3G15990	1.13808	101	1.95233	181	2.11818	221	4.94058	435	3.96575	329	5.20912	481	3.89e-08	1.34569	up	[P]	Inorganic ion transport and metabolism	Molecular Function: secondary active sulfate transmembrane transporter activity (GO:0008271);; Cellular Component: integral component of membrane (GO:0016021);;	K17471|0.0e+00|ath:AT3G15990|K17471 sulfate transporter 3 | (RefSeq) SULTR3;4; sulfate transporter 3;4	--	[P]	Inorganic ion transport and metabolism	Sulfate permease family	Probable sulfate transporter 3.4 OS=Arabidopsis thaliana OX=3702 GN=SULTR3;4 PE=2 SV=1	P	Inorganic ion transport and metabolism	sulfate transporter 3;4 [Arabidopsis thaliana]	biological process: single-organism process (GO:0044699);; biological process: localization (GO:0051179);; molecular function: transporter activity (GO:0005215);; cellular component: membrane (GO:0016020);; cellular component: membrane part (GO:0044425)
AT5G41550	AT5G41550	0.859562	110	0.684365	92	0.590935	89	0.079111	11	0.427239	52	0.225522	31	0.00170615	-1.60165	down	[R]	General function prediction only	Biological Process: signal transduction (GO:0007165);; Molecular Function: ADP binding (GO:0043531);;	K09338|3.8e-186|brp:103838097|K09338 homeobox-leucine zipper protein | (RefSeq) LOW QUALITY PROTEIN: homeobox-leucine zipper protein HAT7	--	--	--	TIR domain	Disease resistance protein RML1A OS=Arabidopsis thaliana OX=3702 GN=RLM1A PE=3 SV=1	S	Function unknown	Disease resistance protein (TIR-NBS-LRR class) family [Arabidopsis thaliana]	biological process: cellular process (GO:0009987);; biological process: biological regulation (GO:0065007);; molecular function: binding (GO:0005488)
AT3G17609	AT3G17609	7.83596	202	7.46333	201	8.31499	251	16.0953	410	13.3404	320	15.1975	408	2.7e-05	0.825347	up	--	--	Molecular Function: transcription factor activity, sequence-specific DNA binding (GO:0003700);;	K16241|1.1e-57|ath:AT3G17609|K16241 transcription factor HY5 | (RefSeq) HYH; HY5-homolog	Circadian rhythm - plant (ko04712)	[K]	Transcription	bZIP transcription factor	Transcription factor HY5-like OS=Arabidopsis thaliana OX=3702 GN=HYH PE=1 SV=1	K	Transcription	HY5-homolog [Arabidopsis thaliana]	biological process: biological regulation (GO:0065007);; molecular function: nucleic acid binding transcription factor activity (GO:0001071)
AT4G17030	AT4G17030	15.5772	664	13.1051	586	11.9662	605	29.7065	1265	16.2649	653	32.273	1443	0.000366372	0.853372	up	--	--	Cellular Component: extracellular region (GO:0005576);; Biological Process: sexual reproduction (GO:0019953);;	K20628|1.5e-32|ccaj:109810432|K20628 expansin | (RefSeq) expansin-B3-like	--	--	--	Expansin C-terminal domain	Expansin-like B1 OS=Arabidopsis thaliana OX=3702 GN=EXLB1 PE=2 SV=2	G	Carbohydrate transport and metabolism	expansin-like B1 [Arabidopsis thaliana]	cellular component: extracellular region (GO:0005576);; biological process: reproduction (GO:0000003);; biological process: reproductive process (GO:0022414);; biological process: multi-organism process (GO:0051704)
AT1G21520	AT1G21520	2.62987	66	3.11518	81	2.61449	77	3.78549	94	5.01821	118	5.35362	140	0.0481637	0.671768	up	--	--	Cellular Component: endoplasmic reticulum (GO:0005783);; Biological Process: response to oxidative stress (GO:0006979);;	--	--	--	--	--	--	S	Function unknown	hypothetical protein AT1G21520 [Arabidopsis thaliana]	cellular component: cell (GO:0005623);; cellular component: organelle (GO:0043226);; cellular component: cell part (GO:0044464);; biological process: response to stimulus (GO:0050896)
AT5G42250	AT5G42250	24.9522	1381	29.487	1712	27.5172	1808	16.4918	913	17.7491	926	16.221	943	2.82e-11	-0.782132	down	[R]	General function prediction only	Molecular Function: zinc ion binding (GO:0008270);; Molecular Function: oxidoreductase activity (GO:0016491);;	K00121|7.0e-231|ath:AT5G42250|K00121 S-(hydroxymethyl)glutathione dehydrogenase / alcohol dehydrogenase [EC:1.1.1.284 1.1.1.1] | (RefSeq) Zinc-binding alcohol dehydrogenase family protein	Glycolysis / Gluconeogenesis (ko00010);; Fatty acid degradation (ko00071);; Tyrosine metabolism (ko00350);; Carbon metabolism (ko01200)	[Q]	Secondary metabolites biosynthesis, transport and catabolism	Alcohol dehydrogenase GroES-like domain	Alcohol dehydrogenase-like 7 OS=Arabidopsis thaliana OX=3702 GN=At5g42250 PE=2 SV=1	C	Energy production and conversion	Zinc-binding alcohol dehydrogenase family protein [Arabidopsis thaliana]	molecular function: binding (GO:0005488);; molecular function: catalytic activity (GO:0003824)
AT5G06510	AT5G06510	4.00335	223	5.99171	346	3.82732	260	13.5823	756	11.404	609	14.6216	845	1.71e-16	1.43472	up	--	--	Molecular Function: DNA binding (GO:0003677);; Molecular Function: transcription factor activity, sequence-specific DNA binding (GO:0003700);; Cellular Component: CCAAT-binding factor complex (GO:0016602);;	K08064|7.1e-150|ath:AT5G06510|K08064 nuclear transcription factor Y, alpha | (RefSeq) NF-YA10; nuclear factor Y, subunit A10	--	[K]	Transcription	CCAAT-binding transcription factor (CBF-B/NF-YA) subunit B	Nuclear transcription factor Y subunit A-10 OS=Arabidopsis thaliana OX=3702 GN=NFYA10 PE=2 SV=2	K	Transcription	nuclear factor Y, subunit A10 [Arabidopsis thaliana]	molecular function: binding (GO:0005488);; biological process: biological regulation (GO:0065007);; molecular function: nucleic acid binding transcription factor activity (GO:0001071);; cellular component: cell (GO:0005623);; cellular component: macromolecular complex (GO:0032991);; cellular component: organelle (GO:0043226);; cellular component: organelle part (GO:0044422);; cellular component: …
AT5G49070	AT5G49070	1.28649	70	0.891836	51	0.678824	44	0.215539	12	0.381304	20	0.376881	22	0.000373398	-1.60447	down	[Q]	Secondary metabolites biosynthesis, transport and catabolism	Biological Process: fatty acid biosynthetic process (GO:0006633);; Cellular Component: integral component of membrane (GO:0016021);; Molecular Function: transferase activity, transferring acyl groups other than amino-acyl groups (GO:0016747);;	K15397|5.7e-264|ath:AT5G49070|K15397 3-ketoacyl-CoA synthase [EC:2.3.1.199] | (RefSeq) KCS21; 3-ketoacyl-CoA synthase 21	Fatty acid elongation (ko00062);; Plant-pathogen interaction (ko04626)	--	--	FAE1/Type III polyketide synthase-like protein	Probable 3-ketoacyl-CoA synthase 21 OS=Arabidopsis thaliana OX=3702 GN=KCS21 PE=2 SV=1	I	Lipid transport and metabolism	3-ketoacyl-CoA synthase 21 [Arabidopsis thaliana]	biological process: metabolic process (GO:0008152);; biological process: cellular process (GO:0009987);; biological process: single-organism process (GO:0044699);; cellular component: membrane (GO:0016020);; cellular component: membrane part (GO:0044425);; molecular function: catalytic activity (GO:0003824)
AT2G38820	AT2G38820	6.63349	422	5.49323	368	6.6803	505	2.88207	184	4.95292	298	3.52053	236	0.00101519	-0.814409	down	--	--	Molecular Function: DNA-directed 5'-3' RNA polymerase activity (GO:0003899);;	--	--	--	--	PDDEXK-like family of unknown function	--	S	Function unknown	DNA-directed RNA polymerase subunit beta-beta protein, putative (DUF506) [Arabidopsis thaliana]	molecular function: catalytic activity (GO:0003824)
AT1G20160	AT1G20160	7.18396	673	7.1147	700	7.34308	817	3.84113	361	5.02871	445	3.59245	354	5.38e-07	-0.877062	down	[O]	Posttranslational modification, protein turnover, chaperones	Molecular Function: serine-type endopeptidase activity (GO:0004252);;	K15333|1.4e-70|nsy:104224633|K15333 tRNA guanosine-2'-O-methyltransferase [EC:2.1.1.34] | (RefSeq) uncharacterized protein LOC104224633	--	--	--	Subtilase family	CO(2)-response secreted protease OS=Arabidopsis thaliana OX=3702 GN=CRSP PE=2 SV=1	O	Posttranslational modification, protein turnover, chaperones	Subtilisin-like serine endopeptidase family protein [Arabidopsis thaliana]	biological process: metabolic process (GO:0008152);; molecular function: catalytic activity (GO:0003824)
AT5G38240	AT5G38240	1.13193	78	0.989093	72	1.34637	110	1.66243	115	1.7848	116	2.67441	194	0.0397574	0.721656	up	--		Molecular Function: protein kinase activity (GO:0004672);; Molecular Function: ATP binding (GO:0005524);; Molecular Function: polysaccharide binding (GO:0030247);;	K13416|5.5e-46|egr:104419928|K13416 brassinosteroid insensitive 1-associated receptor kinase 1 [EC:2.7.10.1 2.7.11.1] | (RefSeq) BRASSINOSTEROID INSENSITIVE 1-associated receptor kinase 1	MAPK signaling pathway - plant (ko04016);; Plant hormone signal transduction (ko04075);; Plant-pathogen interaction (ko04626)	[T]	Signal transduction mechanisms	Protein kinase domain	LEAF RUST 10 DISEASE-RESISTANCE LOCUS RECEPTOR-LIKE PROTEIN KINASE-like 2.2 OS=Arabidopsis thaliana OX=3702 GN=LRK10L-2.2 PE=3 SV=2	T	Signal transduction mechanisms	hypothetical protein AXX17_AT5G35440 [Arabidopsis thaliana]	biological process: metabolic process (GO:0008152);; biological process: cellular process (GO:0009987);; molecular function: catalytic activity (GO:0003824);; molecular function: binding (GO:0005488)
AT5G10770	AT5G10770	11.1947	769	16.9158	1219	10.8318	883	19.2823	1325	19.9437	1290	24.1333	1740	0.000316596	0.618809	up	--	--	Molecular Function: aspartic-type endopeptidase activity (GO:0004190);;	K22683|4.1e-76|dcr:108205940|K22683 aspartyl protease family protein [EC:3.4.23.-] | (RefSeq) aspartyl protease family protein 2-like	--	[O]	Posttranslational modification, protein turnover, chaperones	Xylanase inhibitor N-terminal	Aspartyl protease family protein At5g10770 OS=Arabidopsis thaliana OX=3702 GN=At5g10770 PE=2 SV=1	O	Posttranslational modification, protein turnover, chaperones	Eukaryotic aspartyl protease family protein [Arabidopsis thaliana]	biological process: metabolic process (GO:0008152);; molecular function: catalytic activity (GO:0003824)
AT1G25510	AT1G25510	2.61772	170	3.51582	239	2.19528	169	4.60214	299	3.89431	238	6.07143	413	0.00719255	0.721378	up	--	--	Molecular Function: aspartic-type endopeptidase activity (GO:0004190);; Biological Process: proteolysis (GO:0006508);; Biological Process: protein catabolic process (GO:0030163);;	K22683|8.8e-276|ath:AT1G25510|K22683 aspartyl protease family protein [EC:3.4.23.-] | (RefSeq) Eukaryotic aspartyl protease family protein	--	[O]	Posttranslational modification, protein turnover, chaperones	Xylanase inhibitor N-terminal	Protein ASPARTIC PROTEASE IN GUARD CELL 1 OS=Arabidopsis thaliana OX=3702 GN=ASPG1 PE=1 SV=1	O	Posttranslational modification, protein turnover, chaperones	Eukaryotic aspartyl protease family protein [Arabidopsis thaliana]	biological process: metabolic process (GO:0008152);; molecular function: catalytic activity (GO:0003824)
AT5G48930	AT5G48930	81.6036	5488	92.7567	6545	92.0458	7349	59.6403	4012	58.1084	3681	63.2424	4467	4.63e-09	-0.64306	down	--	--	Molecular Function: transferase activity, transferring acyl groups other than amino-acyl groups (GO:0016747);;	K13065|5.7e-258|ath:AT5G48930|K13065 shikimate O-hydroxycinnamoyltransferase [EC:2.3.1.133] | (RefSeq) HCT; hydroxycinnamoyl-CoA shikimate/quinate hydroxycinnamoyl transferase	Phenylpropanoid biosynthesis (ko00940);; Flavonoid biosynthesis (ko00941);; Stilbenoid, diarylheptanoid and gingerol biosynthesis (ko00945)	--	--	Transferase family	Shikimate O-hydroxycinnamoyltransferase OS=Arabidopsis thaliana OX=3702 GN=HST PE=1 SV=1	S	Function unknown	hydroxycinnamoyl-CoA shikimate/quinate hydroxycinnamoyl transferase [Arabidopsis thaliana]	molecular function: catalytic activity (GO:0003824)
AT1G65860	AT1G65860	30.9214	1916	29.11	1893	26.1771	1926	5.27633	327	7.17013	419	10.3348	673	1.6e-30	-2.01669	down	[P]	Inorganic ion transport and metabolism	Molecular Function: N,N-dimethylaniline monooxygenase activity (GO:0004499);; Molecular Function: flavin adenine dinucleotide binding (GO:0050660);; Molecular Function: NADP binding (GO:0050661);;	K22324|3.2e-275|ath:AT1G65860|K22324 aliphatic glucosinolate S-oxygenase [EC:1.14.13.237] | (RefSeq) FMO_GS-OX1; flavin-monooxygenase glucosinolate S-oxygenase 1	--	[Q]	Secondary metabolites biosynthesis, transport and catabolism	Flavin-binding monooxygenase-like	Flavin-containing monooxygenase FMO GS-OX1 OS=Arabidopsis thaliana OX=3702 GN=FMOGS-OX1 PE=1 SV=1	P	Inorganic ion transport and metabolism	flavin-monooxygenase glucosinolate S-oxygenase 1 [Arabidopsis thaliana]	biological process: metabolic process (GO:0008152);; biological process: single-organism process (GO:0044699);; molecular function: catalytic activity (GO:0003824);; molecular function: binding (GO:0005488)
AT5G48490	AT5G48490	39.8177	694	19.6063	359	24.8868	515	54.8257	955	49.1503	806	41.6231	761	0.0127363	0.701167	up	--	--	Molecular Function: fatty acid binding (GO:0005504);; Biological Process: systemic acquired resistance (GO:0009627);; Cellular Component: secretory vesicle (GO:0099503);;	--	--	--	--	Probable lipid transfer	Putative lipid-transfer protein DIR1 OS=Arabidopsis thaliana OX=3702 GN=DIR1 PE=1 SV=1	S	Function unknown	Bifunctional inhibitor/lipid-transfer protein/seed storage 2S albumin superfamily protein [Arabidopsis thaliana]	molecular function: binding (GO:0005488);; biological process: immune system process (GO:0002376);; biological process: response to stimulus (GO:0050896);; biological process: multi-organism process (GO:0051704);; cellular component: cell (GO:0005623);; cellular component: organelle (GO:0043226);; cellular component: cell part (GO:0044464)
AT5G61950	AT5G61950	2.54409	337	2.19338	305	2.04712	322	1.18887	158	1.44127	180	2.02318	282	0.0129622	-0.635842	down	--	--	Biological Process: protein deubiquitination (GO:0016579);; Molecular Function: thiol-dependent ubiquitinyl hydrolase activity (GO:0036459);;	--	--	[O]	Posttranslational modification, protein turnover, chaperones	Protein of unknown function (DUF629)	--	O	Posttranslational modification, protein turnover, chaperones	Ubiquitin carboxyl-terminal hydrolase-related protein [Arabidopsis thaliana]	biological process: metabolic process (GO:0008152);; biological process: cellular process (GO:0009987);; molecular function: catalytic activity (GO:0003824)
AT2G36800	AT2G36800	6.33218	404	8.25845	553	7.33954	556	16.092	1027	18.3924	1105	17.997	1205	1.39e-19	1.17303	up	--	--	Molecular Function: UDP-glycosyltransferase activity (GO:0008194);;	K13496|5.3e-292|ath:AT2G36800|K13496 UDP-glucosyltransferase 73C [EC:2.4.1.-] | (RefSeq) DOGT1; don-glucosyltransferase 1	Zeatin biosynthesis (ko00908)	[GC]	Carbohydrate transport and metabolism;; Energy production and conversion	UDP-glucoronosyl and UDP-glucosyl transferase	UDP-glycosyltransferase 73C5 OS=Arabidopsis thaliana OX=3702 GN=UGT73C5 PE=2 SV=1	S	Function unknown	don-glucosyltransferase 1 [Arabidopsis thaliana]	molecular function: catalytic activity (GO:0003824)
AT1G75460	AT1G75460	111.093	8129	100.809	7740	112.116	9739	60.8118	4451	67.5688	4657	56.9263	4375	2.24e-12	-0.890251	down	[S]	Function unknown	--	K11793|1.5e-06|cam:101501181|K11793 cereblon | (RefSeq) protein cereblon-like	--	[O]	Posttranslational modification, protein turnover, chaperones	ATP-dependent protease La (LON) substrate-binding domain	--	O	Posttranslational modification, protein turnover, chaperones	ATP-dependent protease La (LON) domain protein [Arabidopsis thaliana]	--
AT3G16410	AT3G16410	9.60772	788	8.09563	697	8.40678	819	16.3919	1345	13.8627	1071	17.2263	1484	1.28e-08	0.774617	up	--	--	Biological Process: response to acid chemical (GO:0001101);; Molecular Function: molecular_function (GO:0003674);; Molecular Function: nucleic acid binding (GO:0003676);; Molecular Function: RNA binding (GO:0003723);; Molecular Function: mRNA binding (GO:0003729);; Molecular Function: binding (GO:0005488);; Molecular Function: protein binding (GO:0005515);; Cellular Component: cellular_component …	K23330|5.9e-06|mis:MICPUN_100143|K23330 leucine-zipper-like transcriptional regulator 1 | (RefSeq) predicted protein	--	--	--	Jacalin-like lectin domain	Nitrile-specifier protein 4 OS=Arabidopsis thaliana OX=3702 GN=NSP4 PE=2 SV=1	K	Transcription	nitrile specifier protein 4 [Arabidopsis thaliana]	biological process: response to stimulus (GO:0050896);; molecular function: binding (GO:0005488);; cellular component: cell (GO:0005623);; cellular component: cell part (GO:0044464);; cellular component: organelle (GO:0043226);; cellular component: cell junction (GO:0030054);; biological process: metabolic process (GO:0008152);; biological process: cellular process (GO:0009987);; biological proce…
AT1G06180	AT1G06180	2.90711	104	4.10046	153	3.42276	145	7.36148	262	5.72789	192	8.2052	307	0.000314705	0.941165	up	--	--	Molecular Function: DNA binding (GO:0003677);; Cellular Component: nucleus (GO:0005634);;	K09422|2.9e-118|ath:AT1G06180|K09422 transcription factor MYB, plant | (RefSeq) MYB13; myb domain protein 13	--	[K]	Transcription	Myb-like DNA-binding domain	Transcription factor MYB13 OS=Arabidopsis thaliana OX=3702 GN=MYB13 PE=1 SV=1	K	Transcription	myb domain protein 13 [Arabidopsis thaliana]	molecular function: binding (GO:0005488);; cellular component: cell (GO:0005623);; cellular component: organelle (GO:0043226);; cellular component: cell part (GO:0044464)
AT1G11080	AT1G11080	3.78791	287	2.89544	230	2.91187	262	5.29456	400	6.2672	445	7.17856	569	1.26e-05	0.868696	up	[E]	Amino acid transport and metabolism	Molecular Function: serine-type carboxypeptidase activity (GO:0004185);;	K16297|9.8e-299|ath:AT1G11080|K16297 serine carboxypeptidase-like clade II [EC:3.4.16.-] | (RefSeq) scpl31; serine carboxypeptidase-like 31	--	[OE]	Posttranslational modification, protein turnover, chaperones;; Amino acid transport and metabolism	Serine carboxypeptidase	Serine carboxypeptidase-like 31 OS=Arabidopsis thaliana OX=3702 GN=SCPL31 PE=2 SV=2	E	Amino acid transport and metabolism	serine carboxypeptidase-like 31 [Arabidopsis thaliana]	biological process: metabolic process (GO:0008152);; molecular function: catalytic activity (GO:0003824)
AT2G25450	AT2G25450	382.366	22960	324.718	20458	330.988	23594	142.897	8583	240.146	13583	184.922	11662	8.11e-08	-0.958641	down	[Q]	Secondary metabolites biosynthesis, transport and catabolism	Molecular Function: oxidoreductase activity (GO:0016491);; Molecular Function: metal ion binding (GO:0046872);;	K13229|4.2e-89|sbi:8070754|K13229 2,4-dihydroxy-1,4-benzoxazin-3-one-glucoside dioxygenase [EC:1.14.11.59] | (RefSeq) DIBOA-glucoside dioxygenase BX6	Benzoxazinoid biosynthesis (ko00402)	[QR]	Secondary metabolites biosynthesis, transport and catabolism;; General function prediction only	2OG-Fe(II) oxygenase superfamily	Probable 2-oxoacid dependent dioxygenase OS=Arabidopsis thaliana OX=3702 GN=GSL-OH PE=1 SV=1	S	Function unknown	2-oxoglutarate (2OG) and Fe(II)-dependent oxygenase superfamily protein [Arabidopsis thaliana]	molecular function: catalytic activity (GO:0003824);; molecular function: binding (GO:0005488)
AT4G25480	AT4G25480	12.3424	437	7.21595	268	8.75948	368	4.54026	161	4.67103	156	3.06968	114	1.36e-05	-1.28627	down	--	--	Molecular Function: DNA binding (GO:0003677);; Molecular Function: transcription factor activity, sequence-specific DNA binding (GO:0003700);; Cellular Component: nucleus (GO:0005634);;	K09286|4.3e-121|ath:AT4G25480|K09286 EREBP-like factor | (RefSeq) DREB1A; dehydration response element B1A	--	--	--	AP2 domain	Dehydration-responsive element-binding protein 1A OS=Arabidopsis thaliana OX=3702 GN=DREB1A PE=1 SV=2	K	Transcription	dehydration response element B1A [Arabidopsis thaliana]	molecular function: binding (GO:0005488);; biological process: biological regulation (GO:0065007);; molecular function: nucleic acid binding transcription factor activity (GO:0001071);; cellular component: cell (GO:0005623);; cellular component: organelle (GO:0043226);; cellular component: cell part (GO:0044464)
AT3G05690	AT3G05690	10.3906	593	14.0685	842	12.493	846	26.823	1530	27.1013	1456	30.3095	1815	1.65e-19	1.10266	up	--	--	Molecular Function: transcription factor activity, sequence-specific DNA binding (GO:0003700);;	K08064|8.6e-165|ath:AT3G05690|K08064 nuclear transcription factor Y, alpha | (RefSeq) NF-YA2; nuclear factor Y, subunit A2	--	[K]	Transcription	CCAAT-binding transcription factor (CBF-B/NF-YA) subunit B	Nuclear transcription factor Y subunit A-2 OS=Arabidopsis thaliana OX=3702 GN=NFYA2 PE=2 SV=1	K	Transcription	nuclear factor Y, subunit A2 [Arabidopsis thaliana]	biological process: biological regulation (GO:0065007);; molecular function: nucleic acid binding transcription factor activity (GO:0001071)
AT4G35720	AT4G35720	0.446818	21	0.62935	31	0.634633	36	1.64829	77	1.98548	88	2.05672	101	2.51e-06	1.62354	up	--	--	--	--	--	--	--	Arabidopsis protein of unknown function	--	S	Function unknown	DUF241 domain protein, putative (DUF241) [Arabidopsis thaliana]	--
AT2G40610	AT2G40610	177.916	7656	128.758	5813	173.01	8838	93.9605	4044	120.87	4899	82.7405	3740	6.97e-05	-0.77352	down	--	--	Cellular Component: extracellular region (GO:0005576);; Cellular Component: cell wall (GO:0005618);; Biological Process: plant-type cell wall organization (GO:0009664);; Cellular Component: membrane (GO:0016020);;	K20628|3.2e-120|lang:109337691|K20628 expansin | (RefSeq) expansin-A8	--	--	--	Expansin C-terminal domain	Expansin-A8 OS=Arabidopsis thaliana OX=3702 GN=EXPA8 PE=2 SV=1	G	Carbohydrate transport and metabolism	expansin A8 [Arabidopsis thaliana]	cellular component: extracellular region (GO:0005576);; cellular component: cell (GO:0005623);; cellular component: cell part (GO:0044464);; biological process: cellular process (GO:0009987);; biological process: cellular component organization or biogenesis (GO:0071840);; cellular component: membrane (GO:0016020)
AT2G47000	AT2G47000	1.19985	195	2.8026	477	1.95425	376	4.29091	696	3.01482	461	7.04418	1199	0.000382307	1.17582	up	[V]	Defense mechanisms	Molecular Function: ATP binding (GO:0005524);; Cellular Component: integral component of membrane (GO:0016021);; Molecular Function: ATPase activity (GO:0016887);; Molecular Function: ATPase activity, coupled to transmembrane movement of substances (GO:0042626);;	K05658|0.0e+00|ath:AT2G47000|K05658 ATP-binding cassette, subfamily B (MDR/TAP), member 1 [EC:7.6.2.2] | (RefSeq) ABCB4; ATP binding cassette subfamily B4	ABC transporters (ko02010)	[Q]	Secondary metabolites biosynthesis, transport and catabolism	ABC transporter transmembrane region	ABC transporter B family member 4 OS=Arabidopsis thaliana OX=3702 GN=ABCB4 PE=1 SV=1	V	Defense mechanisms	ATP binding cassette subfamily B4 [Arabidopsis thaliana]	molecular function: binding (GO:0005488);; cellular component: membrane (GO:0016020);; cellular component: membrane part (GO:0044425);; molecular function: catalytic activity (GO:0003824);; biological process: localization (GO:0051179);; molecular function: transporter activity (GO:0005215)
AT5G49280	AT5G49280	7.16332	239	8.65746	303	6.27186	249	15.6666	523	12.1892	383	17.5903	616	8.87e-07	0.955443	up	--	--	Cellular Component: integral component of membrane (GO:0016021);;	--	--	--	--	--	--	--	--	hydroxyproline-rich glycoprotein family protein [Arabidopsis thaliana]	cellular component: membrane (GO:0016020);; cellular component: membrane part (GO:0044425)
AT3G52400	AT3G52400	9.12242	475	10.3989	568	14.941	923	13.1631	685	20.1263	987	26.1833	1431	0.00890211	0.685158	up	--	--	Molecular Function: SNAP receptor activity (GO:0005484);; Biological Process: intracellular protein transport (GO:0006886);; Cellular Component: integral component of membrane (GO:0016021);; Biological Process: vesicle-mediated transport (GO:0016192);;	K08486|1.1e-158|ath:AT3G52400|K08486 syntaxin 1B/2/3 | (RefSeq) SYP122; syntaxin of plants 122	SNARE interactions in vesicular transport (ko04130)	[U]	Intracellular trafficking, secretion, and vesicular transport	Syntaxin	Syntaxin-122 OS=Arabidopsis thaliana OX=3702 GN=SYP122 PE=1 SV=1	U	Intracellular trafficking, secretion, and vesicular transport	syntaxin of plants 122 [Arabidopsis thaliana]	molecular function: binding (GO:0005488);; biological process: localization (GO:0051179);; cellular component: membrane (GO:0016020);; cellular component: membrane part (GO:0044425)
AT5G25110	AT5G25110	0.790441	53	0.570258	40	1.02899	81	2.58954	172	2.32833	145	3.26688	227	1.35e-07	1.66443	up	[T]	Signal transduction mechanisms	Molecular Function: protein serine/threonine kinase activity (GO:0004674);; Molecular Function: ATP binding (GO:0005524);; Biological Process: signal transduction (GO:0007165);;	K07198|5.6e-238|aly:9308209|K07198 5'-AMP-activated protein kinase, catalytic alpha subunit [EC:2.7.11.11] | (RefSeq) CBL-interacting serine/threonine-protein kinase 25	--	[T]	Signal transduction mechanisms	Protein kinase domain	CBL-interacting serine/threonine-protein kinase 25 OS=Arabidopsis thaliana OX=3702 GN=CIPK25 PE=2 SV=1	T	Signal transduction mechanisms	CBL-interacting protein kinase 25 [Arabidopsis thaliana]	biological process: metabolic process (GO:0008152);; biological process: cellular process (GO:0009987);; molecular function: catalytic activity (GO:0003824);; molecular function: binding (GO:0005488);; biological process: biological regulation (GO:0065007)
AT3G30775	AT3G30775	2.42854	177	9.95633	760	3.30644	286	13.725	998	12.3598	846	17.1434	1309	0.00108113	1.38912	up	[E]	Amino acid transport and metabolism	Molecular Function: proline dehydrogenase activity (GO:0004657);; Biological Process: proline catabolic process (GO:0006562);;	K00318|8.8e-287|ath:AT3G30775|K00318 proline dehydrogenase [EC:1.5.5.2] | (RefSeq) ERD5; Methylenetetrahydrofolate reductase family protein	Arginine and proline metabolism (ko00330)	[E]	Amino acid transport and metabolism	Proline dehydrogenase	Proline dehydrogenase 1, mitochondrial OS=Arabidopsis thaliana OX=3702 GN=POX1 PE=1 SV=2	E	Amino acid transport and metabolism	Methylenetetrahydrofolate reductase family protein [Arabidopsis thaliana]	biological process: metabolic process (GO:0008152);; biological process: single-organism process (GO:0044699);; molecular function: catalytic activity (GO:0003824);; biological process: cellular process (GO:0009987)
AT3G15950	AT3G15950	26.024	2610	33.8186	3558	26.6062	3168	58.7851	5896	46.2747	4371	59.3561	6251	7.16e-10	0.84487	up	--	--	--	--	--	--	--	--	TSA1-like protein OS=Arabidopsis thaliana OX=3702 GN=NAI2 PE=1 SV=1	S	Function unknown	DNA topoisomerase-like protein [Arabidopsis thaliana]	--
AT1G76680	AT1G76680	28.4234	1616	65.6953	3916	38.7663	2617	167.209	9510	154.523	8254	171.898	10253	3.92e-16	1.81733	up	[C]	Energy production and conversion	Cellular Component: mitochondrion (GO:0005739);; Cellular Component: cytosol (GO:0005829);; Biological Process: lipid metabolic process (GO:0006629);; Biological Process: response to wounding (GO:0009611);; Biological Process: response to salicylic acid (GO:0009751);; Molecular Function: FMN binding (GO:0010181);; Molecular Function: 12-oxophytodienoate reductase activity (GO:0016629);; Biologica…	K05894|4.8e-219|ath:AT1G76680|K05894 12-oxophytodienoic acid reductase [EC:1.3.1.42] | (RefSeq) OPR1; 12-oxophytodienoate reductase 1	alpha-Linolenic acid metabolism (ko00592)	[CR]	Energy production and conversion;; General function prediction only	NADH:flavin oxidoreductase / NADH oxidase family	12-oxophytodienoate reductase 1 OS=Arabidopsis thaliana OX=3702 GN=OPR1 PE=1 SV=2	C	Energy production and conversion	12-oxophytodienoate reductase 1 [Arabidopsis thaliana]	cellular component: cell (GO:0005623);; cellular component: organelle (GO:0043226);; cellular component: cell part (GO:0044464);; biological process: metabolic process (GO:0008152);; biological process: single-organism process (GO:0044699);; biological process: response to stimulus (GO:0050896);; molecular function: binding (GO:0005488);; molecular function: catalytic activity (GO:0003824);; biol…
AT5G44670	AT5G44670	4.66758	361	5.26934	427	4.42211	406	7.38196	571	7.38426	538	8.84388	718	3.5e-05	0.631667	up	--	--	Molecular Function: transferase activity, transferring glycosyl groups (GO:0016757);;	K23869|3.1e-287|ath:AT5G44670|K23869 galactan beta-1,4-galactosyltransferase [EC:2.4.1.-] | (RefSeq) GALS2; glycosyltransferase family protein (DUF23)	--	[S]	Function unknown	Glycosyltransferase family 92	Galactan beta-1,4-galactosyltransferase GALS2 OS=Arabidopsis thaliana OX=3702 GN=GALS2 PE=2 SV=1	S	Function unknown	glycosyltransferase family protein (DUF23) [Arabidopsis thaliana]	molecular function: catalytic activity (GO:0003824)
AT4G17670	AT4G17670	6.23251	202	6.8158	232	4.34708	167	10.1072	328	10.239	313	12.3768	421	0.000294526	0.828873	up	--	--	--	--	--	--	--	zinc-finger of the FCS-type, C2-C2	FCS-Like Zinc finger 2 OS=Arabidopsis thaliana OX=3702 GN=FLZ2 PE=1 SV=1	S	Function unknown	senescence-associated family protein (DUF581) [Arabidopsis thaliana]	--
AT1G59960	AT1G59960	11.0141	506	14.1901	684	13.5018	736	19.6254	902	22.876	990	19.2089	927	0.000163259	0.590751	up	[Q]	Secondary metabolites biosynthesis, transport and catabolism	Molecular Function: alditol:NADP+ 1-oxidoreductase activity (GO:0004032);; Cellular Component: cytosol (GO:0005829);; Molecular Function: alcohol dehydrogenase (NADP+) activity (GO:0008106);; Molecular Function: oxidoreductase activity (GO:0016491);;	K22374|3.2e-189|ath:AT1G59960|K22374 3''-deamino-3''-oxonicotianamine reductase [EC:1.1.1.285] | (RefSeq) NAD(P)-linked oxidoreductase superfamily protein	--	[R]	General function prediction only	Aldo/keto reductase family	Non-functional NADPH-dependent codeinone reductase 2 OS=Papaver somniferum OX=3469 GN=COR2 PE=1 SV=1	S	Function unknown	NAD(P)-linked oxidoreductase superfamily protein [Arabidopsis thaliana]	biological process: metabolic process (GO:0008152);; biological process: single-organism process (GO:0044699);; molecular function: catalytic activity (GO:0003824);; cellular component: cell (GO:0005623);; cellular component: cell part (GO:0044464)
AT2G27660	AT2G27660	2.74667	248	4.252	402	5.7979	621	2.07408	187	3.53875	301	2.48929	236	0.026269	-0.745723	down	--	--	--	K00799|2.1e-23|spen:107032464|K00799 glutathione S-transferase [EC:2.5.1.18] | (RefSeq) glutathione transferase GST 23-like isoform X2	Glutathione metabolism (ko00480)	--	--	C1 domain	--	S	Function unknown	Cysteine/Histidine-rich C1 domain family protein [Arabidopsis thaliana]	--
AT5G07000	AT5G07000	8.86697	531	11.594	729	9.4661	673	15.6602	938	14.902	841	17.8215	1121	1.72e-05	0.608135	up	--	--	Molecular Function: sulfotransferase activity (GO:0008146);;	K22312|4.3e-200|ath:AT5G07000|K22312 hydroxyjasmonate sulfotransferase [EC:2.8.2.39] | (RefSeq) ST2B; sulfotransferase 2B	--	[R]	General function prediction only	Sulfotransferase domain	Cytosolic sulfotransferase 14 OS=Arabidopsis thaliana OX=3702 GN=SOT14 PE=2 SV=1	S	Function unknown	sulfotransferase 2B [Arabidopsis thaliana]	molecular function: catalytic activity (GO:0003824)
AT1G50110	AT1G50110	3.42594	176	6.69566	359	3.64804	222	9.12477	467	6.51314	314	9.90322	532	0.00539926	0.811463	up	[EH]	Amino acid transport and metabolism;; Coenzyme transport and metabolism	Biological Process: branched-chain amino acid biosynthetic process (GO:0009082);; Molecular Function: L-leucine transaminase activity (GO:0052654);; Molecular Function: L-valine transaminase activity (GO:0052655);; Molecular Function: L-isoleucine transaminase activity (GO:0052656);;	K00826|7.1e-206|ath:AT1G50110|K00826 branched-chain amino acid aminotransferase [EC:2.6.1.42] | (RefSeq) D-aminoacid aminotransferase-like PLP-dependent enzymes superfamily protein	Cysteine and methionine metabolism (ko00270);; Valine, leucine and isoleucine degradation (ko00280);; Valine, leucine and isoleucine biosynthesis (ko00290);; Pantothenate and CoA biosynthesis (ko00770);; Glucosinolate biosynthesis (ko00966);; 2-Oxocarboxylic acid metabolism (ko01210);; Biosynthesis of amino acids (ko01230)	[E]	Amino acid transport and metabolism	Amino-transferase class IV	Branched-chain-amino-acid aminotransferase 6 OS=Arabidopsis thaliana OX=3702 GN=BCAT6 PE=1 SV=1	E	Amino acid transport and metabolism	D-aminoacid aminotransferase-like PLP-dependent enzymes superfamily protein [Arabidopsis thaliana]	biological process: metabolic process (GO:0008152);; biological process: cellular process (GO:0009987);; biological process: single-organism process (GO:0044699);; molecular function: catalytic activity (GO:0003824)
AT3G26330	AT3G26330	1.5868	101	1.45859	97	1.20277	91	2.84368	180	3.43281	204	3.79531	252	1.3e-05	1.14879	up	[QV]	Secondary metabolites biosynthesis, transport and catabolism;; Defense mechanisms	Molecular Function: iron ion binding (GO:0005506);; Cellular Component: integral component of membrane (GO:0016021);; Molecular Function: oxidoreductase activity, acting on paired donors, with incorporation or reduction of molecular oxygen (GO:0016705);; Molecular Function: heme binding (GO:0020037);;	K01773|6.8e-154|pop:7480951|K01773 aldoxime dehydratase [EC:4.99.1.-] | (RefSeq) cytochrome P450 71B36	--	[Q]	Secondary metabolites biosynthesis, transport and catabolism	Cytochrome P450	Cytochrome P450 71B37 OS=Arabidopsis thaliana OX=3702 GN=CYP71B37 PE=3 SV=2	Q	Secondary metabolites biosynthesis, transport and catabolism	cytochrome P450, family 71, subfamily B, polypeptide 37 [Arabidopsis thaliana]	molecular function: binding (GO:0005488);; cellular component: membrane (GO:0016020);; cellular component: membrane part (GO:0044425);; biological process: metabolic process (GO:0008152);; biological process: single-organism process (GO:0044699);; molecular function: catalytic activity (GO:0003824)
AT1G73040	AT1G73040	2.1125	59	3.07071	90	2.2943	76	4.95486	139	6.00135	158	4.50796	132	0.00259219	0.970166	up	--	--	Molecular Function: carbohydrate binding (GO:0030246);;	K03695|9.1e-37|adu:107486671|K03695 ATP-dependent Clp protease ATP-binding subunit ClpB | (RefSeq) LOW QUALITY PROTEIN: chaperone protein ClpB3, chloroplastic-like	--	--	--	Jacalin-like lectin domain	Jacalin-related lectin 19 OS=Arabidopsis thaliana OX=3702 GN=JAL19 PE=2 SV=1	S	Function unknown	Mannose-binding lectin superfamily protein [Arabidopsis thaliana]	molecular function: binding (GO:0005488)
AT5G05190	AT5G05190	2.98494	284	3.03798	304	2.39185	271	1.53137	146	2.018	181	2.17364	218	0.00813888	-0.643146	down	--	--	Biological Process: regulation of defense response to fungus (GO:1900150);;	--	--	--	--	Probable zinc-ribbon domain	Protein ENHANCED DISEASE RESISTANCE 4 OS=Arabidopsis thaliana OX=3702 GN=EDR4 PE=1 SV=1	S	Function unknown	hypothetical protein (DUF3133) [Arabidopsis thaliana]	biological process: biological regulation (GO:0065007)
AT3G57520	AT3G57520	17.3082	1860	23.2972	2629	14.7872	1888	28.9154	3110	32.4761	3289	30.0073	3389	5.74e-05	0.643633	up	[G]	Carbohydrate transport and metabolism	Molecular Function: catalytic activity (GO:0003824);;	K06617|0.0e+00|ath:AT3G57520|K06617 raffinose synthase [EC:2.4.1.82] | (RefSeq) SIP2; seed imbibition 2	Galactose metabolism (ko00052)	--	--	Raffinose synthase or seed imbibition protein Sip1	Probable galactinol--sucrose galactosyltransferase 2 OS=Arabidopsis thaliana OX=3702 GN=RFS2 PE=2 SV=2	S	Function unknown	seed imbibition 2 [Arabidopsis thaliana]	molecular function: catalytic activity (GO:0003824)
AT5G61310	AT5G61310	9.08102	150	9.73671	169	8.29144	161	19.3816	320	13.8766	215	13.1515	229	0.0134426	0.702499	up	--	--	Cellular Component: mitochondrial respiratory chain (GO:0005746);; Cellular Component: integral component of membrane (GO:0016021);;	--	--	--	--	--	Probable cytochrome c oxidase subunit 5C-3 OS=Arabidopsis thaliana OX=3702 GN=At5g61310 PE=3 SV=1	O	Posttranslational modification, protein turnover, chaperones	Cytochrome c oxidase subunit Vc family protein [Arabidopsis thaliana]	cellular component: cell (GO:0005623);; cellular component: membrane (GO:0016020);; cellular component: organelle (GO:0043226);; cellular component: organelle part (GO:0044422);; cellular component: membrane part (GO:0044425);; cellular component: cell part (GO:0044464)
AT4G29700	AT4G29700	9.7736	641	10.6725	734	9.4968	739	21.3712	1401	19.3349	1193	20.9907	1444	1.81e-16	0.95866	up	[R]	General function prediction only	Cellular Component: vacuole (GO:0005773);; Molecular Function: NADH pyrophosphatase activity (GO:0035529);; Molecular Function: dTTP diphosphatase activity (GO:0036218);;	K01513|1.6e-154|fve:101293423|K01513 ectonucleotide pyrophosphatase/phosphodiesterase family member 1/3 [EC:3.1.4.1 3.6.1.9] | (RefSeq) ectonucleotide pyrophosphatase/phosphodiesterase family member 3	Purine metabolism (ko00230);; Pyrimidine metabolism (ko00240);; Starch and sucrose metabolism (ko00500);; Riboflavin metabolism (ko00740);; Nicotinate and nicotinamide metabolism (ko00760);; Pantothenate and CoA biosynthesis (ko00770)	[R]	General function prediction only	Type I phosphodiesterase / nucleotide pyrophosphatase	--	S	Function unknown	Alkaline-phosphatase-like family protein [Arabidopsis thaliana]	cellular component: cell (GO:0005623);; cellular component: organelle (GO:0043226);; cellular component: cell part (GO:0044464);; molecular function: catalytic activity (GO:0003824)
AT4G12870	AT4G12870	4.84078	150	6.02922	196	3.83642	141	7.5714	235	8.24607	241	7.64387	249	0.0303686	0.597066	up	--	--	Molecular Function: oxidoreductase activity (GO:0016491);;	--	--	[O]	Posttranslational modification, protein turnover, chaperones	Gamma interferon inducible lysosomal thiol reductase (GILT)	Gamma-interferon-responsive lysosomal thiol protein OS=Arabidopsis thaliana OX=3702 GN=GILT PE=2 SV=1	S	Function unknown	Gamma interferon responsive lysosomal thiol (GILT) reductase family protein [Arabidopsis thaliana]	molecular function: catalytic activity (GO:0003824)
AT5G21280	AT5G21280	1.71112	79	1.33808	65	1.77031	96	4.37026	200	2.44789	106	3.61779	174	0.00340507	1.02103	up	--	--	--	--	--	--	--	--	--	S	Function unknown	hydroxyproline-rich glycoprotein family protein [Arabidopsis thaliana]	--
AT5G64510	AT5G64510	2.27244	144	1.60551	107	2.15491	162	0.906943	58	1.05556	63	1.74788	116	0.032994	-0.799811	down	--	--	Cellular Component: endoplasmic reticulum (GO:0005783);;	K03100|1.0e-30|pop:18104955|K03100 signal peptidase I [EC:3.4.21.89] | (RefSeq) uncharacterized protein LOC18104955	Protein export (ko03060)	--	--	--	--	S	Function unknown	tunicamycin induced protein [Arabidopsis thaliana]	cellular component: cell (GO:0005623);; cellular component: organelle (GO:0043226);; cellular component: cell part (GO:0044464)
AT3G61250	AT3G61250	1.23446	67	1.88477	108	1.37601	89	2.37019	129	2.38515	122	2.98901	171	0.0337906	0.697101	up	--	--	Molecular Function: DNA binding (GO:0003677);; Cellular Component: nucleus (GO:0005634);;	K09422|1.5e-172|ath:AT3G61250|K09422 transcription factor MYB, plant | (RefSeq) MYB17; myb domain protein 17	--	[K]	Transcription	Myb-like DNA-binding domain	Transcription factor MYB17 OS=Arabidopsis thaliana OX=3702 GN=MYB17 PE=1 SV=1	K	Transcription	myb domain protein 17 [Arabidopsis thaliana]	molecular function: binding (GO:0005488);; cellular component: cell (GO:0005623);; cellular component: organelle (GO:0043226);; cellular component: cell part (GO:0044464)
AT3G17890	AT3G17890	2.51499	67	2.06735	58	2.30453	72	4.94444	130	3.26702	81	4.58442	127	0.0251768	0.794738	up	--	--	--	--	--	--	--	--	--	S	Function unknown	hypothetical protein AT3G17890 [Arabidopsis thaliana]	--
AT1G07830	AT1G07830	10.2043	338	10.3915	361	9.36862	369	15.9308	528	11.7174	366	20.6608	719	0.00616796	0.598118	up	--	--	Molecular Function: structural constituent of ribosome (GO:0003735);; Cellular Component: mitochondrial large ribosomal subunit (GO:0005762);; Biological Process: mitochondrial translation (GO:0032543);;	K17428|4.9e-73|ath:AT1G07830|K17428 large subunit ribosomal protein L47 | (RefSeq) ribosomal protein L29 family protein	--	[J]	Translation, ribosomal structure and biogenesis	Mitochondrial 39-S ribosomal protein L47 (MRP-L47)	--	J	Translation, ribosomal structure and biogenesis	ribosomal protein L29 family protein [Arabidopsis thaliana]	molecular function: structural molecule activity (GO:0005198);; cellular component: cell (GO:0005623);; cellular component: macromolecular complex (GO:0032991);; cellular component: organelle (GO:0043226);; cellular component: organelle part (GO:0044422);; cellular component: cell part (GO:0044464);; biological process: metabolic process (GO:0008152);; biological process: cellular process (GO:000…
AT1G74210	AT1G74210	7.6765	424	12.2974	712	12.4378	815	18.4007	1016	19.1215	994	19.3635	1123	7e-05	0.727462	up	[S]	Function unknown	Biological Process: lipid metabolic process (GO:0006629);; Molecular Function: phosphoric diester hydrolase activity (GO:0008081);;	K01126|1.8e-231|ath:AT1G74210|K01126 glycerophosphoryl diester phosphodiesterase [EC:3.1.4.46] | (RefSeq) GDPD5; PLC-like phosphodiesterases superfamily protein	Glycerophospholipid metabolism (ko00564)	[C]	Energy production and conversion	Glycerophosphoryl diester phosphodiesterase family	Glycerophosphodiester phosphodiesterase GDPD5 OS=Arabidopsis thaliana OX=3702 GN=GDPD5 PE=2 SV=1	C	Energy production and conversion	PLC-like phosphodiesterases superfamily protein [Arabidopsis thaliana]	biological process: metabolic process (GO:0008152);; biological process: single-organism process (GO:0044699);; molecular function: catalytic activity (GO:0003824)
AT5G25980	AT5G25980	412.48	29876	410.51	31196	382.615	32900	176.417	12782	207.027	14126	210.104	15983	7.54e-24	-1.10983	down	[G]	Carbohydrate transport and metabolism	Molecular Function: hydrolase activity, hydrolyzing O-glycosyl compounds (GO:0004553);; Biological Process: carbohydrate metabolic process (GO:0005975);;	K01237|2.8e-287|ath:AT5G25980|K01237 myrosinase [EC:3.2.1.147] | (RefSeq) TGG2; glucoside glucohydrolase 2	Tryptophan metabolism (ko00380)	[G]	Carbohydrate transport and metabolism	Glycosyl hydrolase family 1	Myrosinase 2 OS=Arabidopsis thaliana OX=3702 GN=TGG2 PE=1 SV=1	G	Carbohydrate transport and metabolism	glucoside glucohydrolase 2 [Arabidopsis thaliana]	molecular function: catalytic activity (GO:0003824);; biological process: metabolic process (GO:0008152)
AT1G14250	AT1G14250	28.1294	2023	14.3594	1083	20.8503	1780	56.1517	4038	48.5	3284	48.0573	3628	7.7e-08	1.18025	up	[F]	Nucleotide transport and metabolism	Cellular Component: integral component of membrane (GO:0016021);; Molecular Function: hydrolase activity (GO:0016787);;	K01510|7.8e-280|ath:AT1G14250|K01510 apyrase [EC:3.6.1.5] | (RefSeq) GDA1/CD39 nucleoside phosphatase family protein	Purine metabolism (ko00230);; Pyrimidine metabolism (ko00240)	[F]	Nucleotide transport and metabolism	GDA1/CD39 (nucleoside phosphatase) family	Probable apyrase 5 OS=Arabidopsis thaliana OX=3702 GN=APY5 PE=2 SV=1	GO	Carbohydrate transport and metabolism;; Posttranslational modification, protein turnover, chaperones	GDA1/CD39 nucleoside phosphatase family protein [Arabidopsis thaliana]	cellular component: membrane (GO:0016020);; cellular component: membrane part (GO:0044425);; molecular function: catalytic activity (GO:0003824)
AT1G69310	AT1G69310	3.7823	196	4.55556	249	4.93219	303	6.09244	317	8.41791	410	6.82203	371	0.00896627	0.595652	up	--	--	Molecular Function: transcription factor activity, sequence-specific DNA binding (GO:0003700);; Cellular Component: nucleus (GO:0005634);; Molecular Function: sequence-specific DNA binding (GO:0043565);;	K12835|4.4e-33|cmax:111493042|K12835 ATP-dependent RNA helicase DDX42 [EC:3.6.4.13] | (RefSeq) DEAD-box ATP-dependent RNA helicase 24 isoform X1	Spliceosome (ko03040)	--	--	WRKY DNA -binding domain	Probable WRKY transcription factor 57 OS=Arabidopsis thaliana OX=3702 GN=WRKY57 PE=2 SV=1	K	Transcription	WRKY DNA-binding protein 57 [Arabidopsis thaliana]	biological process: biological regulation (GO:0065007);; molecular function: nucleic acid binding transcription factor activity (GO:0001071);; cellular component: cell (GO:0005623);; cellular component: organelle (GO:0043226);; cellular component: cell part (GO:0044464);; molecular function: binding (GO:0005488)
AT2G18360	AT2G18360	1.01763	49	1.84503	94	1.10838	64	2.44961	118	2.92944	133	3.74642	190	0.0013907	1.10624	up	[I]	Lipid transport and metabolism	--	--	--	[R]	General function prediction only	alpha/beta hydrolase fold	--	S	Function unknown	alpha/beta-Hydrolases superfamily protein [Arabidopsis thaliana]	--
AT5G60910	AT5G60910	1.53637	67	1.12511	52	1.3709	71	0.448781	20	0.867594	36	0.66525	29	0.00663846	-1.12998	down	--	--	Molecular Function: RNA polymerase II regulatory region sequence-specific DNA binding (GO:0000977);; Molecular Function: transcription factor activity, sequence-specific DNA binding (GO:0003700);; Cellular Component: nucleus (GO:0005634);; Biological Process: positive regulation of transcription from RNA polymerase II promoter (GO:0045944);; Molecular Function: protein dimerization activity (GO:0…	K09264|1.4e-128|ath:AT5G60910|K09264 MADS-box transcription factor, plant | (RefSeq) AGL8; AGAMOUS-like 8	--	[K]	Transcription	K-box region	Agamous-like MADS-box protein AGL8 OS=Arabidopsis thaliana OX=3702 GN=AGL8 PE=1 SV=1	K	Transcription	AGAMOUS-like 8 [Arabidopsis thaliana]	molecular function: binding (GO:0005488);; biological process: biological regulation (GO:0065007);; molecular function: nucleic acid binding transcription factor activity (GO:0001071);; cellular component: cell (GO:0005623);; cellular component: organelle (GO:0043226);; cellular component: cell part (GO:0044464)
AT2G30766	AT2G30766	35.8403	632	20.162	373	20.0403	418	4.07151	73	8.7311	146	3.06701	58	1.76e-09	-2.32419	down	--	--	Cellular Component: nucleus (GO:0005634);; Cellular Component: cytoplasm (GO:0005737);; Biological Process: positive regulation of iron ion transport (GO:0034758);; Biological Process: response to iron ion starvation (GO:1990641);;	--	--	--	--	--	--	--	--	hypothetical protein AT2G30766 [Arabidopsis thaliana]	cellular component: cell (GO:0005623);; cellular component: organelle (GO:0043226);; cellular component: cell part (GO:0044464);; biological process: biological regulation (GO:0065007);; biological process: response to stimulus (GO:0050896)
AT3G57130	AT3G57130	1.27367	64	1.6628	89	1.75938	108	2.67382	134	2.81287	127	3.58266	188	0.0105262	0.807514	up	--	--	Biological Process: reproduction (GO:0000003);; Cellular Component: ubiquitin ligase complex (GO:0000151);; Biological Process: response to acid chemical (GO:0001101);; Biological Process: activation of innate immune response (GO:0002218);; Biological Process: immune effector process (GO:0002252);; Biological Process: activation of immune response (GO:0002253);; Biological Process: immune system …	K14508|7.5e-256|ath:AT3G57130|K14508 regulatory protein NPR1 | (RefSeq) BOP1; Ankyrin repeat family protein / BTB/POZ domain-containing protein	Plant hormone signal transduction (ko04075)	[R]	General function prediction only	Domain of unknown function (DUF3420)	Regulatory protein NPR6 OS=Arabidopsis thaliana OX=3702 GN=NPR6 PE=1 SV=1	S	Function unknown	Ankyrin repeat family protein / BTB/POZ domain-containing protein [Arabidopsis thaliana]	biological process: reproduction (GO:0000003);; cellular component: cell (GO:0005623);; cellular component: macromolecular complex (GO:0032991);; cellular component: cell part (GO:0044464);; biological process: response to stimulus (GO:0050896);; biological process: immune system process (GO:0002376);; biological process: biological regulation (GO:0065007);; biological process: multicellular orga…
AT1G62770	AT1G62770	2.51061	85	1.94046	69	1.8464	75	4.19225	142	2.48501	80	5.44706	194	0.0312709	0.851176	up	--	--	Molecular Function: enzyme inhibitor activity (GO:0004857);;	K01051|1.9e-17|pmum:103327551|K01051 pectinesterase [EC:3.1.1.11] | (RefSeq) pectinesterase	Pentose and glucuronate interconversions (ko00040)	--	--	Plant invertase/pectin methylesterase inhibitor	Pectinesterase inhibitor 9 OS=Arabidopsis thaliana OX=3702 GN=PMEI9 PE=2 SV=1	S	Function unknown	Plant invertase/pectin methylesterase inhibitor superfamily protein [Arabidopsis thaliana]	biological process: biological regulation (GO:0065007);; molecular function: molecular function regulator (GO:0098772)
AT1G18590	AT1G18590	42.5241	2258	44.487	2478	38.7838	2444	14.9017	792	12.246	613	23.437	1307	1.61e-15	-1.40922	down	--	--	Molecular Function: sulfotransferase activity (GO:0008146);;	K22321|1.1e-206|ath:AT1G18590|K22321 aliphatic desulfoglucosinolate sulfotransferase [EC:2.8.2.38] | (RefSeq) SOT17; sulfotransferase 17	Glucosinolate biosynthesis (ko00966)	[R]	General function prediction only	Sulfotransferase domain	Cytosolic sulfotransferase 17 OS=Arabidopsis thaliana OX=3702 GN=SOT17 PE=1 SV=1	S	Function unknown	sulfotransferase 17 [Arabidopsis thaliana]	molecular function: catalytic activity (GO:0003824)
AT1G25400	AT1G25400	1.5024	75	1.83119	95	2.16976	128	3.55452	176	3.05659	143	3.99366	208	0.00425647	0.851729	up	--	--	Cellular Component: integral component of membrane (GO:0016021);;	--	--	--	--	--	--	S	Function unknown	transmembrane protein [Arabidopsis thaliana]	cellular component: membrane (GO:0016020);; cellular component: membrane part (GO:0044425)
AT3G49570	AT3G49570	6.48959	125	6.82876	138	11.4939	262	77.0711	1477	69.036	1246	52.1648	1050	9.81e-35	2.90833	up	--	--	Biological Process: cellular oxidant detoxification (GO:0098869);;	--	--	--	--	--	Protein RESPONSE TO LOW SULFUR 3 OS=Arabidopsis thaliana OX=3702 GN=LSU3 PE=4 SV=1	S	Function unknown	response to low sulfur 3 [Arabidopsis thaliana]	biological process: cellular process (GO:0009987);; biological process: response to stimulus (GO:0050896);; biological process: detoxification (GO:0098754)
AT4G11890	AT4G11890	4.32561	223	8.45621	458	6.75752	425	3.26161	180	4.45825	208	5.01934	283	0.0165975	-0.689156	down	[W]	Extracellular structures	Biological Process: response to oomycetes (GO:0002239);; Molecular Function: protein serine/threonine kinase activity (GO:0004674);; Molecular Function: ATP binding (GO:0005524);; Biological Process: response to cold (GO:0009409);; Biological Process: response to water deprivation (GO:0009414);; Biological Process: response to salt stress (GO:0009651);; Biological Process: response to abscisic ac…	K24104|4.0e-52|thj:104799061|K24104 GPN-loop GTPase | (RefSeq) LOW QUALITY PROTEIN: uncharacterized protein LOC104799061	--	[T]	Signal transduction mechanisms	Protein kinase domain	Cysteine-rich receptor-like protein kinase 45 OS=Arabidopsis thaliana OX=3702 GN=CRK45 PE=1 SV=1	T	Signal transduction mechanisms	Protein kinase superfamily protein [Arabidopsis thaliana]	biological process: response to stimulus (GO:0050896);; biological process: multi-organism process (GO:0051704);; biological process: metabolic process (GO:0008152);; biological process: cellular process (GO:0009987);; molecular function: catalytic activity (GO:0003824);; molecular function: binding (GO:0005488)
AT5G50260	AT5G50260	1.04925	63	0.830469	53	0.716378	52	0.16105	10	0.397074	23	0.635559	41	0.0172633	-1.19234	down	[O]	Posttranslational modification, protein turnover, chaperones	Molecular Function: cysteine-type peptidase activity (GO:0008234);;	K16292|7.4e-211|ath:AT5G50260|K16292 KDEL-tailed cysteine endopeptidase [EC:3.4.22.-] | (RefSeq) CEP1; Cysteine proteinases superfamily protein	--	[O]	Posttranslational modification, protein turnover, chaperones	Papain family cysteine protease	KDEL-tailed cysteine endopeptidase CEP1 OS=Arabidopsis thaliana OX=3702 GN=CEP1 PE=1 SV=1	O	Posttranslational modification, protein turnover, chaperones	Cysteine proteinases superfamily protein [Arabidopsis thaliana]	biological process: metabolic process (GO:0008152);; molecular function: catalytic activity (GO:0003824)
AT5G65800	AT5G65800	1.18354	87	1.05428	81	1.28548	112	0.310564	23	0.792051	55	0.362058	28	0.00206861	-1.3483	down	[E]	Amino acid transport and metabolism	Molecular Function: catalytic activity (GO:0003824);; Biological Process: biosynthetic process (GO:0009058);; Molecular Function: pyridoxal phosphate binding (GO:0030170);;	K01762|9.5e-275|ath:AT5G65800|K01762 1-aminocyclopropane-1-carboxylate synthase [EC:4.4.1.14] | (RefSeq) ACS5; ACC synthase 5	Cysteine and methionine metabolism (ko00270)	[T]	Signal transduction mechanisms	Aminotransferase class I and II	1-aminocyclopropane-1-carboxylate synthase 5 OS=Arabidopsis thaliana OX=3702 GN=ACS5 PE=1 SV=1	E	Amino acid transport and metabolism	ACC synthase 5 [Arabidopsis thaliana]	molecular function: catalytic activity (GO:0003824);; biological process: metabolic process (GO:0008152);; molecular function: binding (GO:0005488)
AT4G21850	AT4G21850	3.84239	121	6.84809	223	4.84829	179	19.6569	612	14.3478	419	23.6678	772	2.46e-15	1.80145	up	[O]	Posttranslational modification, protein turnover, chaperones	Biological Process: response to oxidative stress (GO:0006979);; Biological Process: protein repair (GO:0030091);; Molecular Function: peptide-methionine (R)-S-oxide reductase activity (GO:0033743);; Molecular Function: metal ion binding (GO:0046872);;	K07305|1.4e-49|ath:AT4G21850|K07305 peptide-methionine (R)-S-oxide reductase [EC:1.8.4.12] | (RefSeq) MSRB9; methionine sulfoxide reductase B9	--	[O]	Posttranslational modification, protein turnover, chaperones	SelR domain	Peptide methionine sulfoxide reductase B9 OS=Arabidopsis thaliana OX=3702 GN=MSRB9 PE=2 SV=1	O	Posttranslational modification, protein turnover, chaperones	methionine sulfoxide reductase B9 [Arabidopsis thaliana]	biological process: response to stimulus (GO:0050896);; biological process: metabolic process (GO:0008152);; biological process: cellular process (GO:0009987);; biological process: single-organism process (GO:0044699);; molecular function: catalytic activity (GO:0003824);; molecular function: binding (GO:0005488)
AT4G08870	AT4G08870	45.6611	2270	46.3495	2412	47.2707	2790	86.9613	4339	79.5005	3721	90.4081	4733	9.32e-14	0.800526	up	[E]	Amino acid transport and metabolism	Molecular Function: metal ion binding (GO:0046872);;	K01476|3.2e-195|ath:AT4G08870|K01476 arginase [EC:3.5.3.1] | (RefSeq) ARGAH2; Arginase/deacetylase superfamily protein	Arginine biosynthesis (ko00220);; Arginine and proline metabolism (ko00330);; Biosynthesis of amino acids (ko01230)	[E]	Amino acid transport and metabolism	Arginase family	Arginase 2, chloroplastic/mitochondrial OS=Arabidopsis thaliana OX=3702 GN=ARGAH2 PE=1 SV=1	E	Amino acid transport and metabolism	Arginase/deacetylase superfamily protein [Arabidopsis thaliana]	molecular function: binding (GO:0005488)
AT5G49680	AT5G49680	0.968399	293	0.942947	300	0.910864	327	0.394976	120	0.696073	199	0.463504	148	0.000419562	-0.941932	down	--	--	Cellular Component: integral component of membrane (GO:0016021);;	--	--	[S]	Function unknown	Golgi-body localisation protein domain	Protein KINKY POLLEN OS=Arabidopsis thaliana OX=3702 GN=KIP PE=2 SV=1	S	Function unknown	SABRE-like protein [Arabidopsis thaliana]	cellular component: membrane (GO:0016020);; cellular component: membrane part (GO:0044425)
AT3G02040	AT3G02040	12.9049	767	29.0628	1811	30.2663	2134	55.5398	3299	30.1992	1690	45.9699	2867	0.0176047	0.788495	up	--	--	Biological Process: lipid metabolic process (GO:0006629);; Molecular Function: phosphoric diester hydrolase activity (GO:0008081);;	K18696|1.5e-208|ath:AT3G02040|K18696 glycerophosphodiester phosphodiesterase [EC:3.1.4.46] | (RefSeq) SRG3; senescence-related gene 3	Glycerophospholipid metabolism (ko00564)	[R]	General function prediction only	Glycerophosphoryl diester phosphodiesterase family	Glycerophosphodiester phosphodiesterase GDPD1, chloroplastic OS=Arabidopsis thaliana OX=3702 GN=GDPD1 PE=1 SV=1	C	Energy production and conversion	senescence-related gene 3 [Arabidopsis thaliana]	biological process: metabolic process (GO:0008152);; biological process: single-organism process (GO:0044699);; molecular function: catalytic activity (GO:0003824)
AT1G51850	AT1G51850	2.2096	234	5.92123	657	6.69915	841	1.70935	181	3.4348	343	2.11425	235	0.00699813	-1.10931	down	--		Molecular Function: protein kinase activity (GO:0004672);; Molecular Function: ATP binding (GO:0005524);; Cellular Component: plasma membrane (GO:0005886);; Cellular Component: plasmodesma (GO:0009506);; Cellular Component: integral component of membrane (GO:0016021);;	K16224|6.6e-189|boe:106304564|K16224 senescence-induced receptor-like serine/threonine-protein kinase | (RefSeq) senescence-induced receptor-like serine/threonine-protein kinase	MAPK signaling pathway - plant (ko04016);; Plant-pathogen interaction (ko04626)	--	--	Malectin-like domain	Probable LRR receptor-like serine/threonine-protein kinase At1g51820 OS=Arabidopsis thaliana OX=3702 GN=At1g51820 PE=1 SV=1	T	Signal transduction mechanisms	Leucine-rich repeat protein kinase family protein [Arabidopsis thaliana]	biological process: metabolic process (GO:0008152);; biological process: cellular process (GO:0009987);; molecular function: catalytic activity (GO:0003824);; molecular function: binding (GO:0005488);; cellular component: cell (GO:0005623);; cellular component: membrane (GO:0016020);; cellular component: cell part (GO:0044464);; cellular component: cell junction (GO:0030054);; cellular component:…
AT5G66080	AT5G66080	3.88787	257	2.46235	171	2.82635	221	4.91311	324	4.92711	306	4.81612	334	0.0253534	0.58636	up	--	--	Molecular Function: protein serine/threonine phosphatase activity (GO:0004722);;	K01102|1.5e-193|csat:104746271|K01102 pyruvate dehydrogenase phosphatase [EC:3.1.3.43] | (RefSeq) LOW QUALITY PROTEIN: probable protein phosphatase 2C 79	--	[T]	Signal transduction mechanisms	Protein phosphatase 2C	Probable protein phosphatase 2C 79 OS=Arabidopsis thaliana OX=3702 GN=At5g66080 PE=2 SV=1	T	Signal transduction mechanisms	Protein phosphatase 2C family protein [Arabidopsis thaliana]	biological process: metabolic process (GO:0008152);; biological process: cellular process (GO:0009987);; molecular function: catalytic activity (GO:0003824)
AT1G62540	AT1G62540	7.93032	538	5.81173	414	7.65389	616	18.6722	1266	16.2454	1037	16.8543	1200	6.33e-14	1.1864	up	[P]	Inorganic ion transport and metabolism	Molecular Function: N,N-dimethylaniline monooxygenase activity (GO:0004499);; Molecular Function: flavin adenine dinucleotide binding (GO:0050660);; Molecular Function: NADP binding (GO:0050661);;	K22324|3.0e-273|ath:AT1G62540|K22324 aliphatic glucosinolate S-oxygenase [EC:1.14.13.237] | (RefSeq) FMO_GS-OX2; flavin-monooxygenase glucosinolate S-oxygenase 2	--	[Q]	Secondary metabolites biosynthesis, transport and catabolism	Flavin-binding monooxygenase-like	Flavin-containing monooxygenase FMO GS-OX2 OS=Arabidopsis thaliana OX=3702 GN=FMOGS-OX2 PE=1 SV=1	P	Inorganic ion transport and metabolism	flavin-monooxygenase glucosinolate S-oxygenase 2 [Arabidopsis thaliana]	biological process: metabolic process (GO:0008152);; biological process: single-organism process (GO:0044699);; molecular function: catalytic activity (GO:0003824);; molecular function: binding (GO:0005488)
AT3G44750	AT3G44750	28.0636	1092	33.6863	1374	28.0084	1293	55.4627	2158	47.044	1723	67.3216	2748	6.14e-10	0.831907	up	--	--	Biological Process: reproduction (GO:0000003);; Biological Process: regionalization (GO:0003002);; Biological Process: developmental process involved in reproduction (GO:0003006);; Molecular Function: molecular_function (GO:0003674);; Molecular Function: catalytic activity (GO:0003824);; Molecular Function: histone deacetylase activity (GO:0004407);; Cellular Component: cellular_component (GO:000…	K13463|5.8e-18|oeu:111398039|K13463 coronatine-insensitive protein 1 | (RefSeq) coronatine-insensitive protein 1-like	Plant hormone signal transduction (ko04075)	--	--	Nucleoplasmin-like domain	Histone deacetylase HDT1 OS=Arabidopsis thaliana OX=3702 GN=HDT1 PE=1 SV=1	B	Chromatin structure and dynamics	histone deacetylase 3 [Arabidopsis thaliana]	biological process: reproduction (GO:0000003);; biological process: multicellular organismal process (GO:0032501);; biological process: developmental process (GO:0032502);; biological process: single-organism process (GO:0044699);; biological process: reproductive process (GO:0022414);; molecular function: catalytic activity (GO:0003824);; biological process: metabolic process (GO:0008152);; biol…
AT3G03780	AT3G03780	189.362	19270	194.837	20808	173.705	20985	93.9303	9560	88.7284	8505	121.786	13015	7.44e-15	-0.964982	down	[E]	Amino acid transport and metabolism	Molecular Function: 5-methyltetrahydropteroyltriglutamate-homocysteine S-methyltransferase activity (GO:0003871);; Molecular Function: zinc ion binding (GO:0008270);; Biological Process: methionine biosynthetic process (GO:0009086);;	K00549|0.0e+00|ath:AT3G03780|K00549 5-methyltetrahydropteroyltriglutamate--homocysteine methyltransferase [EC:2.1.1.14] | (RefSeq) MS2; methionine synthase 2	Cysteine and methionine metabolism (ko00270);; Selenocompound metabolism (ko00450);; Biosynthesis of amino acids (ko01230)	[E]	Amino acid transport and metabolism	Cobalamin-independent synthase, Catalytic domain	5-methyltetrahydropteroyltriglutamate--homocysteine methyltransferase 2 OS=Arabidopsis thaliana OX=3702 GN=MS2 PE=1 SV=1	E	Amino acid transport and metabolism	methionine synthase 2 [Arabidopsis thaliana]	biological process: metabolic process (GO:0008152);; molecular function: catalytic activity (GO:0003824);; molecular function: binding (GO:0005488);; biological process: cellular process (GO:0009987);; biological process: single-organism process (GO:0044699)
AT1G52290	AT1G52290	12.0229	860	14.3771	1078	14.2078	1206	20.9466	1498	19.0335	1282	24.7887	1861	7.09e-06	0.584993	up	[M]	Cell wall/membrane/envelope biogenesis	Molecular Function: protein kinase activity (GO:0004672);; Molecular Function: ATP binding (GO:0005524);; Cellular Component: integral component of membrane (GO:0016021);;	K01180|3.9e-117|cmax:111487562|K01180 endo-1,3(4)-beta-glucanase [EC:3.2.1.6] | (RefSeq) uncharacterized protein LOC111487562	--	[T]	Signal transduction mechanisms	Protein tyrosine and serine/threonine kinase	Proline-rich receptor-like protein kinase PERK15 OS=Arabidopsis thaliana OX=3702 GN=PERK15 PE=2 SV=1	T	Signal transduction mechanisms	Protein kinase superfamily protein [Arabidopsis thaliana]	biological process: metabolic process (GO:0008152);; biological process: cellular process (GO:0009987);; molecular function: catalytic activity (GO:0003824);; molecular function: binding (GO:0005488);; cellular component: membrane (GO:0016020);; cellular component: membrane part (GO:0044425)
AT2G37770	AT2G37770	1.08345	51	1.16409	57	2.31027	128	2.51872	118	4.21212	185	5.04166	247	0.00223664	1.25772	up	[Q]	Secondary metabolites biosynthesis, transport and catabolism	Molecular Function: oxidoreductase activity (GO:0016491);;	K00002|3.1e-103|bna:106451054|K00002 alcohol dehydrogenase (NADP+) [EC:1.1.1.2] | (RefSeq) NADPH-dependent aldo-keto reductase, chloroplastic-like isoform X1	Glycolysis / Gluconeogenesis (ko00010);; Pentose and glucuronate interconversions (ko00040);; Glycerolipid metabolism (ko00561)	[R]	General function prediction only	Aldo/keto reductase family	NADPH-dependent aldo-keto reductase, chloroplastic OS=Arabidopsis thaliana OX=3702 GN=AKR4C9 PE=1 SV=1	S	Function unknown	NAD(P)-linked oxidoreductase superfamily protein [Arabidopsis thaliana]	molecular function: catalytic activity (GO:0003824)
AT1G03990	AT1G03990	1.30103	116	1.3615	127	1.48105	156	1.00886	90	0.896005	75	0.717505	67	0.0288372	-0.739785	down	[IR]	Lipid transport and metabolism;; General function prediction only	Cellular Component: membrane (GO:0016020);; Molecular Function: long-chain-alcohol oxidase activity (GO:0046577);; Molecular Function: flavin adenine dinucleotide binding (GO:0050660);;	K17756|0.0e+00|ath:AT1G03990|K17756 long-chain-alcohol oxidase [EC:1.1.3.20] | (RefSeq) Long-chain fatty alcohol dehydrogenase family protein	--	--	--	GMC oxidoreductase	Long-chain-alcohol oxidase FAO1 OS=Arabidopsis thaliana OX=3702 GN=FAO1 PE=3 SV=2	E	Amino acid transport and metabolism	Long-chain fatty alcohol dehydrogenase family protein [Arabidopsis thaliana]	cellular component: membrane (GO:0016020);; biological process: metabolic process (GO:0008152);; biological process: single-organism process (GO:0044699);; molecular function: catalytic activity (GO:0003824);; molecular function: binding (GO:0005488)
AT5G52300	AT5G52300	1.04805	88	0.714388	63	0.570023	57	0	0	0	0	0.307971	27	0.00298208	-3.04163	down	--	--	Biological Process: response to abscisic acid (GO:0009737);;	--	--	--	--	CAP160 repeat	Low-temperature-induced 65 kDa protein OS=Arabidopsis thaliana OX=3702 GN=LTI65 PE=2 SV=2	S	Function unknown	CAP160 protein [Arabidopsis thaliana]	biological process: response to stimulus (GO:0050896)
AT5G51330	AT5G51330	1.24323	97	1.16126	95	1.15047	107	0.730583	57	0.817722	60	0.63439	52	0.0253807	-0.789698	down	--	--	--	K14536|8.3e-56|sbi:8057224|K14536 ribosome assembly protein 1 [EC:3.6.5.-] | (RefSeq) uncharacterized protein LOC8057224	Ribosome biogenesis in eukaryotes (ko03008)	--	--	--	Protein DYAD OS=Arabidopsis thaliana OX=3702 GN=DYAD PE=1 SV=2	S	Function unknown	SWITCH1 [Arabidopsis thaliana]	--
AT2G44370	AT2G44370	2.32137	102	5.96768	276	3.64622	191	1.08342	48	1.78581	74	1.26035	59	6.7e-05	-1.60012	down	--	--	--	--	--	--	--	C1 domain	--	S	Function unknown	Cysteine/Histidine-rich C1 domain family protein [Arabidopsis thaliana]	--
AT1G78780	AT1G78780	1.09028	38	0.778045	30	0.931215	39	0.850399	30	4.39326	139	2.02916	75	0.0397423	1.22856	up	[R]	General function prediction only	--	--	--	--	--	--	Pathogen-related protein OS=Hordeum vulgare OX=4513 PE=2 SV=2	S	Function unknown	Similar to gb|X16648 pathogenesis related protein from Hordeum vulgare. EST gb|Z18206 comes from this gene [Arabidopsis thaliana]	--
AT2G21060	AT2G21060	10.0276	336	13.3846	470	11.9195	473	21.9579	734	18.6487	587	20.3257	714	2.38e-05	0.702681	up	[K]	Transcription	Molecular Function: nucleic acid binding (GO:0003676);; Molecular Function: zinc ion binding (GO:0008270);;	K09250|2.2e-26|sita:101783401|K09250 cellular nucleic acid-binding protein | (RefSeq) glycine-rich protein 2	--	[J]	Translation, ribosomal structure and biogenesis	'Cold-shock' DNA-binding domain	Cold shock domain-containing protein 4 OS=Arabidopsis thaliana OX=3702 GN=CSP4 PE=1 SV=1	K	Transcription	glycine-rich protein 2B [Arabidopsis thaliana]	molecular function: binding (GO:0005488)
AT5G05090	AT5G05090	9.81613	483	10.5465	545	11.424	667	6.42814	317	7.42463	344	7.84793	406	7.91e-05	-0.63886	down	--	--	Molecular Function: DNA binding (GO:0003677);; Molecular Function: transcription factor activity, sequence-specific DNA binding (GO:0003700);; Cellular Component: nucleus (GO:0005634);; Biological Process: regulation of transcription, DNA-templated (GO:0006355);;	K14491|4.7e-21|bna:106401571|K14491 two-component response regulator ARR-B family | (RefSeq) two-component response regulator ARR1-like	Plant hormone signal transduction (ko04075)	--	--	Myb-like DNA-binding domain	Transcription factor MYBC1 OS=Arabidopsis thaliana OX=3702 GN=MYBC1 PE=1 SV=1	K	Transcription	Homeodomain-like superfamily protein [Arabidopsis thaliana]	molecular function: binding (GO:0005488);; biological process: biological regulation (GO:0065007);; molecular function: nucleic acid binding transcription factor activity (GO:0001071);; cellular component: cell (GO:0005623);; cellular component: organelle (GO:0043226);; cellular component: cell part (GO:0044464)
AT5G24270	AT5G24270	2.09031	97	2.21508	108	1.91812	107	2.92421	136	3.21452	141	4.0034	196	0.043048	0.614	up	--	--	Molecular Function: calcium ion binding (GO:0005509);;	K06268|2.0e-121|ath:AT5G24270|K06268 serine/threonine-protein phosphatase 2B regulatory subunit | (RefSeq) SOS3; Calcium-binding EF-hand family protein	--	[T]	Signal transduction mechanisms	EF hand	Calcineurin B-like protein 4 OS=Arabidopsis thaliana OX=3702 GN=CBL4 PE=1 SV=3	DTZ	Cell cycle control, cell division, chromosome partitioning;; Signal transduction mechanisms;; Cytoskeleton	Calcium-binding EF-hand family protein [Arabidopsis thaliana]	molecular function: binding (GO:0005488)
AT4G35420	AT4G35420	8.11159	363	6.26023	294	6.49235	345	3.03448	136	3.44741	146	5.34426	251	0.000430641	-0.913895	down	[M]	Cell wall/membrane/envelope biogenesis	Molecular Function: catalytic activity (GO:0003824);; Biological Process: sporopollenin biosynthetic process (GO:0080110);;	K13082|9.1e-75|nnu:104601829|K13082 bifunctional dihydroflavonol 4-reductase/flavanone 4-reductase [EC:1.1.1.219 1.1.1.234] | (RefSeq) dihydroflavonol 4-reductase-like	Flavonoid biosynthesis (ko00941)	[V]	Defense mechanisms	NAD dependent epimerase/dehydratase family	Tetraketide alpha-pyrone reductase 1 OS=Arabidopsis thaliana OX=3702 GN=TKPR1 PE=1 SV=1	M	Cell wall/membrane/envelope biogenesis	dihydroflavonol 4-reductase-like1 [Arabidopsis thaliana]	molecular function: catalytic activity (GO:0003824);; biological process: metabolic process (GO:0008152);; biological process: cellular process (GO:0009987)
AT5G65890	AT5G65890	12.4604	866	8.51496	622	12.1237	1000	7.13102	496	9.1465	599	7.07505	517	0.00601825	-0.591647	down	--	--	Molecular Function: molecular_function (GO:0003674);; Molecular Function: binding (GO:0005488);; Cellular Component: cellular_component (GO:0005575);; Cellular Component: intracellular (GO:0005622);; Cellular Component: cell (GO:0005623);; Cellular Component: nucleus (GO:0005634);; Molecular Function: amino acid binding (GO:0016597);; Molecular Function: carboxylic acid binding (GO:0031406);; Mol…	--	--	--	--	ACT domain	ACT domain-containing protein ACR1 OS=Arabidopsis thaliana OX=3702 GN=ACR1 PE=2 SV=1	S	Function unknown	ACT domain repeat 1 [Arabidopsis thaliana]	molecular function: binding (GO:0005488);; cellular component: cell (GO:0005623);; cellular component: cell part (GO:0044464);; cellular component: organelle (GO:0043226)
AT4G28790	AT4G28790	1.41615	78	1.07627	65	1.53139	97	4.4753	240	4.09964	211	3.29215	187	4.93e-07	1.44943	up	--	--	Molecular Function: protein dimerization activity (GO:0046983);;	K16189|1.2e-16|brp:103866034|K16189 phytochrome-interacting factor 4 | (RefSeq) transcription factor PIF4 isoform X1	Plant hormone signal transduction (ko04075)	--	--	Helix-loop-helix DNA-binding domain	Transcription factor bHLH23 OS=Arabidopsis thaliana OX=3702 GN=BHLH23 PE=2 SV=1	--	--	basic helix-loop-helix (bHLH) DNA-binding superfamily protein [Arabidopsis thaliana]	molecular function: binding (GO:0005488)
AT5G64690	AT5G64690	0.943982	52	0.677657	39	0.810089	53	0.456303	25	0.472016	25	0.249938	15	0.01946	-1.10586	down	--	--	--	--	--	--	--	--	--	S	Function unknown	neurofilament triplet H protein-like protein [Arabidopsis thaliana]	--
AT5G65280	AT5G65280	2.4098	145	2.81113	178	2.25144	161	4.51422	272	3.23905	184	4.13761	261	0.033018	0.587782	up	[V]	Defense mechanisms	Molecular Function: catalytic activity (GO:0003824);;	--	--	[V]	Defense mechanisms	Lanthionine synthetase C-like protein	LanC-like protein GCL1 OS=Arabidopsis thaliana OX=3702 GN=GCL1 PE=2 SV=1	S	Function unknown	GCR2-like 1 [Arabidopsis thaliana]	molecular function: catalytic activity (GO:0003824)
AT1G61667	AT1G61667	2.27792	64	2.01106	59	1.39393	47	3.60342	101	2.56271	68	4.71328	138	0.0352478	0.843624	up	--	--	--	--	--	--	--	Protein of unknown function, DUF538	--	S	Function unknown	serine protease, putative (Protein of unknown function, DUF538) [Arabidopsis thaliana]	--
AT3G57490	AT3G57490	17.4787	715	20.4597	878	18.9945	922	34.1022	1395	25.6151	987	38.1291	1638	6.37e-06	0.693928	up	[J]	Translation, ribosomal structure and biogenesis	Molecular Function: RNA binding (GO:0003723);; Molecular Function: structural constituent of ribosome (GO:0003735);; Biological Process: translation (GO:0006412);; Cellular Component: small ribosomal subunit (GO:0015935);;	K02981|2.5e-134|ath:AT3G57490|K02981 small subunit ribosomal protein S2e | (RefSeq) Ribosomal protein S5 family protein	Ribosome (ko03010)	[J]	Translation, ribosomal structure and biogenesis	Ribosomal protein S5, N-terminal domain	40S ribosomal protein S2-4 OS=Arabidopsis thaliana OX=3702 GN=RPS2D PE=2 SV=1	J	Translation, ribosomal structure and biogenesis	Ribosomal protein S5 family protein [Arabidopsis thaliana]	molecular function: binding (GO:0005488);; molecular function: structural molecule activity (GO:0005198);; biological process: metabolic process (GO:0008152);; biological process: cellular process (GO:0009987);; cellular component: cell (GO:0005623);; cellular component: macromolecular complex (GO:0032991);; cellular component: organelle (GO:0043226);; cellular component: organelle part (GO:00444…
AT3G23080	AT3G23080	35.9282	2200	27.1167	1743	33.9755	2470	18.6739	1145	19.1256	1103	19.5938	1261	7.11e-10	-0.846295	down	--	--	Molecular Function: lipid binding (GO:0008289);; Cellular Component: integral component of membrane (GO:0016021);;	--	--	[I]	Lipid transport and metabolism	START domain	--	U	Intracellular trafficking, secretion, and vesicular transport	Polyketide cyclase/dehydrase and lipid transport superfamily protein [Arabidopsis thaliana]	molecular function: binding (GO:0005488);; cellular component: membrane (GO:0016020);; cellular component: membrane part (GO:0044425)
AT1G71030	AT1G71030	55.4206	2128	56.3245	2269	56.1045	2558	27.4096	1053	35.8182	1296	31.7789	1282	6.91e-14	-0.90746	down	--	--	Molecular Function: transcription regulatory region sequence-specific DNA binding (GO:0000976);; Molecular Function: transcription factor activity, sequence-specific DNA binding (GO:0003700);; Cellular Component: nucleus (GO:0005634);; Biological Process: anthocyanin-containing compound biosynthetic process (GO:0009718);; Biological Process: proanthocyanidin biosynthetic process (GO:0010023);; Bi…	K09422|1.6e-98|ath:AT1G71030|K09422 transcription factor MYB, plant | (RefSeq) MYBL2; MYB-like 2	--	[K]	Transcription	Myb-like DNA-binding domain	Transcription factor MYB3 OS=Arabidopsis thaliana OX=3702 GN=MYB3 PE=1 SV=1	K	Transcription	MYB-like 2 [Arabidopsis thaliana]	molecular function: binding (GO:0005488);; biological process: biological regulation (GO:0065007);; molecular function: nucleic acid binding transcription factor activity (GO:0001071);; cellular component: cell (GO:0005623);; cellular component: organelle (GO:0043226);; cellular component: cell part (GO:0044464);; biological process: metabolic process (GO:0008152);; biological process: single-org…
AT1G79470	AT1G79470	2.09645	160	3.21051	256	2.3982	217	5.15699	392	4.5237	324	6.85132	547	6.61e-06	1.0111	up	[T]	Signal transduction mechanisms	Molecular Function: IMP dehydrogenase activity (GO:0003938);; Biological Process: purine nucleotide biosynthetic process (GO:0006164);;	K00088|4.0e-287|ath:AT1G79470|K00088 IMP dehydrogenase [EC:1.1.1.205] | (RefSeq) Aldolase-type TIM barrel family protein	Purine metabolism (ko00230)	[F]	Nucleotide transport and metabolism	IMP dehydrogenase / GMP reductase domain	Inosine-5'-monophosphate dehydrogenase 1 OS=Arabidopsis thaliana OX=3702 GN=IMPDH PE=2 SV=1	F	Nucleotide transport and metabolism	Aldolase-type TIM barrel family protein [Arabidopsis thaliana]	biological process: metabolic process (GO:0008152);; biological process: single-organism process (GO:0044699);; molecular function: catalytic activity (GO:0003824);; biological process: cellular process (GO:0009987)
AT5G61590	AT5G61590	47.823	1652	56.2531	2039	47.2439	1938	74.2012	2564	81.2701	2645	85.6849	3109	2.76e-07	0.587235	up	--	--	Molecular Function: DNA binding (GO:0003677);; Molecular Function: transcription factor activity, sequence-specific DNA binding (GO:0003700);; Cellular Component: nucleus (GO:0005634);;	K09286|3.6e-29|nnu:104598426|K09286 EREBP-like factor | (RefSeq) ethylene-responsive transcription factor 5	--	--	--	AP2 domain	Ethylene-responsive transcription factor ERF107 OS=Arabidopsis thaliana OX=3702 GN=ERF107 PE=2 SV=1	K	Transcription	Integrase-type DNA-binding superfamily protein [Arabidopsis thaliana]	molecular function: binding (GO:0005488);; biological process: biological regulation (GO:0065007);; molecular function: nucleic acid binding transcription factor activity (GO:0001071);; cellular component: cell (GO:0005623);; cellular component: organelle (GO:0043226);; cellular component: cell part (GO:0044464)
AT1G66760	AT1G66760	4.72756	335	2.87452	214	3.55342	298	5.73999	406	7.99222	532	6.82242	507	0.0010563	0.788565	up	[V]	Defense mechanisms	Molecular Function: antiporter activity (GO:0015297);; Cellular Component: integral component of membrane (GO:0016021);; Molecular Function: xenobiotic transporter activity (GO:0042910);;	K03327|4.8e-255|ath:AT1G66760|K03327 multidrug resistance protein, MATE family | (RefSeq) MATE efflux family protein	--	[R]	General function prediction only	MatE	Protein DETOXIFICATION 9 OS=Arabidopsis thaliana OX=3702 GN=DTX9 PE=2 SV=1	V	Defense mechanisms	MATE efflux family protein [Arabidopsis thaliana]	biological process: localization (GO:0051179);; molecular function: transporter activity (GO:0005215);; cellular component: membrane (GO:0016020);; cellular component: membrane part (GO:0044425)
AT1G64780	AT1G64780	10.1313	735	10.0682	766	7.44797	641	20.9064	1516	17.0778	1166	19.5779	1491	7.29e-11	0.976343	up	[P]	Inorganic ion transport and metabolism	Molecular Function: ammonium transmembrane transporter activity (GO:0008519);; Cellular Component: integral component of membrane (GO:0016021);;	K03320|6.5e-285|ath:AT1G64780|K03320 ammonium transporter, Amt family | (RefSeq) AMT1;2; ammonium transporter 1;2	--	[P]	Inorganic ion transport and metabolism	Ammonium Transporter Family	Ammonium transporter 1 member 2 OS=Arabidopsis thaliana OX=3702 GN=AMT1-2 PE=1 SV=1	P	Inorganic ion transport and metabolism	ammonium transporter 1;2 [Arabidopsis thaliana]	biological process: localization (GO:0051179);; molecular function: transporter activity (GO:0005215);; cellular component: membrane (GO:0016020);; cellular component: membrane part (GO:0044425)
AT1G64720	AT1G64720	527.993	32424	480.295	30946	526.3	38368	334.445	20543	351.047	20306	318.013	20510	2.68e-08	-0.697348	down	--	--	Cellular Component: vacuole (GO:0005773);; Molecular Function: lipid binding (GO:0008289);; Cellular Component: integral component of membrane (GO:0016021);;	--	--	[I]	Lipid transport and metabolism	START domain	--	S	Function unknown	Polyketide cyclase/dehydrase and lipid transport superfamily protein [Arabidopsis thaliana]	cellular component: cell (GO:0005623);; cellular component: organelle (GO:0043226);; cellular component: cell part (GO:0044464);; molecular function: binding (GO:0005488);; cellular component: membrane (GO:0016020);; cellular component: membrane part (GO:0044425)
AT5G20410	AT5G20410	2.74277	193	6.99822	515	4.48482	373	18.2649	1280	6.8881	455	12.2359	900	0.000527875	1.32444	up	[M]	Cell wall/membrane/envelope biogenesis	Biological Process: glycolipid biosynthetic process (GO:0009247);; Molecular Function: transferase activity, transferring hexosyl groups (GO:0016758);;	K03715|1.5e-267|ath:AT5G20410|K03715 1,2-diacylglycerol 3-beta-galactosyltransferase [EC:2.4.1.46] | (RefSeq) MGD2; monogalactosyldiacylglycerol synthase 2	Glycerolipid metabolism (ko00561)	--	--	Monogalactosyldiacylglycerol (MGDG) synthase	Monogalactosyldiacylglycerol synthase 2, chloroplastic OS=Arabidopsis thaliana OX=3702 GN=MGD2 PE=1 SV=1	M	Cell wall/membrane/envelope biogenesis	monogalactosyldiacylglycerol synthase 2 [Arabidopsis thaliana]	biological process: metabolic process (GO:0008152);; biological process: cellular process (GO:0009987);; biological process: single-organism process (GO:0044699);; molecular function: catalytic activity (GO:0003824)
AT1G52870	AT1G52870	129.553	7201	121.477	7069	120.368	7974	81.4087	4570	88.8404	4684	75.7432	4435	1.08e-07	-0.66847	down	--	--	Cellular Component: cytoplasm (GO:0005737);; Cellular Component: integral component of membrane (GO:0016021);;	K13348|7.0e-209|ath:AT1G52870|K13348 protein Mpv17 | (RefSeq) Peroxisomal membrane 22 kDa (Mpv17/PMP22) family protein	Peroxisome (ko04146)	[R]	General function prediction only	Mpv17 / PMP22 family	--	S	Function unknown	Peroxisomal membrane 22 kDa (Mpv17/PMP22) family protein [Arabidopsis thaliana]	cellular component: cell (GO:0005623);; cellular component: cell part (GO:0044464);; cellular component: membrane (GO:0016020);; cellular component: membrane part (GO:0044425)
AT5G49330	AT5G49330	2.63374	135	4.11671	221	2.86672	174	5.87832	300	4.00681	193	6.06209	325	0.0277523	0.644963	up	--	--	Molecular Function: DNA binding (GO:0003677);; Cellular Component: nucleus (GO:0005634);;	K09422|2.6e-189|ath:AT5G49330|K09422 transcription factor MYB, plant | (RefSeq) MYB111; myb domain protein 111	--	[K]	Transcription	Myb-like DNA-binding domain	Transcription factor MYB111 OS=Arabidopsis thaliana OX=3702 GN=MYB111 PE=1 SV=1	K	Transcription	myb domain protein 111 [Arabidopsis thaliana]	molecular function: binding (GO:0005488);; cellular component: cell (GO:0005623);; cellular component: organelle (GO:0043226);; cellular component: cell part (GO:0044464)
AT2G04100	AT2G04100	3.68344	239	3.1673	215	3.76409	290	6.07755	394	5.8089	354	6.97102	474	0.000143684	0.736476	up	[V]	Defense mechanisms	Molecular Function: antiporter activity (GO:0015297);; Cellular Component: integral component of membrane (GO:0016021);; Molecular Function: xenobiotic transporter activity (GO:0042910);;	K03327|9.1e-273|ath:AT2G04100|K03327 multidrug resistance protein, MATE family | (RefSeq) MATE efflux family protein	--	[R]	General function prediction only	MatE	Protein DETOXIFICATION 6 OS=Arabidopsis thaliana OX=3702 GN=DTX6 PE=2 SV=1	V	Defense mechanisms	MATE efflux family protein [Arabidopsis thaliana]	biological process: localization (GO:0051179);; molecular function: transporter activity (GO:0005215);; cellular component: membrane (GO:0016020);; cellular component: membrane part (GO:0044425)
AT3G61630	AT3G61630	4.26551	224	5.14361	284	3.6972	231	5.37476	283	7.02633	348	9.00139	497	0.0115116	0.617115	up	--	--	Molecular Function: DNA binding (GO:0003677);; Molecular Function: transcription factor activity, sequence-specific DNA binding (GO:0003700);; Cellular Component: nucleus (GO:0005634);;	K13434|2.5e-29|mesc:110607160|K13434 pathogenesis-related genes transcriptional activator PTI6 | (RefSeq) pathogenesis-related genes transcriptional activator PTI6-like	Plant-pathogen interaction (ko04626)	--	--	AP2 domain	Ethylene-responsive transcription factor CRF6 OS=Arabidopsis thaliana OX=3702 GN=CRF6 PE=1 SV=1	K	Transcription	cytokinin response factor 6 [Arabidopsis thaliana]	molecular function: binding (GO:0005488);; biological process: biological regulation (GO:0065007);; molecular function: nucleic acid binding transcription factor activity (GO:0001071);; cellular component: cell (GO:0005623);; cellular component: organelle (GO:0043226);; cellular component: cell part (GO:0044464)
AT3G10610	AT3G10610	29.0823	884	30.8452	983	26.4267	953	54.569	1658	45.0329	1289	59.0393	1884	4.06e-10	0.791735	up	[J]	Translation, ribosomal structure and biogenesis	Molecular Function: structural constituent of ribosome (GO:0003735);; Cellular Component: ribosome (GO:0005840);; Biological Process: translation (GO:0006412);;	K02962|1.9e-69|ath:AT3G10610|K02962 small subunit ribosomal protein S17e | (RefSeq) Ribosomal S17 family protein	Ribosome (ko03010)	[J]	Translation, ribosomal structure and biogenesis	Ribosomal S17	40S ribosomal protein S17-3 OS=Arabidopsis thaliana OX=3702 GN=RPS17C PE=2 SV=3	J	Translation, ribosomal structure and biogenesis	Ribosomal S17 family protein [Arabidopsis thaliana]	molecular function: structural molecule activity (GO:0005198);; cellular component: cell (GO:0005623);; cellular component: macromolecular complex (GO:0032991);; cellular component: organelle (GO:0043226);; cellular component: cell part (GO:0044464);; biological process: metabolic process (GO:0008152);; biological process: cellular process (GO:0009987)
AT1G15210	AT1G15210	0.174417	31	0.192781	36	0.033782	8	0.29364	52	0.288855	49	0.668815	124	0.0106668	1.53397	up	[V]	Defense mechanisms	Molecular Function: ATP binding (GO:0005524);; Cellular Component: integral component of membrane (GO:0016021);; Molecular Function: ATPase activity (GO:0016887);;	K08712|1.6e-134|gsl:Gasu_29800|K08712 ATP-binding cassette, subfamily G (WHITE), member 2, SNQ2 | (RefSeq) ABC transporter, ATP-binding protein	ABC transporters (ko02010)	[Q]	Secondary metabolites biosynthesis, transport and catabolism	ABC-2 type transporter	ABC transporter G family member 35 OS=Arabidopsis thaliana OX=3702 GN=ABCG35 PE=2 SV=1	V	Defense mechanisms	pleiotropic drug resistance 7 [Arabidopsis thaliana]	molecular function: binding (GO:0005488);; cellular component: membrane (GO:0016020);; cellular component: membrane part (GO:0044425);; molecular function: catalytic activity (GO:0003824)
AT1G06000	AT1G06000	20.4783	1266	24.0289	1559	22.2339	1632	50.8639	3145	41.1169	2394	49.381	3205	2.23e-16	0.998712	up	--	--	Molecular Function: UDP-glycosyltransferase activity (GO:0008194);;	K23260|2.9e-60|mesc:110623891|K23260 scopoletin glucosyltransferase [EC:2.4.1.128] | (RefSeq) scopoletin glucosyltransferase-like	Phenylpropanoid biosynthesis (ko00940)	[GC]	Carbohydrate transport and metabolism;; Energy production and conversion	UDP-glucoronosyl and UDP-glucosyl transferase	Flavonol 7-O-rhamnosyltransferase OS=Arabidopsis thaliana OX=3702 GN=UGT89C1 PE=1 SV=1	S	Function unknown	UDP-Glycosyltransferase superfamily protein [Arabidopsis thaliana]	molecular function: catalytic activity (GO:0003824)
AT3G19970	AT3G19970	2.62169	189	3.43705	260	2.13451	183	5.21819	377	4.74402	323	6.15594	466	5.37e-05	0.895056	up	--	--	--	--	--	[S]	Function unknown	Eukaryotic protein of unknown function (DUF829)	--	S	Function unknown	alpha/beta-Hydrolases superfamily protein [Arabidopsis thaliana]	--
AT3G55500	AT3G55500	0.552797	24	0.832704	38	0.779812	40	1.65028	72	1.83515	75	1.85917	85	0.000681412	1.21586	up	--	--	Cellular Component: extracellular region (GO:0005576);; Cellular Component: cell wall (GO:0005618);; Biological Process: plant-type cell wall organization (GO:0009664);; Cellular Component: membrane (GO:0016020);;	K20628|9.7e-104|gra:105770513|K20628 expansin | (RefSeq) expansin-A8-like	--	--	--	Expansin C-terminal domain	Expansin-A16 OS=Arabidopsis thaliana OX=3702 GN=EXPA16 PE=2 SV=1	G	Carbohydrate transport and metabolism	expansin A16 [Arabidopsis thaliana]	cellular component: extracellular region (GO:0005576);; cellular component: cell (GO:0005623);; cellular component: cell part (GO:0044464);; biological process: cellular process (GO:0009987);; biological process: cellular component organization or biogenesis (GO:0071840);; cellular component: membrane (GO:0016020)
AT5G44440	AT5G44440	0.878973	61	0.763096	55	0.652012	53	0.123561	9	0.298109	20	0.226843	17	2.14e-05	-1.85175	down	[C]	Energy production and conversion	Molecular Function: oxidoreductase activity (GO:0016491);; Molecular Function: FAD binding (GO:0071949);;	K22395|1.3e-147|nsy:104227327|K22395 cinnamyl-alcohol dehydrogenase [EC:1.1.1.195] | (RefSeq) cannabidiolic acid synthase-like	Phenylpropanoid biosynthesis (ko00940)	--	--	FAD binding domain	Berberine bridge enzyme-like 28 OS=Arabidopsis thaliana OX=3702 GN=At5g44440 PE=1 SV=1	C	Energy production and conversion	FAD-binding Berberine family protein [Arabidopsis thaliana]	molecular function: catalytic activity (GO:0003824);; molecular function: binding (GO:0005488)
AT5G02020	AT5G02020	2.91316	131	2.12766	97	3.04639	156	0.873223	38	1.47822	61	1.44877	69	0.00100175	-1.17104	down	--	--	Molecular Function: ligase activity (GO:0016874);;	--	--	--	--	--	--	S	Function unknown	E3 ubiquitin-protein ligase RLIM-like protein [Arabidopsis thaliana]	molecular function: catalytic activity (GO:0003824)
AT3G17640	AT3G17640	11.4222	530	14.3272	698	12.9038	711	8.27759	384	8.62103	377	7.17883	350	4.85e-06	-0.763803	down	--	--	Molecular Function: protein binding (GO:0005515);;	--	--	[R]	General function prediction only	Leucine rich repeat	--	S	Function unknown	Leucine-rich repeat (LRR) family protein [Arabidopsis thaliana]	molecular function: binding (GO:0005488)
AT1G09390	AT1G09390	12.4249	649	11.6829	641	12.4725	774	6.42349	336	8.815	434	6.98429	384	2.04e-06	-0.805027	down	--	--	Molecular Function: hydrolase activity, acting on ester bonds (GO:0016788);;	K01206|1.6e-72|csat:104786708|K01206 alpha-L-fucosidase [EC:3.2.1.51] | (RefSeq) alpha-L-fucosidase 3	Other glycan degradation (ko00511)	--	--	GDSL-like Lipase/Acylhydrolase	GDSL esterase/lipase At1g09390 OS=Arabidopsis thaliana OX=3702 GN=At1g09390 PE=2 SV=1	S	Function unknown	GDSL-like Lipase/Acylhydrolase superfamily protein [Arabidopsis thaliana]	molecular function: catalytic activity (GO:0003824)
AT3G21560	AT3G21560	14.2658	985	18.2528	1322	16.8316	1379	38.6004	2665	30.0304	1952	46.2433	3352	2.34e-14	1.12992	up	[G]	Carbohydrate transport and metabolism	Molecular Function: UDP-glycosyltransferase activity (GO:0008194);;	K13068|9.6e-286|ath:AT3G21560|K13068 sinapate 1-glucosyltransferase [EC:2.4.1.120] | (RefSeq) UGT84A2; UDP-Glycosyltransferase superfamily protein	Phenylpropanoid biosynthesis (ko00940)	[GC]	Carbohydrate transport and metabolism;; Energy production and conversion	UDP-glucoronosyl and UDP-glucosyl transferase	UDP-glycosyltransferase 84A2 OS=Arabidopsis thaliana OX=3702 GN=UGT84A2 PE=1 SV=1	S	Function unknown	UDP-Glycosyltransferase superfamily protein [Arabidopsis thaliana]	molecular function: catalytic activity (GO:0003824)
AT3G16420	AT3G16420	218.421	10834	276.076	14368	220.195	12966	552.736	27422	477.307	22300	551.728	28739	1.13e-17	1.06418	up	--	--	Molecular Function: carbohydrate binding (GO:0030246);;	K03695|1.1e-13|adu:107486671|K03695 ATP-dependent Clp protease ATP-binding subunit ClpB | (RefSeq) LOW QUALITY PROTEIN: chaperone protein ClpB3, chloroplastic-like	--	--	--	Jacalin-like lectin domain	PYK10-binding protein 1 OS=Arabidopsis thaliana OX=3702 GN=PBP1 PE=1 SV=1	O	Posttranslational modification, protein turnover, chaperones	PYK10-binding protein 1 [Arabidopsis thaliana]	molecular function: binding (GO:0005488)
AT1G78990	AT1G78990	1.92299	103	2.37017	133	2.54761	162	0.982376	53	1.19758	61	0.840111	48	0.000123092	-1.24804	down	--	--	Molecular Function: transferase activity, transferring acyl groups other than amino-acyl groups (GO:0016747);;	K13065|1.3e-34|jcu:105633528|K13065 shikimate O-hydroxycinnamoyltransferase [EC:2.3.1.133] | (RefSeq) shikimate O-hydroxycinnamoyltransferase	Phenylpropanoid biosynthesis (ko00940);; Flavonoid biosynthesis (ko00941);; Stilbenoid, diarylheptanoid and gingerol biosynthesis (ko00945)	--	--	Transferase family	Putrescine hydroxycinnamoyltransferase 3 OS=Oryza sativa subsp. japonica OX=39947 GN=PHT3 PE=1 SV=1	S	Function unknown	HXXXD-type acyl-transferase family protein [Arabidopsis thaliana]	molecular function: catalytic activity (GO:0003824)
Arabidopsis_thaliana_newGene_679	--	9.4836	644	16.0779	1145	9.40336	758	18.1365	1231	15.6975	1004	27.0373	1927	0.00308362	0.711819	up	--	--	--	K09571|7.6e-47|bna:106435913|K09571 FK506-binding protein 4/5 [EC:5.2.1.8] | (RefSeq) LOW QUALITY PROTEIN: 70 kDa peptidyl-prolyl isomerase-like	--	[R]	General function prediction only	gag-polypeptide of LTR copia-type	Retrovirus-related Pol polyprotein from transposon RE2 OS=Arabidopsis thaliana OX=3702 GN=RE2 PE=4 SV=1	L	Replication, recombination and repair	putative retroelement pol polyprotein [Arabidopsis thaliana]	--
AT2G47260	AT2G47260	3.47255	254	3.27139	251	3.63468	316	1.4686	108	1.25127	87	2.08058	160	1.99e-06	-1.19791	down	--	--	Molecular Function: transcription factor activity, sequence-specific DNA binding (GO:0003700);; Cellular Component: nucleus (GO:0005634);; Molecular Function: sequence-specific DNA binding (GO:0043565);;	K12835|1.3e-39|cmax:111493042|K12835 ATP-dependent RNA helicase DDX42 [EC:3.6.4.13] | (RefSeq) DEAD-box ATP-dependent RNA helicase 24 isoform X1	Spliceosome (ko03040)	--	--	WRKY DNA -binding domain	WRKY transcription factor 23 OS=Arabidopsis thaliana OX=3702 GN=WRKY23 PE=2 SV=1	K	Transcription	WRKY DNA-binding protein 23 [Arabidopsis thaliana]	biological process: biological regulation (GO:0065007);; molecular function: nucleic acid binding transcription factor activity (GO:0001071);; cellular component: cell (GO:0005623);; cellular component: organelle (GO:0043226);; cellular component: cell part (GO:0044464);; molecular function: binding (GO:0005488)
AT3G60660	AT3G60660	1.48698	70	1.87395	92	1.82714	102	2.70293	127	2.89242	128	3.3362	164	0.0249888	0.692518	up	--	--	Biological Process: chromosome segregation (GO:0007059);; Molecular Function: microtubule binding (GO:0008017);; Biological Process: cell division (GO:0051301);;	K08341|2.2e-29|han:110930598|K08341 GABA(A) receptor-associated protein | (RefSeq) autophagy-related protein 8D-like	Autophagy - other (ko04136)	[S]	Function unknown	Spindle and kinetochore-associated protein 1	Spindle and kinetochore-associated protein 1 homolog OS=Arabidopsis thaliana OX=3702 GN=At3g60660 PE=2 SV=1	S	Function unknown	spindle/kinetochore-associated-like protein [Arabidopsis thaliana]	biological process: cellular process (GO:0009987);; biological process: single-organism process (GO:0044699);; molecular function: binding (GO:0005488)
AT2G41730	AT2G41730	2.34778	44	3.39093	66	1.28398	29	5.45918	102	4.60779	81	7.14633	139	0.00346459	1.20708	up	--	--	Cellular Component: nucleus (GO:0005634);; Cellular Component: cytoplasm (GO:0005737);; Biological Process: anaerobic respiration (GO:0009061);;	--	--	--	--	--	--	S	Function unknown	calcium-binding site protein [Arabidopsis thaliana]	cellular component: cell (GO:0005623);; cellular component: organelle (GO:0043226);; cellular component: cell part (GO:0044464);; biological process: metabolic process (GO:0008152);; biological process: cellular process (GO:0009987);; biological process: single-organism process (GO:0044699)
AT5G49480	AT5G49480	23.7594	829	29.3939	1077	22.2223	921	69.5345	2427	49.3181	1621	74.8519	2743	9.86e-17	1.27647	up	--	--	Molecular Function: calcium ion binding (GO:0005509);;	K02183|3.9e-87|ath:AT5G49480|K02183 calmodulin | (RefSeq) CP1; Ca2+-binding protein 1	MAPK signaling pathway - plant (ko04016);; Phosphatidylinositol signaling system (ko04070);; Plant-pathogen interaction (ko04626)	[T]	Signal transduction mechanisms	EF-hand domain pair	Calcium-binding protein CP1 OS=Arabidopsis thaliana OX=3702 GN=CP1 PE=2 SV=1	DTZ	Cell cycle control, cell division, chromosome partitioning;; Signal transduction mechanisms;; Cytoskeleton	Ca2+-binding protein 1 [Arabidopsis thaliana]	molecular function: binding (GO:0005488)
AT3G26470	AT3G26470	0.403961	23	0.532741	32	0.603375	41	1.35474	77	1.30614	70	1.64413	98	0.00010144	1.37646	up	--	--	Biological Process: defense response to fungus (GO:0050832);;	--	--	--	--	Arabidopsis broad-spectrum mildew resistance protein RPW8	Probable disease resistance protein At4g33300 OS=Arabidopsis thaliana OX=3702 GN=At4g33300 PE=2 SV=3	--	--	Powdery mildew resistance protein, RPW8 domain-containing protein [Arabidopsis thaliana]	biological process: response to stimulus (GO:0050896);; biological process: multi-organism process (GO:0051704)
AT5G17760	AT5G17760	4.92704	359	6.59277	495	5.73203	485	9.54016	688	9.83135	667	15.2347	1141	7.15e-07	0.908955	up	[MDT]	Cell wall/membrane/envelope biogenesis;; Cell cycle control, cell division, chromosome partitioning;; Signal transduction mechanisms	Molecular Function: ATP binding (GO:0005524);;	K08900|2.3e-81|fve:101307344|K08900 mitochondrial chaperone BCS1 | (RefSeq) putative cell division cycle ATPase	--	[O]	Posttranslational modification, protein turnover, chaperones	Domain associated at C-terminal with AAA	AAA-ATPase At5g17760 OS=Arabidopsis thaliana OX=3702 GN=At5g17760 PE=3 SV=1	O	Posttranslational modification, protein turnover, chaperones	P-loop containing nucleoside triphosphate hydrolases superfamily protein [Arabidopsis thaliana]	molecular function: binding (GO:0005488)
AT5G45000	AT5G45000	0.967	57	0.892919	55	0.802838	56	0.132169	8	0	0	0.214344	14	4.52e-09	-2.91977	down	--	--	Biological Process: signal transduction (GO:0007165);;	K16226|1.4e-40|eus:EUTSA_v10000750mg|K16226 disease resistance protein RPS4 | (RefSeq) hypothetical protein	Plant-pathogen interaction (ko04626)	--	--	TIR domain	Vesicle-associated protein 1-4 OS=Arabidopsis thaliana OX=3702 GN=PVA14 PE=2 SV=1	S	Function unknown	Disease resistance protein (TIR-NBS-LRR class) family [Arabidopsis thaliana]	biological process: cellular process (GO:0009987);; biological process: biological regulation (GO:0065007)
AT1G03440	AT1G03440	18.002	1169	18.3145	1248	18.356	1415	9.36947	609	12.8769	788	12.5331	855	5.71e-08	-0.741589	down	--	--	Biological Process: reproduction (GO:0000003);; Biological Process: regulation of cell growth (GO:0001558);; Biological Process: regionalization (GO:0003002);; Biological Process: developmental process involved in reproduction (GO:0003006);; Molecular Function: molecular_function (GO:0003674);; Molecular Function: catalytic activity (GO:0003824);; Molecular Function: protein kinase activity (GO:0…	--	--	[R]	General function prediction only	Leucine rich repeat	--	S	Function unknown	Leucine-rich repeat (LRR) family protein [Arabidopsis thaliana]	biological process: reproduction (GO:0000003);; biological process: biological regulation (GO:0065007);; biological process: multicellular organismal process (GO:0032501);; biological process: developmental process (GO:0032502);; biological process: single-organism process (GO:0044699);; biological process: reproductive process (GO:0022414);; molecular function: catalytic activity (GO:0003824);; …
AT1G10640	AT1G10640	15.8813	1109	11.7387	860	13.532	1122	6.62732	463	6.12059	403	7.47553	549	7.7e-13	-1.11415	down	[G]	Carbohydrate transport and metabolism	Molecular Function: polygalacturonase activity (GO:0004650);; Cellular Component: extracellular region (GO:0005576);; Biological Process: carbohydrate metabolic process (GO:0005975);; Biological Process: cell wall organization (GO:0071555);;	K01184|1.4e-162|pper:18782466|K01184 polygalacturonase [EC:3.2.1.15] | (RefSeq) polygalacturonase At1g48100	Pentose and glucuronate interconversions (ko00040)	--	--	Glycosyl hydrolases family 28	Polygalacturonase At1g48100 OS=Arabidopsis thaliana OX=3702 GN=At1g48100 PE=2 SV=1	M	Cell wall/membrane/envelope biogenesis	Pectin lyase-like superfamily protein [Arabidopsis thaliana]	molecular function: catalytic activity (GO:0003824);; cellular component: extracellular region (GO:0005576);; biological process: metabolic process (GO:0008152);; biological process: cellular process (GO:0009987);; biological process: cellular component organization or biogenesis (GO:0071840)
AT2G27510	AT2G27510	20.6635	607	20.1531	621	17.9758	627	32.0943	943	27.2305	754	36.8462	1137	2.64e-05	0.62295	up	[C]	Energy production and conversion	Molecular Function: electron carrier activity (GO:0009055);; Cellular Component: chloroplast (GO:0009507);; Molecular Function: metal ion binding (GO:0046872);; Molecular Function: 2 iron, 2 sulfur cluster binding (GO:0051537);;	K02639|9.0e-81|ath:AT2G27510|K02639 ferredoxin | (RefSeq) FD3; ferredoxin 3	Photosynthesis (ko00195)	--	--	2Fe-2S iron-sulfur cluster binding domain	Ferredoxin-3, chloroplastic OS=Arabidopsis thaliana OX=3702 GN=FD3 PE=1 SV=1	C	Energy production and conversion	ferredoxin 3 [Arabidopsis thaliana]	molecular function: electron carrier activity (GO:0009055);; cellular component: cell (GO:0005623);; cellular component: organelle (GO:0043226);; cellular component: cell part (GO:0044464);; molecular function: binding (GO:0005488)
AT5G23240	AT5G23240	26.5913	1774	39.4589	2762	36.6851	2905	21.5485	1438	21.2633	1337	21.4286	1502	2.82e-07	-0.758279	down	[C]	Energy production and conversion	Cellular Component: cellular_component (GO:0005575);; Cellular Component: intracellular (GO:0005622);; Cellular Component: cell (GO:0005623);; Cellular Component: cytoplasm (GO:0005737);; Cellular Component: chloroplast (GO:0009507);; Cellular Component: plastid (GO:0009536);; Cellular Component: organelle (GO:0043226);; Cellular Component: membrane-bounded organelle (GO:0043227);; Cellular Compo…	K03686|1.1e-09|obr:102712444|K03686 molecular chaperone DnaJ | (RefSeq) chaperone protein DnaJ-like	--	[O]	Posttranslational modification, protein turnover, chaperones	DnaJ domain	Chaperone protein dnaJ C76, chloroplastic OS=Arabidopsis thaliana OX=3702 GN=DJC76 PE=2 SV=1	C	Energy production and conversion	DNAJ heat shock N-terminal domain-containing protein [Arabidopsis thaliana]	cellular component: cell (GO:0005623);; cellular component: cell part (GO:0044464);; cellular component: organelle (GO:0043226)
AT5G17700	AT5G17700	6.65256	549	5.46945	473	6.43739	630	14.924	1230	16.9611	1317	15.8065	1368	4.21e-22	1.27252	up	[V]	Defense mechanisms	Molecular Function: antiporter activity (GO:0015297);; Cellular Component: integral component of membrane (GO:0016021);; Molecular Function: xenobiotic transporter activity (GO:0042910);;	K03327|5.0e-266|ath:AT5G17700|K03327 multidrug resistance protein, MATE family | (RefSeq) MATE efflux family protein	--	[R]	General function prediction only	MatE	Protein DETOXIFICATION 25 OS=Arabidopsis thaliana OX=3702 GN=DTX25 PE=2 SV=1	V	Defense mechanisms	MATE efflux family protein [Arabidopsis thaliana]	biological process: localization (GO:0051179);; molecular function: transporter activity (GO:0005215);; cellular component: membrane (GO:0016020);; cellular component: membrane part (GO:0044425)
AT4G19120	AT4G19120	39.4387	3685	46.3942	4554	43.9633	4878	26.9367	2513	27.518	2426	32.5695	3199	3.98e-09	-0.664802	down	[H]	Coenzyme transport and metabolism	Molecular Function: methyltransferase activity (GO:0008168);; Cellular Component: integral component of membrane (GO:0016021);; Biological Process: methylation (GO:0032259);;	K23872|9.9e-144|smo:SELMODRAFT_168608|K23872 putative homogalacturonan methyltransferase [EC:2.1.1.-] | (RefSeq) hypothetical protein	--	--	--	Putative S-adenosyl-L-methionine-dependent methyltransferase	Probable methyltransferase PMT21 OS=Arabidopsis thaliana OX=3702 GN=ERD3 PE=2 SV=1	S	Function unknown	S-adenosyl-L-methionine-dependent methyltransferases superfamily protein [Arabidopsis thaliana]	molecular function: catalytic activity (GO:0003824);; cellular component: membrane (GO:0016020);; cellular component: membrane part (GO:0044425);; biological process: metabolic process (GO:0008152)
AT1G62560	AT1G62560	60.4534	3711	50.9056	3278	48.2093	3513	20.6521	1268	15.6146	903	31.0012	1999	5.02e-12	-1.34414	down	[P]	Inorganic ion transport and metabolism	Molecular Function: N,N-dimethylaniline monooxygenase activity (GO:0004499);; Molecular Function: flavin adenine dinucleotide binding (GO:0050660);; Molecular Function: NADP binding (GO:0050661);;	K22324|8.4e-276|ath:AT1G62560|K22324 aliphatic glucosinolate S-oxygenase [EC:1.14.13.237] | (RefSeq) FMO_GS-OX3; flavin-monooxygenase glucosinolate S-oxygenase 3	--	[Q]	Secondary metabolites biosynthesis, transport and catabolism	Flavin-binding monooxygenase-like	Flavin-containing monooxygenase FMO GS-OX3 OS=Arabidopsis thaliana OX=3702 GN=FMOGS-OX3 PE=1 SV=1	P	Inorganic ion transport and metabolism	flavin-monooxygenase glucosinolate S-oxygenase 3 [Arabidopsis thaliana]	biological process: metabolic process (GO:0008152);; biological process: single-organism process (GO:0044699);; molecular function: catalytic activity (GO:0003824);; molecular function: binding (GO:0005488)
AT5G56230	AT5G56230	1.97294	47	3.43074	85	2.66585	75	1.54413	37	1.71215	38	1.28292	32	0.031227	-0.905538	down	--	--	Cellular Component: integral component of membrane (GO:0016021);;	K20359|9.7e-98|ath:AT5G56230|K20359 PRA1 family protein 1 | (RefSeq) PRA1.G2; prenylated RAB acceptor 1.G2	--	[U]	Intracellular trafficking, secretion, and vesicular transport	PRA1 family protein	PRA1 family protein G2 OS=Arabidopsis thaliana OX=3702 GN=PRA1G2 PE=2 SV=1	U	Intracellular trafficking, secretion, and vesicular transport	prenylated RAB acceptor 1.G2 [Arabidopsis thaliana]	cellular component: membrane (GO:0016020);; cellular component: membrane part (GO:0044425)
AT1G74030	AT1G74030	10.1595	694	12.2915	881	10.9924	891	17.3955	1188	17.0057	1094	19.8642	1425	6.13e-07	0.612016	up	[G]	Carbohydrate transport and metabolism	Cellular Component: phosphopyruvate hydratase complex (GO:0000015);; Molecular Function: magnesium ion binding (GO:0000287);; Molecular Function: phosphopyruvate hydratase activity (GO:0004634);; Biological Process: glycolytic process (GO:0006096);;	K01689|2.9e-271|ath:AT1G74030|K01689 enolase [EC:4.2.1.11] | (RefSeq) ENO1; enolase 1	Glycolysis / Gluconeogenesis (ko00010);; Carbon metabolism (ko01200);; Biosynthesis of amino acids (ko01230);; RNA degradation (ko03018)	[G]	Carbohydrate transport and metabolism	Enolase, C-terminal TIM barrel domain	Enolase 1, chloroplastic OS=Arabidopsis thaliana OX=3702 GN=ENO1 PE=1 SV=1	G	Carbohydrate transport and metabolism	enolase 1 [Arabidopsis thaliana]	cellular component: cell (GO:0005623);; cellular component: macromolecular complex (GO:0032991);; cellular component: cell part (GO:0044464);; molecular function: binding (GO:0005488);; molecular function: catalytic activity (GO:0003824);; biological process: metabolic process (GO:0008152);; biological process: cellular process (GO:0009987);; biological process: single-organism process (GO:004469…
AT2G23300	AT2G23300	0.725932	66	0.68058	65	0.859774	93	1.43819	131	0.957372	82	1.84032	175	0.0299224	0.803085	up	[M]	Cell wall/membrane/envelope biogenesis	Molecular Function: protein kinase activity (GO:0004672);; Molecular Function: ATP binding (GO:0005524);; Cellular Component: integral component of membrane (GO:0016021);;	K13416|2.4e-33|aip:107631618|K13416 brassinosteroid insensitive 1-associated receptor kinase 1 [EC:2.7.10.1 2.7.11.1] | (RefSeq) BRASSINOSTEROID INSENSITIVE 1-associated receptor kinase 1-like isoform X1	MAPK signaling pathway - plant (ko04016);; Plant hormone signal transduction (ko04075);; Plant-pathogen interaction (ko04626)	--	--	Protein kinase domain	Probable LRR receptor-like serine/threonine-protein kinase At4g37250 OS=Arabidopsis thaliana OX=3702 GN=At4g37250 PE=1 SV=1	T	Signal transduction mechanisms	Leucine-rich repeat protein kinase family protein [Arabidopsis thaliana]	biological process: metabolic process (GO:0008152);; biological process: cellular process (GO:0009987);; molecular function: catalytic activity (GO:0003824);; molecular function: binding (GO:0005488);; cellular component: membrane (GO:0016020);; cellular component: membrane part (GO:0044425)
AT1G61580	AT1G61580	12.3165	650	12.6166	698	12.8147	803	22.6128	1193	19.6994	979	30.0327	1663	1.01e-08	0.845274	up	[J]	Translation, ribosomal structure and biogenesis	Molecular Function: structural constituent of ribosome (GO:0003735);; Cellular Component: ribosome (GO:0005840);; Biological Process: translation (GO:0006412);;	K02925|3.3e-225|ath:AT1G61580|K02925 large subunit ribosomal protein L3e | (RefSeq) RPL3B; R-protein L3 B	Ribosome (ko03010)	[J]	Translation, ribosomal structure and biogenesis	Ribosomal protein L3	60S ribosomal protein L3-2 OS=Arabidopsis thaliana OX=3702 GN=ARP2 PE=2 SV=4	J	Translation, ribosomal structure and biogenesis	R-protein L3 B [Arabidopsis thaliana]	molecular function: structural molecule activity (GO:0005198);; cellular component: cell (GO:0005623);; cellular component: macromolecular complex (GO:0032991);; cellular component: organelle (GO:0043226);; cellular component: cell part (GO:0044464);; biological process: metabolic process (GO:0008152);; biological process: cellular process (GO:0009987)
AT3G59710	AT3G59710	3.17581	148	2.93772	144	4.42839	245	2.27521	106	2.1959	97	2.08266	102	0.0167324	-0.772331	down	[IQR]	Lipid transport and metabolism;; Secondary metabolites biosynthesis, transport and catabolism;; General function prediction only	--	K00079|2.6e-156|ath:AT3G59710|K00079 carbonyl reductase 1 [EC:1.1.1.184 1.1.1.189 1.1.1.197] | (RefSeq) NAD(P)-binding Rossmann-fold superfamily protein	Arachidonic acid metabolism (ko00590);; Folate biosynthesis (ko00790)	[Q]	Secondary metabolites biosynthesis, transport and catabolism	short chain dehydrogenase	(+)-neomenthol dehydrogenase OS=Arabidopsis thaliana OX=3702 GN=SDR1 PE=1 SV=1	S	Function unknown	NAD(P)-binding Rossmann-fold superfamily protein [Arabidopsis thaliana]	--
AT3G62750	AT3G62750	131.23	8397	128.988	8659	126.884	9637	88.1368	5641	93.7674	5651	90.694	6094	1.05e-07	-0.591046	down	[G]	Carbohydrate transport and metabolism	Molecular Function: hydrolase activity, hydrolyzing O-glycosyl compounds (GO:0004553);; Biological Process: carbohydrate metabolic process (GO:0005975);; Cellular Component: integral component of membrane (GO:0016021);;	K01188|7.6e-299|ath:AT3G62750|K01188 beta-glucosidase [EC:3.2.1.21] | (RefSeq) BGLU8; beta glucosidase 8	Cyanoamino acid metabolism (ko00460);; Starch and sucrose metabolism (ko00500);; Phenylpropanoid biosynthesis (ko00940)	[G]	Carbohydrate transport and metabolism	Glycosyl hydrolase family 1	Beta-glucosidase 8 OS=Arabidopsis thaliana OX=3702 GN=BGLU8 PE=2 SV=1	G	Carbohydrate transport and metabolism	beta glucosidase 8 [Arabidopsis thaliana]	molecular function: catalytic activity (GO:0003824);; biological process: metabolic process (GO:0008152);; cellular component: membrane (GO:0016020);; cellular component: membrane part (GO:0044425)
AT2G16660	AT2G16660	16.2764	1203	17.5447	1361	14.7762	1297	10.111	748	10.0568	701	12.5364	974	1.9e-07	-0.657621	down	--	--	Cellular Component: membrane (GO:0016020);; Cellular Component: integral component of membrane (GO:0016021);; Biological Process: response to karrikin (GO:0080167);;	--	--	--	--	Nodulin-like	--	S	Function unknown	Major facilitator superfamily protein [Arabidopsis thaliana]	cellular component: membrane (GO:0016020);; cellular component: membrane part (GO:0044425);; biological process: response to stimulus (GO:0050896)
AT1G17960	AT1G17960	0.327031	20	0.180599	12	0.398504	29	0.625446	39	0.687816	40	0.745664	48	0.0200346	1.08173	up	[J]	Translation, ribosomal structure and biogenesis	Molecular Function: threonine-tRNA ligase activity (GO:0004829);; Molecular Function: ATP binding (GO:0005524);; Cellular Component: cytoplasm (GO:0005737);; Biological Process: threonyl-tRNA aminoacylation (GO:0006435);;	K01868|6.0e-274|ath:AT1G17960|K01868 threonyl-tRNA synthetase [EC:6.1.1.3] | (RefSeq) Threonyl-tRNA synthetase	Aminoacyl-tRNA biosynthesis (ko00970)	[J]	Translation, ribosomal structure and biogenesis	tRNA synthetase class II core domain (G, H, P, S and T)	Probable threonine--tRNA ligase, cytoplasmic OS=Arabidopsis thaliana OX=3702 GN=At1g17960 PE=2 SV=2	J	Translation, ribosomal structure and biogenesis	Threonyl-tRNA synthetase [Arabidopsis thaliana]	molecular function: catalytic activity (GO:0003824);; molecular function: binding (GO:0005488);; cellular component: cell (GO:0005623);; cellular component: cell part (GO:0044464);; biological process: metabolic process (GO:0008152);; biological process: cellular process (GO:0009987);; biological process: single-organism process (GO:0044699)
AT5G66650	AT5G66650	2.71798	137	2.63379	139	2.16374	129	10.7599	539	8.88184	419	11.7676	619	1.01e-25	1.97179	up	--	--	Molecular Function: calcium channel activity (GO:0005262);; Cellular Component: mitochondrial inner membrane (GO:0005743);; Molecular Function: uniporter activity (GO:0015292);; Cellular Component: integral component of membrane (GO:0016021);; Biological Process: mitochondrial calcium ion homeostasis (GO:0051560);;	K20858|5.4e-181|ath:AT5G66650|K20858 calcium uniporter protein, mitochondrial | (RefSeq) calcium uniporter (DUF607)	--	[R]	General function prediction only	Mitochondrial calcium uniporter	Calcium uniporter protein 3, mitochondrial OS=Arabidopsis thaliana OX=3702 GN=At5g66650 PE=2 SV=1	S	Function unknown	calcium uniporter (DUF607) [Arabidopsis thaliana]	biological process: localization (GO:0051179);; molecular function: transporter activity (GO:0005215);; cellular component: cell (GO:0005623);; cellular component: membrane (GO:0016020);; cellular component: organelle (GO:0043226);; cellular component: organelle part (GO:0044422);; cellular component: cell part (GO:0044464);; cellular component: membrane part (GO:0044425);; biological process: ce…
AT3G47980	AT3G47980	0.972109	42	1.55365	70	1.42244	73	3.36208	144	1.81512	74	4.64148	209	0.0030474	1.21305	up	[T]	Signal transduction mechanisms	Cellular Component: integral component of membrane (GO:0016021);;	--	--	--	--	HPP family	--	S	Function unknown	Integral membrane HPP family protein [Arabidopsis thaliana]	cellular component: membrane (GO:0016020);; cellular component: membrane part (GO:0044425)
AT4G10390	AT4G10390	0.527279	33	1.04849	68	0.610846	45	1.46415	91	1.55196	90	1.31013	85	0.024426	0.901745	up	[M]	Cell wall/membrane/envelope biogenesis	Molecular Function: protein serine/threonine kinase activity (GO:0004674);; Molecular Function: ATP binding (GO:0005524);;	K13429|1.2e-37|ccaj:109804580|K13429 chitin elicitor receptor kinase 1 | (RefSeq) lysM domain receptor-like kinase 3	Plant-pathogen interaction (ko04626)	[T]	Signal transduction mechanisms	Protein kinase domain	Probable receptor-like protein kinase At4g10390 OS=Arabidopsis thaliana OX=3702 GN=At4g10390 PE=2 SV=1	T	Signal transduction mechanisms	Protein kinase superfamily protein [Arabidopsis thaliana]	biological process: metabolic process (GO:0008152);; biological process: cellular process (GO:0009987);; molecular function: catalytic activity (GO:0003824);; molecular function: binding (GO:0005488)
AT1G23090	AT1G23090	4.87389	436	10.7822	1010	5.31974	564	9.85225	880	10.7581	905	13.0249	1221	0.0355353	0.601612	up	[P]	Inorganic ion transport and metabolism	Molecular Function: secondary active sulfate transmembrane transporter activity (GO:0008271);; Cellular Component: integral component of membrane (GO:0016021);;	K17471|0.0e+00|ath:AT1G23090|K17471 sulfate transporter 3 | (RefSeq) AST91; sulfate transporter 91	--	[P]	Inorganic ion transport and metabolism	Sulfate permease family	Probable sulfate transporter 3.3 OS=Arabidopsis thaliana OX=3702 GN=SULTR3;3 PE=2 SV=2	P	Inorganic ion transport and metabolism	sulfate transporter 91 [Arabidopsis thaliana]	biological process: single-organism process (GO:0044699);; biological process: localization (GO:0051179);; molecular function: transporter activity (GO:0005215);; cellular component: membrane (GO:0016020);; cellular component: membrane part (GO:0044425)
AT5G63790	AT5G63790	11.634	597	20.5605	1107	16.2019	987	33.4775	1718	28.7379	1389	38.4695	2072	4.46e-08	0.972901	up	--	--	Molecular Function: DNA binding (GO:0003677);; Cellular Component: nucleus (GO:0005634);; Biological Process: regulation of transcription, DNA-templated (GO:0006355);;	K00521|7.4e-42|cmos:111447866|K00521 ferric-chelate reductase [EC:1.16.1.7] | (RefSeq) ferric reduction oxidase 7, chloroplastic-like	--	--	--	No apical meristem (NAM) protein	NAC domain-containing protein 102 OS=Arabidopsis thaliana OX=3702 GN=NAC102 PE=1 SV=1	K	Transcription	NAC domain containing protein 102 [Arabidopsis thaliana]	molecular function: binding (GO:0005488);; cellular component: cell (GO:0005623);; cellular component: organelle (GO:0043226);; cellular component: cell part (GO:0044464);; biological process: biological regulation (GO:0065007)
AT3G09260	AT3G09260	194.462	13676	198.013	14611	156.469	13063	495.593	34862	410.326	27182	509.904	37661	6.8e-23	1.28208	up	[G]	Carbohydrate transport and metabolism	Molecular Function: hydrolase activity, hydrolyzing O-glycosyl compounds (GO:0004553);; Biological Process: carbohydrate metabolic process (GO:0005975);;	K01188|0.0e+00|ath:AT3G09260|K01188 beta-glucosidase [EC:3.2.1.21] | (RefSeq) PYK10; Glycosyl hydrolase superfamily protein	Cyanoamino acid metabolism (ko00460);; Starch and sucrose metabolism (ko00500);; Phenylpropanoid biosynthesis (ko00940)	[G]	Carbohydrate transport and metabolism	Glycosyl hydrolase family 1	Beta-glucosidase 23 OS=Arabidopsis thaliana OX=3702 GN=BGLU23 PE=1 SV=1	G	Carbohydrate transport and metabolism	Glycosyl hydrolase superfamily protein [Arabidopsis thaliana]	molecular function: catalytic activity (GO:0003824);; biological process: metabolic process (GO:0008152)
AT1G78070	AT1G78070	22.4081	1813	19.3455	1642	20.8023	1998	14.9073	1206	12.5161	954	15.0347	1278	6.9e-07	-0.646215	down	--	--	Molecular Function: protein binding (GO:0005515);;	K10570|1.4e-09|qsu:112002552|K10570 DNA excision repair protein ERCC-8 | (RefSeq) DNA excision repair protein ckn1-like	Nucleotide excision repair (ko03420);; Ubiquitin mediated proteolysis (ko04120)	--	--	WD domain, G-beta repeat	--	S	Function unknown	Transducin/WD40 repeat-like superfamily protein [Arabidopsis thaliana]	molecular function: binding (GO:0005488)
AT5G65160	AT5G65160	0.955526	85	0.759781	71	0.793013	84	0.523475	47	0.419261	36	0.505106	48	0.0216745	-0.854346	down	--	--	Cellular Component: cytoplasm (GO:0005737);;	K09527|3.5e-125|pmum:103319855|K09527 DnaJ homolog subfamily C member 7 | (RefSeq) TPR repeat-containing thioredoxin TTL1	--	[R]	General function prediction only	Tetratricopeptide repeat	Inactive TPR repeat-containing thioredoxin TTL3 OS=Arabidopsis thaliana OX=3702 GN=TTL3 PE=1 SV=2	S	Function unknown	tetratricopeptide repeat (TPR)-containing protein [Arabidopsis thaliana]	cellular component: cell (GO:0005623);; cellular component: cell part (GO:0044464)
AT5G61290	AT5G61290	7.4006	460	6.45163	421	7.76408	573	16.3995	1019	13.1258	768	17.475	1140	1.79e-11	1.02925	up	[P]	Inorganic ion transport and metabolism	Molecular Function: N,N-dimethylaniline monooxygenase activity (GO:0004499);; Molecular Function: flavin adenine dinucleotide binding (GO:0050660);; Molecular Function: NADP binding (GO:0050661);;	K22324|4.5e-112|eus:EUTSA_v10023453mg|K22324 aliphatic glucosinolate S-oxygenase [EC:1.14.13.237] | (RefSeq) hypothetical protein	--	[Q]	Secondary metabolites biosynthesis, transport and catabolism	Flavin-binding monooxygenase-like	Flavin-containing monooxygenase FMO GS-OX-like 8 OS=Arabidopsis thaliana OX=3702 GN=At5g61290 PE=1 SV=1	P	Inorganic ion transport and metabolism	Flavin-binding monooxygenase family protein [Arabidopsis thaliana]	biological process: metabolic process (GO:0008152);; biological process: single-organism process (GO:0044699);; molecular function: catalytic activity (GO:0003824);; molecular function: binding (GO:0005488)
AT5G28640	AT5G28640	4.29457	195	5.11479	244	3.97913	215	8.81423	401	7.23997	310	7.55977	361	0.000561811	0.739885	up	--	--	Molecular Function: transcription coactivator activity (GO:0003713);; Biological Process: adaxial/abaxial pattern specification (GO:0009955);; Biological Process: regulation of gene expression (GO:0010468);; Biological Process: cotyledon development (GO:0048825);; Biological Process: cell division (GO:0051301);;	--	--	[K]	Transcription	SSXT protein (N-terminal region)	GRF1-interacting factor 1 OS=Arabidopsis thaliana OX=3702 GN=GIF1 PE=1 SV=1	K	Transcription	SSXT family protein [Arabidopsis thaliana]	biological process: biological regulation (GO:0065007);; molecular function: transcription factor activity, protein binding (GO:0000988);; biological process: multicellular organismal process (GO:0032501);; biological process: developmental process (GO:0032502);; biological process: single-organism process (GO:0044699);; biological process: reproduction (GO:0000003);; biological process: reproduc…
AT5G51270	AT5G51270	0.844696	81	0.696471	70	0.679083	78	0.182001	18	0.481572	44	0.250984	26	0.00198833	-1.34322	down	[T]	Signal transduction mechanisms	Molecular Function: protein kinase activity (GO:0004672);; Molecular Function: ubiquitin-protein transferase activity (GO:0004842);; Molecular Function: ATP binding (GO:0005524);;	K17609|1.8e-87|eus:EUTSA_v10026931mg|K17609 nucleoredoxin [EC:1.8.1.8] | (RefSeq) hypothetical protein	--	--	--	Protein kinase domain	Putative U-box domain-containing protein 53 OS=Arabidopsis thaliana OX=3702 GN=PUB53 PE=3 SV=1	T	Signal transduction mechanisms	RecName: Full=Putative U-box domain-containing protein 53; AltName: Full=Plant U-box protein 53; Includes: RecName: Full=E3 ubiquitin ligase; AltName: Full=RING-type E3 ubiquitin transferase; Includes: RecName: Full=Serine/threonine-protein kinase [Arabidopsis thaliana]	biological process: metabolic process (GO:0008152);; biological process: cellular process (GO:0009987);; molecular function: catalytic activity (GO:0003824);; molecular function: binding (GO:0005488)
AT1G75040	AT1G75040	12.8575	491	21.3628	856	14.3708	652	55.3464	2113	23.2566	836	99.6213	3993	5.42e-06	1.77356	up	--	--	Biological Process: immune system process (GO:0002376);; Cellular Component: cellular_component (GO:0005575);; Cellular Component: extracellular region (GO:0005576);; Cellular Component: cell wall (GO:0005618);; Cellular Component: intracellular (GO:0005622);; Cellular Component: cell (GO:0005623);; Cellular Component: cytoplasm (GO:0005737);; Cellular Component: vacuole (GO:0005773);; Biological…	K12173|2.6e-39|gmx:100794341|K12173 BRCA1-A complex subunit BRE | (RefSeq) BRISC and BRCA1-A complex member 2	Homologous recombination (ko03440)	--	--	Thaumatin family	Pathogenesis-related protein 5 OS=Arabidopsis thaliana OX=3702 GN=At1g75040 PE=1 SV=1	S	Function unknown	pathogenesis-related protein 5 [Arabidopsis thaliana]	biological process: immune system process (GO:0002376);; cellular component: extracellular region (GO:0005576);; cellular component: cell (GO:0005623);; cellular component: cell part (GO:0044464);; cellular component: organelle (GO:0043226);; biological process: response to stimulus (GO:0050896);; biological process: multi-organism process (GO:0051704);; biological process: biological regulation …
AT3G15650	AT3G15650	1.72044	71	2.5087	109	1.31835	65	5.94918	245	4.9324	192	6.28235	272	8.26e-08	1.54547	up	[R]	General function prediction only	Molecular Function: hydrolase activity (GO:0016787);;	K06130|1.5e-158|ath:AT3G15650|K06130 lysophospholipase II [EC:3.1.1.5] | (RefSeq) alpha/beta-Hydrolases superfamily protein	Glycerophospholipid metabolism (ko00564)	[I]	Lipid transport and metabolism	Phospholipase/Carboxylesterase	--	S	Function unknown	alpha/beta-Hydrolases superfamily protein [Arabidopsis thaliana]	molecular function: catalytic activity (GO:0003824)
AT3G57260	AT3G57260	2.34389	115	3.83723	196	8.60943	498	58.0313	2824	21.3057	977	137.314	7014	2.93e-10	3.74643	up	--	--	Molecular Function: hydrolase activity, hydrolyzing O-glycosyl compounds (GO:0004553);; Biological Process: carbohydrate metabolic process (GO:0005975);;	K19891|6.6e-52|zma:100191471|K19891 glucan endo-1,3-beta-glucosidase 1/2/3 [EC:3.2.1.39] | (RefSeq) putative O-Glycosyl hydrolase superfamily protein precursor	Starch and sucrose metabolism (ko00500)	--	--	Glycosyl hydrolases family 17	Glucan endo-1,3-beta-glucosidase, acidic isoform OS=Arabidopsis thaliana OX=3702 GN=BG2 PE=1 SV=2	G	Carbohydrate transport and metabolism	beta-1,3-glucanase 2 [Arabidopsis thaliana]	molecular function: catalytic activity (GO:0003824);; biological process: metabolic process (GO:0008152)
AT4G19420	AT4G19420	19.9923	1405	22.9798	1716	19.9942	1686	29.6692	2091	39.0473	2624	35.4537	2648	1.14e-06	0.644448	up	--	--	Cellular Component: extracellular region (GO:0005576);; Cellular Component: cell wall (GO:0005618);; Cellular Component: integral component of membrane (GO:0016021);; Molecular Function: hydrolase activity (GO:0016787);; Biological Process: cell wall organization (GO:0071555);;	K01280|6.9e-117|spen:107013676|K01280 tripeptidyl-peptidase II [EC:3.4.14.10] | (RefSeq) tripeptidyl-peptidase 2-like isoform X1	--	[M]	Cell wall/membrane/envelope biogenesis	Pectinacetylesterase	Pectin acetylesterase 8 OS=Arabidopsis thaliana OX=3702 GN=PAE8 PE=2 SV=1	S	Function unknown	Pectinacetylesterase family protein [Arabidopsis thaliana]	cellular component: extracellular region (GO:0005576);; cellular component: cell (GO:0005623);; cellular component: cell part (GO:0044464);; cellular component: membrane (GO:0016020);; cellular component: membrane part (GO:0044425);; molecular function: catalytic activity (GO:0003824);; biological process: cellular process (GO:0009987);; biological process: cellular component organization or biog…
AT3G44320	AT3G44320	2.84854	156	3.7947	217	3.926	254	13.9786	762	12.7661	656	14.0419	804	2.11e-31	1.85934	up	[R]	General function prediction only	Biological Process: nitrogen compound metabolic process (GO:0006807);; Molecular Function: hydrolase activity, acting on carbon-nitrogen (but not peptide) bonds (GO:0016810);;	K01501|1.1e-200|ath:AT3G44320|K01501 nitrilase [EC:3.5.5.1] | (RefSeq) NIT3; nitrilase 3	Tryptophan metabolism (ko00380);; Cyanoamino acid metabolism (ko00460);; Nitrogen metabolism (ko00910)	[E]	Amino acid transport and metabolism	Carbon-nitrogen hydrolase	Nitrilase 3 OS=Arabidopsis thaliana OX=3702 GN=NIT3 PE=1 SV=1	S	Function unknown	nitrilase 3 [Arabidopsis thaliana]	biological process: metabolic process (GO:0008152);; molecular function: catalytic activity (GO:0003824)
AT2G36750	AT2G36750	1.86474	115	1.31874	85	1.13992	84	4.03897	249	2.82348	164	4.64263	300	1.99e-05	1.32094	up	--	--	Molecular Function: UDP-glycosyltransferase activity (GO:0008194);;	K13496|8.9e-284|ath:AT2G36750|K13496 UDP-glucosyltransferase 73C [EC:2.4.1.-] | (RefSeq) UGT73C1; UDP-glucosyl transferase 73C1	Zeatin biosynthesis (ko00908)	[GC]	Carbohydrate transport and metabolism;; Energy production and conversion	UDP-glucoronosyl and UDP-glucosyl transferase	UDP-glycosyltransferase 73C1 OS=Arabidopsis thaliana OX=3702 GN=UGT73C1 PE=2 SV=1	S	Function unknown	UDP-glucosyl transferase 73C1 [Arabidopsis thaliana]	molecular function: catalytic activity (GO:0003824)
AT2G32960	AT2G32960	1.90107	92	3.19987	162	2.44743	141	5.84881	283	6.81678	310	7.30078	370	1.88e-08	1.31495	up	--	--	Molecular Function: phosphatase activity (GO:0016791);;	K18045|1.3e-148|ath:AT2G32960|K18045 tyrosine-protein phosphatase SIW14 [EC:3.1.3.48] | (RefSeq) PFA-DSP2; Phosphotyrosine protein phosphatases superfamily protein	--	[V]	Defense mechanisms	Tyrosine phosphatase family	Tyrosine-protein phosphatase DSP2 OS=Arabidopsis thaliana OX=3702 GN=DSP2 PE=1 SV=1	T	Signal transduction mechanisms	Phosphotyrosine protein phosphatases superfamily protein [Arabidopsis thaliana]	molecular function: catalytic activity (GO:0003824)
AT5G39860	AT5G39860	4.58635	126	2.26006	65	3.45897	113	1.51341	42	2.3343	61	1.51916	44	0.0191192	-1.01998	down	--	--	Molecular Function: protein dimerization activity (GO:0046983);;	--	--	--	--	Helix-loop-helix DNA-binding domain	Transcription factor PRE1 OS=Arabidopsis thaliana OX=3702 GN=PRE1 PE=1 SV=1	S	Function unknown	basic helix-loop-helix (bHLH) DNA-binding family protein [Arabidopsis thaliana]	molecular function: binding (GO:0005488)
AT1G05340	AT1G05340	0.756795	21	1.29047	38	0.740756	25	2.43214	68	1.89731	50	2.21965	65	0.00544506	1.14565	up	--	--	Cellular Component: nucleus (GO:0005634);; Cellular Component: cytoplasm (GO:0005737);; Cellular Component: plasma membrane (GO:0005886);;	--	--	--	--	Cysteine-rich TM module stress tolerance	--	--	--	cysteine-rich TM module stress tolerance protein [Arabidopsis thaliana]	cellular component: cell (GO:0005623);; cellular component: organelle (GO:0043226);; cellular component: cell part (GO:0044464);; cellular component: membrane (GO:0016020)
AT2G46270	AT2G46270	1.41506	105	1.38295	108	1.44028	128	2.18938	165	2.03612	144	2.91049	228	0.0217744	0.668664	up	--	--	Molecular Function: transcription factor activity, sequence-specific DNA binding (GO:0003700);;	K09060|2.8e-208|ath:AT2G46270|K09060 plant G-box-binding factor | (RefSeq) GBF3; G-box binding factor 3	--	--	--	G-box binding protein MFMR	G-box-binding factor 3 OS=Arabidopsis thaliana OX=3702 GN=GBF3 PE=1 SV=2	K	Transcription	G-box binding factor 3 [Arabidopsis thaliana]	biological process: biological regulation (GO:0065007);; molecular function: nucleic acid binding transcription factor activity (GO:0001071)
AT5G59750	AT5G59750	22.3491	1554	20.4908	1495	19.927	1643	14.0048	976	14.3852	942	12.8839	941	5.42e-08	-0.68676	down	[H]	Coenzyme transport and metabolism	Molecular Function: GTP cyclohydrolase II activity (GO:0003935);; Molecular Function: 3,4-dihydroxy-2-butanone-4-phosphate synthase activity (GO:0008686);; Biological Process: riboflavin biosynthetic process (GO:0009231);; Cellular Component: chloroplast (GO:0009507);;	K14652|4.7e-286|ath:AT5G59750|K14652 3,4-dihydroxy 2-butanone 4-phosphate synthase / GTP cyclohydrolase II [EC:4.1.99.12 3.5.4.25] | (RefSeq) RIBA3; monofunctional riboflavin biosynthesis protein RIBA 3	Riboflavin metabolism (ko00740);; Folate biosynthesis (ko00790)	[H]	Coenzyme transport and metabolism	GTP cyclohydrolase II	Monofunctional riboflavin biosynthesis protein RIBA 3, chloroplastic OS=Arabidopsis thaliana OX=3702 GN=RIBA3 PE=1 SV=1	H	Coenzyme transport and metabolism	monofunctional riboflavin biosynthesis protein RIBA 3 [Arabidopsis thaliana]	molecular function: catalytic activity (GO:0003824);; biological process: metabolic process (GO:0008152);; biological process: cellular process (GO:0009987);; biological process: single-organism process (GO:0044699);; cellular component: cell (GO:0005623);; cellular component: organelle (GO:0043226);; cellular component: cell part (GO:0044464)
AT3G12270	AT3G12270	6.37139	502	7.11324	588	5.87513	550	10.4613	824	9.61861	714	13.9713	1156	5.27e-06	0.724646	up	[R]	General function prediction only	--	K11436|0.0e+00|ath:AT3G12270|K11436 type I protein arginine methyltransferase [EC:2.1.1.319] | (RefSeq) PRMT3; protein arginine methyltransferase 3	--	[OKT]	Posttranslational modification, protein turnover, chaperones;; Transcription;; Signal transduction mechanisms	Methyltransferase domain	Probable protein arginine N-methyltransferase 3 OS=Arabidopsis thaliana OX=3702 GN=PRMT3 PE=2 SV=1	S	Function unknown	protein arginine methyltransferase 3 [Arabidopsis thaliana]	--
AT2G21550	AT2G21550	1.21412	70	1.64034	100	1.3153	90	3.20296	185	3.04019	165	3.19934	194	5.79e-05	1.09292	up	[F]	Nucleotide transport and metabolism	Molecular Function: dihydrofolate reductase activity (GO:0004146);; Molecular Function: thymidylate synthase activity (GO:0004799);; Cellular Component: mitochondrion (GO:0005739);; Cellular Component: cytosol (GO:0005829);; Biological Process: dTMP biosynthetic process (GO:0006231);; Biological Process: one-carbon metabolic process (GO:0006730);; Biological Process: methylation (GO:0032259);; Bi…	K13998|8.9e-284|ath:AT2G21550|K13998 dihydrofolate reductase / thymidylate synthase [EC:1.5.1.3 2.1.1.45] | (RefSeq) Bifunctional dihydrofolate reductase/thymidylate synthase	Pyrimidine metabolism (ko00240);; One carbon pool by folate (ko00670);; Folate biosynthesis (ko00790)	[F]	Nucleotide transport and metabolism	Thymidylate synthase	Bifunctional dihydrofolate reductase-thymidylate synthase 1 OS=Arabidopsis thaliana OX=3702 GN=THY-1 PE=1 SV=2	H	Coenzyme transport and metabolism	Bifunctional dihydrofolate reductase/thymidylate synthase [Arabidopsis thaliana]	biological process: metabolic process (GO:0008152);; biological process: single-organism process (GO:0044699);; molecular function: catalytic activity (GO:0003824);; cellular component: cell (GO:0005623);; cellular component: organelle (GO:0043226);; cellular component: cell part (GO:0044464);; biological process: cellular process (GO:0009987)
AT5G37970	AT5G37970	0	0	0	0	0.167838	10	2.71767	132	1.30006	60	2.40234	122	1.67e-17	4.96505	up	--	--	Molecular Function: methyltransferase activity (GO:0008168);; Biological Process: methylation (GO:0032259);;	K22546|3.2e-77|ath:AT3G44860|K22546 juvenile hormone-III synthase [EC:2.1.1.325] | (RefSeq) FAMT; farnesoic acid carboxyl-O-methyltransferase	--	--	--	SAM dependent carboxyl methyltransferase	Probable S-adenosylmethionine-dependent methyltransferase At5g37970 OS=Arabidopsis thaliana OX=3702 GN=At5g37970 PE=3 SV=1	S	Function unknown	probable S-adenosylmethionine-dependent methyltransferase At5g37970 [Arabidopsis lyrata subsp. lyrata]	molecular function: catalytic activity (GO:0003824);; biological process: metabolic process (GO:0008152)
AT1G32900	AT1G32900	19.4218	1658	28.4458	2548	18.1926	1844	99.7857	8520	50.112	4030	85.4802	7663	2.61e-14	1.7556	up	[G]	Carbohydrate transport and metabolism	Molecular Function: glycogen (starch) synthase activity (GO:0004373);; Cellular Component: amyloplast (GO:0009501);; Cellular Component: chloroplast (GO:0009507);; Biological Process: starch biosynthetic process (GO:0019252);;	K13679|0.0e+00|ath:AT1G32900|K13679 granule-bound starch synthase [EC:2.4.1.242] | (RefSeq) GBSS1; UDP-Glycosyltransferase superfamily protein	Starch and sucrose metabolism (ko00500)	--	--	Starch synthase catalytic domain	Granule-bound starch synthase 1, chloroplastic/amyloplastic OS=Arabidopsis thaliana OX=3702 GN=GBSS1 PE=1 SV=1	G	Carbohydrate transport and metabolism	UDP-Glycosyltransferase superfamily protein [Arabidopsis thaliana]	molecular function: catalytic activity (GO:0003824);; cellular component: cell (GO:0005623);; cellular component: organelle (GO:0043226);; cellular component: cell part (GO:0044464);; biological process: metabolic process (GO:0008152);; biological process: cellular process (GO:0009987);; biological process: single-organism process (GO:0044699)
AT4G01883	AT4G01883	27.777	1233	25.2154	1174	28.2017	1485	12.5835	559	14.6352	612	13.6929	638	1.14e-17	-1.07628	down	[S]	Function unknown	Cellular Component: chloroplast (GO:0009507);;	--	--	--	--	Polyketide cyclase / dehydrase and lipid transport	--	S	Function unknown	Polyketide cyclase / dehydrase and lipid transport protein [Arabidopsis thaliana]	cellular component: cell (GO:0005623);; cellular component: organelle (GO:0043226);; cellular component: cell part (GO:0044464)
AT1G27030	AT1G27030	35.4904	1720	43.5823	2216	40.2656	2316	92.7328	4494	101.378	4626	116.868	5946	7.66e-31	1.29328	up	--	--	--	--	--	--	--	Domain of unknown function (DUF1338)	--	S	Function unknown	hypothetical protein AT1G27030 [Arabidopsis thaliana]	--
AT3G09580	AT3G09580	20.7804	1275	18.5284	1193	19.0143	1385	13.6107	835	14.8789	860	12.4176	800	3.11e-05	-0.595802	down	[H]	Coenzyme transport and metabolism	Cellular Component: chloroplast (GO:0009507);; Cellular Component: chloroplast envelope (GO:0009941);; Molecular Function: oxidoreductase activity (GO:0016491);;	K02293|2.3e-10|peq:110028688|K02293 15-cis-phytoene desaturase [EC:1.3.5.5] | (RefSeq) 15-cis-phytoene desaturase, chloroplastic/chromoplastic	Carotenoid biosynthesis (ko00906)	--	--	Flavin containing amine oxidoreductase	--	Q	Secondary metabolites biosynthesis, transport and catabolism	FAD/NAD(P)-binding oxidoreductase family protein [Arabidopsis thaliana]	cellular component: cell (GO:0005623);; cellular component: organelle (GO:0043226);; cellular component: cell part (GO:0044464);; cellular component: organelle part (GO:0044422);; molecular function: catalytic activity (GO:0003824)
AT5G52940	AT5G52940	3.28543	180	2.46674	142	2.04994	133	1.36109	75	1.30479	68	1.43036	83	0.00189061	-1.00157	down	--	--	Cellular Component: mitochondrion (GO:0005739);; Cellular Component: plastid (GO:0009536);;	--	--	--	--	--	--	S	Function unknown	hypothetical protein (DUF295) [Arabidopsis thaliana]	cellular component: cell (GO:0005623);; cellular component: organelle (GO:0043226);; cellular component: cell part (GO:0044464)
AT5G48550	AT5G48550	1.24537	66	0.823835	46	0.831684	55	0.166656	10	0.377235	20	0.286618	17	4.8e-05	-1.80577	down	--	--	Molecular Function: protein binding (GO:0005515);;	--	--	--	--	F-box domain	F-box protein At5g48550 OS=Arabidopsis thaliana OX=3702 GN=At5g48550 PE=2 SV=1	--	--	F-box associated ubiquitination effector family protein [Arabidopsis thaliana]	molecular function: binding (GO:0005488)
AT1G30040	AT1G30040	0.636074	36	0.569763	34	1.06269	70	2.71734	150	1.32396	69	1.56736	90	0.00864467	1.19173	up	[Q]	Secondary metabolites biosynthesis, transport and catabolism	Molecular Function: oxidoreductase activity (GO:0016491);; Molecular Function: metal ion binding (GO:0046872);;	K04125|7.5e-197|ath:AT1G30040|K04125 gibberellin 2beta-dioxygenase [EC:1.14.11.13] | (RefSeq) GA2OX2; gibberellin 2-oxidase	Diterpenoid biosynthesis (ko00904)	[QR]	Secondary metabolites biosynthesis, transport and catabolism;; General function prediction only	2OG-Fe(II) oxygenase superfamily	Gibberellin 2-beta-dioxygenase 2 OS=Arabidopsis thaliana OX=3702 GN=GA2OX2 PE=2 SV=1	S	Function unknown	gibberellin 2-oxidase [Arabidopsis thaliana]	molecular function: catalytic activity (GO:0003824);; molecular function: binding (GO:0005488)
AT1G14520	AT1G14520	1.71661	92	2.06064	121	1.59786	106	3.21974	179	3.45447	174	6.50461	347	0.000291979	1.13065	up	--	--	Molecular Function: iron ion binding (GO:0005506);; Cellular Component: cytoplasm (GO:0005737);; Biological Process: inositol catabolic process (GO:0019310);; Molecular Function: inositol oxygenase activity (GO:0050113);;	K00469|3.9e-184|ath:AT1G14520|K00469 inositol oxygenase [EC:1.13.99.1] | (RefSeq) MIOX1; myo-inositol oxygenase 1	Ascorbate and aldarate metabolism (ko00053);; Inositol phosphate metabolism (ko00562)	[R]	General function prediction only	Myo-inositol oxygenase	Inositol oxygenase 1 OS=Arabidopsis thaliana OX=3702 GN=MIOX1 PE=2 SV=1	S	Function unknown	myo-inositol oxygenase 1 [Arabidopsis thaliana]	molecular function: binding (GO:0005488);; cellular component: cell (GO:0005623);; cellular component: cell part (GO:0044464);; biological process: metabolic process (GO:0008152);; biological process: cellular process (GO:0009987);; biological process: single-organism process (GO:0044699);; molecular function: catalytic activity (GO:0003824)
AT4G02700	AT4G02700	0.962036	87	1.27404	121	0.989427	106	1.49891	135	1.7219	146	2.11773	200	0.0432578	0.632123	up	[P]	Inorganic ion transport and metabolism	Molecular Function: secondary active sulfate transmembrane transporter activity (GO:0008271);; Cellular Component: integral component of membrane (GO:0016021);;	K17471|0.0e+00|ath:AT4G02700|K17471 sulfate transporter 3 | (RefSeq) SULTR3;2; sulfate transporter 3;2	--	[P]	Inorganic ion transport and metabolism	Sulfate permease family	Sulfate transporter 3.2 OS=Arabidopsis thaliana OX=3702 GN=SULTR3;2 PE=2 SV=1	P	Inorganic ion transport and metabolism	sulfate transporter 3;2 [Arabidopsis thaliana]	biological process: single-organism process (GO:0044699);; biological process: localization (GO:0051179);; molecular function: transporter activity (GO:0005215);; cellular component: membrane (GO:0016020);; cellular component: membrane part (GO:0044425)
AT3G50800	AT3G50800	0.672254	19	1.153	33	1.14275	37	2.55489	70	2.2521	58	2.05739	59	0.005898	1.11211	up	--	--	--	--	--	--	--	Domain of unknown function (DUF4228)	--	S	Function unknown	hypothetical protein AT3G50800 [Arabidopsis thaliana]	--
AT1G51800	AT1G51800	6.56605	736	14.3527	1688	10.6336	1415	3.45354	387	6.23175	658	5.57902	657	3.28e-05	-1.13103	down	--		Molecular Function: protein kinase activity (GO:0004672);; Molecular Function: ATP binding (GO:0005524);; Cellular Component: integral component of membrane (GO:0016021);;	K16224|1.2e-196|bna:106356473|K16224 senescence-induced receptor-like serine/threonine-protein kinase | (RefSeq) senescence-induced receptor-like serine/threonine-protein kinase	MAPK signaling pathway - plant (ko04016);; Plant-pathogen interaction (ko04626)	--	--	Malectin-like domain	LRR receptor-like serine/threonine-protein kinase IOS1 OS=Arabidopsis thaliana OX=3702 GN=IOS1 PE=1 SV=1	T	Signal transduction mechanisms	Leucine-rich repeat protein kinase family protein [Arabidopsis thaliana]	biological process: metabolic process (GO:0008152);; biological process: cellular process (GO:0009987);; molecular function: catalytic activity (GO:0003824);; molecular function: binding (GO:0005488);; cellular component: membrane (GO:0016020);; cellular component: membrane part (GO:0044425)
AT3G22840	AT3G22840	4.18133	144	4.13195	150	4.49181	184	11.7831	406	8.26473	268	11.7758	426	3.13e-08	1.2224	up	--	--	Cellular Component: cellular_component (GO:0005575);; Cellular Component: intracellular (GO:0005622);; Cellular Component: cell (GO:0005623);; Cellular Component: cytoplasm (GO:0005737);; Biological Process: transport (GO:0006810);; Biological Process: response to stress (GO:0006950);; Biological Process: biological_process (GO:0008150);; Biological Process: response to temperature stimulus (GO:0…	K17290|7.2e-11|apro:F751_3177|K17290 oxidoreductase [EC:1.1.1.-] | (RefSeq) Oxidoreductase HTATIP2	--	--	--	Chlorophyll A-B binding protein	Early light-induced protein 1, chloroplastic OS=Arabidopsis thaliana OX=3702 GN=ELIP1 PE=1 SV=1	S	Function unknown	Chlorophyll A-B binding family protein [Arabidopsis thaliana]	cellular component: cell (GO:0005623);; cellular component: cell part (GO:0044464);; biological process: localization (GO:0051179);; biological process: response to stimulus (GO:0050896);; cellular component: organelle (GO:0043226);; cellular component: organelle part (GO:0044422);; cellular component: membrane (GO:0016020);; biological process: biological regulation (GO:0065007);; biological pro…
AT3G23560	AT3G23560	4.11662	285	5.39616	391	5.12253	420	7.83494	541	7.84589	510	9.72714	705	2.68e-05	0.705065	up	[V]	Defense mechanisms	Molecular Function: antiporter activity (GO:0015297);; Cellular Component: integral component of membrane (GO:0016021);; Molecular Function: xenobiotic transporter activity (GO:0042910);;	K03327|1.3e-263|ath:AT3G23560|K03327 multidrug resistance protein, MATE family | (RefSeq) ALF5; MATE efflux family protein	--	[R]	General function prediction only	MatE	Protein DETOXIFICATION 19 OS=Arabidopsis thaliana OX=3702 GN=DTX19 PE=2 SV=1	V	Defense mechanisms	MATE efflux family protein [Arabidopsis thaliana]	biological process: localization (GO:0051179);; molecular function: transporter activity (GO:0005215);; cellular component: membrane (GO:0016020);; cellular component: membrane part (GO:0044425)
Arabidopsis_thaliana_newGene_281	--	0.819875	62	2.07557	161	1.09524	97	2.39468	184	1.88932	131	3.63673	286	0.0299224	0.917261	up	--	--	Molecular Function: nucleic acid binding (GO:0003676);; Biological Process: DNA integration (GO:0015074);;	K09571|5.8e-21|bna:106435913|K09571 FK506-binding protein 4/5 [EC:5.2.1.8] | (RefSeq) LOW QUALITY PROTEIN: 70 kDa peptidyl-prolyl isomerase-like	--	[R]	General function prediction only	gag-polypeptide of LTR copia-type	--	L	Replication, recombination and repair	putative protein [Arabidopsis thaliana]	molecular function: binding (GO:0005488);; biological process: metabolic process (GO:0008152);; biological process: cellular process (GO:0009987)
AT1G80120	AT1G80120	0.905842	34	1.19678	47	0.893441	40	2.63352	98	1.36127	48	2.38421	93	0.0172275	0.996501	up	--	--	--	K03239|1.7e-13|ath:AT1G53900|K03239 translation initiation factor eIF-2B subunit alpha | (RefSeq) Eukaryotic translation initiation factor 2B (eIF-2B) family protein	RNA transport (ko03013)	--	--	LURP-one-related	Protein LURP-one-related 5 OS=Arabidopsis thaliana OX=3702 GN=At1g80120 PE=2 SV=1	S	Function unknown	LURP-one-like protein (DUF567) [Arabidopsis thaliana]	--
AT5G35480	AT5G35480	6.95201	97	3.69554	54	5.4173	89	1.16728	17	2.85382	38	2.09262	31	0.00111226	-1.45799	down	--	--	--	--	--	--	--	--	--	--	--	hypothetical protein AT5G35480 [Arabidopsis thaliana]	--
AT5G56700	AT5G56700	1.76094	80	1.32045	63	0.957009	52	0.578031	27	1.01374	44	0.538981	26	0.0369485	-0.981788	down	--	--	Molecular Function: protein binding (GO:0005515);;	--	--	--	--	FBD	Putative FBD-associated F-box protein At5g56700 OS=Arabidopsis thaliana OX=3702 GN=At5g56700 PE=2 SV=2	--	--	RecName: Full=Putative FBD-associated F-box protein At5g56700 [Arabidopsis thaliana]	molecular function: binding (GO:0005488)
AT3G05640	AT3G05640	11.9041	752	10.2881	693	11.6893	884	6.7024	430	6.52136	400	5.05378	337	9.23e-08	-0.957418	down	--	--	Molecular Function: protein serine/threonine phosphatase activity (GO:0004722);;	K17506|3.6e-24|mng:MNEG_3991|K17506 protein phosphatase 1L [EC:3.1.3.16] | (RefSeq) hypothetical protein	--	[T]	Signal transduction mechanisms	Protein phosphatase 2C	Probable protein phosphatase 2C 34 OS=Arabidopsis thaliana OX=3702 GN=At3g05640 PE=1 SV=1	T	Signal transduction mechanisms	Protein phosphatase 2C family protein [Arabidopsis thaliana]	biological process: metabolic process (GO:0008152);; biological process: cellular process (GO:0009987);; molecular function: catalytic activity (GO:0003824)
AT1G28660	AT1G28660	5.84923	305	9.34429	511	6.05668	375	16.1858	843	13.5709	665	19.2903	1054	3.88e-09	1.12082	up	[IR]	Lipid transport and metabolism;; General function prediction only	Molecular Function: hydrolase activity, acting on ester bonds (GO:0016788);;	K01206|1.7e-35|thj:104825554|K01206 alpha-L-fucosidase [EC:3.2.1.51] | (RefSeq) alpha-L-fucosidase 3	Other glycan degradation (ko00511)	--	--	GDSL-like Lipase/Acylhydrolase	GDSL esterase/lipase At1g28660 OS=Arabidopsis thaliana OX=3702 GN=At1g28660 PE=2 SV=1	S	Function unknown	GDSL-like Lipase/Acylhydrolase superfamily protein [Arabidopsis thaliana]	molecular function: catalytic activity (GO:0003824)
AT3G16400	AT3G16400	108.908	7950	89.7503	7037	97.4085	8550	216.931	16159	200.919	14184	209.864	16390	7.17e-17	1.01276	up	--	--	Biological Process: glucosinolate catabolic process (GO:0019762);; Molecular Function: carbohydrate binding (GO:0030246);; Biological Process: nitrile biosynthetic process (GO:0080028);;	--	--	--	--	Jacalin-like lectin domain	Nitrile-specifier protein 1 OS=Arabidopsis thaliana OX=3702 GN=NSP1 PE=1 SV=2	K	Transcription	nitrile specifier protein 1 [Arabidopsis thaliana]	biological process: metabolic process (GO:0008152);; biological process: cellular process (GO:0009987);; biological process: single-organism process (GO:0044699);; molecular function: binding (GO:0005488)
AT3G49110	AT3G49110	31.2934	1664	64.1527	3578	36.0856	2277	77.8319	4139	72.6209	3636	97.6015	5449	0.000291112	0.834746	up	--	--	Molecular Function: peroxidase activity (GO:0004601);; Cellular Component: extracellular region (GO:0005576);; Biological Process: response to oxidative stress (GO:0006979);; Molecular Function: heme binding (GO:0020037);; Biological Process: hydrogen peroxide catabolic process (GO:0042744);; Molecular Function: metal ion binding (GO:0046872);;	K00430|1.2e-202|ath:AT3G49110|K00430 peroxidase [EC:1.11.1.7] | (RefSeq) PRXCA; peroxidase CA	Phenylpropanoid biosynthesis (ko00940)	--	--	Peroxidase	Peroxidase 33 OS=Arabidopsis thaliana OX=3702 GN=PER33 PE=1 SV=1	G	Carbohydrate transport and metabolism	peroxidase CA [Arabidopsis thaliana]	biological process: metabolic process (GO:0008152);; biological process: cellular process (GO:0009987);; biological process: single-organism process (GO:0044699);; biological process: response to stimulus (GO:0050896);; biological process: detoxification (GO:0098754);; molecular function: catalytic activity (GO:0003824);; molecular function: antioxidant activity (GO:0016209);; cellular component:…
AT5G24280	AT5G24280	1.23755	233	1.20554	238	1.03915	232	1.58435	298	1.88531	334	2.74843	543	0.00175836	0.740969	up	--	--	Biological Process: double-strand break repair via homologous recombination (GO:0000724);; Biological Process: recombinational repair (GO:0000725);; Biological Process: nucleobase-containing compound metabolic process (GO:0006139);; Biological Process: DNA metabolic process (GO:0006259);; Biological Process: DNA repair (GO:0006281);; Biological Process: double-strand break repair (GO:0006302);; B…	K23113|0.0e+00|ath:AT5G24280|K23113 structural maintenance of chromosomes flexible hinge domain-containing protein 1 | (RefSeq) GMI1; gamma-irradiation and mitomycin c induced 1	--	--	--	Histidine kinase-, DNA gyrase B-, and HSP90-like ATPase	Structural maintenance of chromosomes flexible hinge domain-containing protein GMI1 OS=Arabidopsis thaliana OX=3702 GN=GMI1 PE=2 SV=1	S	Function unknown	gamma-irradiation and mitomycin c induced 1 [Arabidopsis thaliana]	biological process: metabolic process (GO:0008152);; biological process: cellular process (GO:0009987);; biological process: response to stimulus (GO:0050896)
AT1G62975	AT1G62975	2.30974	98	1.9315	86	1.9348	98	4.18811	177	4.42812	177	4.24182	189	0.000398129	0.967531	up	--	--	Molecular Function: DNA binding (GO:0003677);; Biological Process: regulation of transcription from RNA polymerase II promoter (GO:0006357);; Molecular Function: protein dimerization activity (GO:0046983);;	--	--	--	--	Helix-loop-helix DNA-binding domain	Transcription factor bHLH125 OS=Arabidopsis thaliana OX=3702 GN=BHLH125 PE=2 SV=1	K	Transcription	basic helix-loop-helix (bHLH) DNA-binding superfamily protein [Arabidopsis thaliana]	molecular function: binding (GO:0005488);; biological process: biological regulation (GO:0065007)
AT2G43590	AT2G43590	28.497	1192	30.8057	1352	23.4382	1164	38.2129	1599	53.2187	2097	61.2523	2691	8.73e-07	0.792667	up	[R]	General function prediction only	Molecular Function: chitinase activity (GO:0004568);; Biological Process: carbohydrate metabolic process (GO:0005975);; Biological Process: chitin catabolic process (GO:0006032);; Molecular Function: chitin binding (GO:0008061);; Biological Process: cell wall macromolecule catabolic process (GO:0016998);;	K01183|1.8e-158|ath:AT2G43590|K01183 chitinase [EC:3.2.1.14] | (RefSeq) Chitinase family protein	Amino sugar and nucleotide sugar metabolism (ko00520)	[R]	General function prediction only	Chitinase class I	Endochitinase At2g43590 OS=Arabidopsis thaliana OX=3702 GN=At2g43590 PE=2 SV=1	G	Carbohydrate transport and metabolism	Chitinase family protein [Arabidopsis thaliana]	molecular function: catalytic activity (GO:0003824);; biological process: metabolic process (GO:0008152);; molecular function: binding (GO:0005488);; biological process: cellular process (GO:0009987)
AT1G23390	AT1G23390	57.6	3450	43.2026	2715	57.4881	4088	31.6162	1894	42.4986	2398	29.232	1839	0.000310225	-0.700472	down	--	--	Molecular Function: protein binding (GO:0005515);; Cellular Component: cellular_component (GO:0005575);; Cellular Component: intracellular (GO:0005622);; Cellular Component: cell (GO:0005623);; Cellular Component: nucleus (GO:0005634);; Cellular Component: cytoplasm (GO:0005737);; Cellular Component: cytosol (GO:0005829);; Biological Process: proteolysis (GO:0006508);; Biological Process: ubiquit…	--	--	--	--	Kelch motif	F-box/kelch-repeat protein At1g23390 OS=Arabidopsis thaliana OX=3702 GN=At1g23390 PE=2 SV=1	S	Function unknown	Kelch repeat-containing F-box family protein [Arabidopsis thaliana]	molecular function: binding (GO:0005488);; cellular component: cell (GO:0005623);; cellular component: cell part (GO:0044464);; cellular component: organelle (GO:0043226);; biological process: metabolic process (GO:0008152);; biological process: cellular process (GO:0009987)
AT1G34060	AT1G34060	1.71117	107	2.60186	171	1.84593	137	4.08369	255	4.97084	293	6.67112	438	5.46e-07	1.26068	up	[E]	Amino acid transport and metabolism	Molecular Function: carbon-sulfur lyase activity (GO:0016846);;	K14548|9.1e-145|mesc:110609029|K14548 U3 small nucleolar RNA-associated protein 4 | (RefSeq) LOW QUALITY PROTEIN: U3 small nucleolar RNA-associated protein 4 homolog	Ribosome biogenesis in eukaryotes (ko03008)	--	--	Allinase	Tryptophan aminotransferase-related protein 4 OS=Arabidopsis thaliana OX=3702 GN=TAR4 PE=2 SV=2	S	Function unknown	Pyridoxal phosphate (PLP)-dependent transferases superfamily protein [Arabidopsis thaliana]	molecular function: catalytic activity (GO:0003824)
AT5G14700	AT5G14700	6.1281	353	5.01936	303	4.39696	301	10.38	597	6.31612	342	10.8494	655	0.00282286	0.735077	up	[M]	Cell wall/membrane/envelope biogenesis	Molecular Function: oxidoreductase activity (GO:0016491);; Molecular Function: oxidoreductase activity, acting on the CH-OH group of donors, NAD or NADP as acceptor (GO:0016616);;	K09753|5.0e-37|ppp:112288176|K09753 cinnamoyl-CoA reductase [EC:1.2.1.44] | (RefSeq) cinnamoyl-CoA reductase 1-like isoform X1	Phenylpropanoid biosynthesis (ko00940)	[V]	Defense mechanisms	NAD dependent epimerase/dehydratase family	Cinnamoyl-CoA reductase-like SNL6 OS=Oryza sativa subsp. japonica OX=39947 GN=SNL6 PE=3 SV=1	M	Cell wall/membrane/envelope biogenesis	NAD(P)-binding Rossmann-fold superfamily protein [Arabidopsis thaliana]	molecular function: catalytic activity (GO:0003824);; biological process: metabolic process (GO:0008152);; biological process: single-organism process (GO:0044699)
AT2G44460	AT2G44460	0.638673	49	1.28884	103	1.369	124	17.6949	1344	13.7564	984	12.998	1037	2.32e-54	3.6616	up	[G]	Carbohydrate transport and metabolism	Molecular Function: hydrolase activity, hydrolyzing O-glycosyl compounds (GO:0004553);; Biological Process: carbohydrate metabolic process (GO:0005975);;	K01188|0.0e+00|ath:AT2G44460|K01188 beta-glucosidase [EC:3.2.1.21] | (RefSeq) BGLU28; beta glucosidase 28	Cyanoamino acid metabolism (ko00460);; Starch and sucrose metabolism (ko00500);; Phenylpropanoid biosynthesis (ko00940)	[G]	Carbohydrate transport and metabolism	Glycosyl hydrolase family 1	Beta-glucosidase 28 OS=Arabidopsis thaliana OX=3702 GN=BGLU28 PE=2 SV=1	G	Carbohydrate transport and metabolism	beta glucosidase 28 [Arabidopsis thaliana]	molecular function: catalytic activity (GO:0003824);; biological process: metabolic process (GO:0008152)
AT1G70895	AT1G70895	2.91029	95	1.87555	64	2.11521	81	4.13264	130	3.48507	105	5.20243	175	0.0306775	0.771601	up	--	--	Cellular Component: integral component of membrane (GO:0016021);; Biological Process: system development (GO:0048731);;	--	--	--	--	--	CLAVATA3/ESR (CLE)-related protein 17 OS=Arabidopsis thaliana OX=3702 GN=CLE17 PE=2 SV=1	U	Intracellular trafficking, secretion, and vesicular transport	CLAVATA3/ESR-RELATED 17 [Arabidopsis thaliana]	cellular component: membrane (GO:0016020);; cellular component: membrane part (GO:0044425);; biological process: developmental process (GO:0032502)
AT2G15890	AT2G15890	63.8375	3689	65.5336	3969	62.574	4294	34.5372	1998	53.9053	2936	42.9234	2606	6.67e-05	-0.632286	down	--	--	Biological Process: pollen tube guidance (GO:0010183);; Molecular Function: mediator complex binding (GO:0036033);;	--	--	--	--	--	CCG-binding protein 1 OS=Arabidopsis thaliana OX=3702 GN=MEE14 PE=1 SV=1	S	Function unknown	maternal effect embryo arrest 14 [Arabidopsis thaliana]	biological process: reproduction (GO:0000003);; biological process: reproductive process (GO:0022414);; biological process: locomotion (GO:0040011);; biological process: response to stimulus (GO:0050896);; molecular function: binding (GO:0005488)
AT2G04170	AT2G04170	2.459	151	3.49357	221	2.786	202	1.84435	108	1.69178	97	2.02568	129	0.00708185	-0.755117	down	--	--	Biological Process: response to acid chemical (GO:0001101);; Molecular Function: molecular_function (GO:0003674);; Molecular Function: catalytic activity (GO:0003824);; Molecular Function: thiol-dependent ubiquitin-specific protease activity (GO:0004843);; Molecular Function: protein binding (GO:0005515);; Cellular Component: cellular_component (GO:0005575);; Cellular Component: intracellular (GO…	K11838|3.3e-15|zma:100383306|K11838 ubiquitin carboxyl-terminal hydrolase 7 [EC:3.4.19.12] | (RefSeq) uncharacterized protein LOC100383306 isoform X1	--	[DR]	Cell cycle control, cell division, chromosome partitioning;; General function prediction only	MATH domain	MATH domain and coiled-coil domain-containing protein At3g58250 OS=Arabidopsis thaliana OX=3702 GN=At3g58250 PE=4 SV=2	S	Function unknown	TRAF-like family protein [Arabidopsis thaliana]	biological process: response to stimulus (GO:0050896);; molecular function: catalytic activity (GO:0003824);; biological process: metabolic process (GO:0008152);; molecular function: binding (GO:0005488);; cellular component: cell (GO:0005623);; cellular component: cell part (GO:0044464);; cellular component: organelle (GO:0043226);; cellular component: cell junction (GO:0030054);; biological pro…
AT5G57040	AT5G57040	143.969	4828	126.313	4444	136.406	5430	83.1629	2789	88.9451	2809	74.6993	2631	7.01e-10	-0.804156	down	[Q]	Secondary metabolites biosynthesis, transport and catabolism	--	K08234|4.0e-110|ath:AT5G57040|K08234 glyoxylase I family protein | (RefSeq) Lactoylglutathione lyase / glyoxalase I family protein	--	--	--	Glyoxalase/Bleomycin resistance protein/Dioxygenase superfamily	--	S	Function unknown	Lactoylglutathione lyase / glyoxalase I family protein [Arabidopsis thaliana]	--
AT3G03480	AT3G03480	1.80919	106	2.13236	131	2.37517	165	0.39634	24	0.685273	38	0.374994	24	2.8e-10	-2.17121	down	--	--	Molecular Function: transferase activity, transferring acyl groups other than amino-acyl groups (GO:0016747);;	K18858|8.6e-265|ath:AT3G03480|K18858 (Z)-3-hexen-1-ol acetyltransferase [EC:2.3.1.195] | (RefSeq) CHAT; acetyl CoA:(Z)-3-hexen-1-ol acetyltransferase	alpha-Linolenic acid metabolism (ko00592)	--	--	Transferase family	(Z)-3-hexen-1-ol acetyltransferase OS=Arabidopsis thaliana OX=3702 GN=CHAT PE=1 SV=1	S	Function unknown	acetyl CoA:(Z)-3-hexen-1-ol acetyltransferase [Arabidopsis thaliana]	molecular function: catalytic activity (GO:0003824)
AT1G48100	AT1G48100	9.71232	682	5.58714	412	7.62395	635	6.16085	433	4.84506	321	4.42086	326	0.0146152	-0.654284	down	[G]	Carbohydrate transport and metabolism	Molecular Function: polygalacturonase activity (GO:0004650);; Cellular Component: extracellular region (GO:0005576);; Biological Process: carbohydrate metabolic process (GO:0005975);; Biological Process: cell wall organization (GO:0071555);;	K01213|5.5e-145|aip:107645968|K01213 galacturan 1,4-alpha-galacturonidase [EC:3.2.1.67] | (RefSeq) polygalacturonase At1g48100-like	Pentose and glucuronate interconversions (ko00040)	--	--	Glycosyl hydrolases family 28	Polygalacturonase At1g48100 OS=Arabidopsis thaliana OX=3702 GN=At1g48100 PE=2 SV=1	M	Cell wall/membrane/envelope biogenesis	Pectin lyase-like superfamily protein [Arabidopsis thaliana]	molecular function: catalytic activity (GO:0003824);; cellular component: extracellular region (GO:0005576);; biological process: metabolic process (GO:0008152);; biological process: cellular process (GO:0009987);; biological process: cellular component organization or biogenesis (GO:0071840)
AT4G11290	AT4G11290	5.68526	267	12.9308	638	5.39927	302	22.2237	1044	17.5439	777	26.978	1331	1.93e-06	1.39586	up	--	--	Molecular Function: peroxidase activity (GO:0004601);; Cellular Component: extracellular region (GO:0005576);; Biological Process: response to oxidative stress (GO:0006979);; Molecular Function: heme binding (GO:0020037);; Biological Process: hydrogen peroxide catabolic process (GO:0042744);; Molecular Function: metal ion binding (GO:0046872);;	K00430|1.1e-186|ath:AT4G11290|K00430 peroxidase [EC:1.11.1.7] | (RefSeq) Peroxidase superfamily protein	Phenylpropanoid biosynthesis (ko00940)	--	--	Peroxidase	Peroxidase 39 OS=Arabidopsis thaliana OX=3702 GN=PER39 PE=1 SV=1	G	Carbohydrate transport and metabolism	Peroxidase superfamily protein [Arabidopsis thaliana]	biological process: metabolic process (GO:0008152);; biological process: cellular process (GO:0009987);; biological process: single-organism process (GO:0044699);; biological process: response to stimulus (GO:0050896);; biological process: detoxification (GO:0098754);; molecular function: catalytic activity (GO:0003824);; molecular function: antioxidant activity (GO:0016209);; cellular component:…
AT1G80240	AT1G80240	0.324321	17	0.214383	12	0.918228	56	1.1811	61	0.828611	40	1.76445	95	0.036631	1.2373	up	--	--	--	K03097|3.4e-09|aip:107632886|K03097 casein kinase II subunit alpha [EC:2.7.11.1] | (RefSeq) casein kinase II subunit alpha-like isoform X3	Ribosome biogenesis in eukaryotes (ko03008);; Circadian rhythm - plant (ko04712)	--	--	Protein of unknown function (DUF642)	--	S	Function unknown	choice-of-anchor C domain protein, putative (Protein of unknown function, DUF642) [Arabidopsis thaliana]	--
AT5G61820	AT5G61820	25.5735	1682	29.737	2051	24.1992	1889	49.4485	3252	49.9338	3092	45.5868	3147	1.08e-10	0.78626	up	--	--	Cellular Component: vacuole (GO:0005773);; Cellular Component: integral component of membrane (GO:0016021);;	--	--	--	--	Stress up-regulated Nod 19	--	S	Function unknown	stress up-regulated Nod 19 protein [Arabidopsis thaliana]	cellular component: cell (GO:0005623);; cellular component: organelle (GO:0043226);; cellular component: cell part (GO:0044464);; cellular component: membrane (GO:0016020);; cellular component: membrane part (GO:0044425)
AT1G24147	AT1G24147	20.2469	496	24.663	633	31.1714	905	8.19106	201	15.2064	351	12.935	333	1.17e-06	-1.15595	down	--	--	Cellular Component: integral component of membrane (GO:0016021);;	--	--	--	--	--	--	--	--	unknown, partial [Arabidopsis thaliana]	cellular component: membrane (GO:0016020);; cellular component: membrane part (GO:0044425)
AT3G01410	AT3G01410	3.85107	208	5.36288	303	3.9562	251	7.45719	401	7.05548	357	7.36738	413	0.00184211	0.647826	up	[G]	Carbohydrate transport and metabolism	Molecular Function: nucleic acid binding (GO:0003676);; Molecular Function: RNA-DNA hybrid ribonuclease activity (GO:0004523);; Cellular Component: nucleus (GO:0005634);; Molecular Function: transferase activity (GO:0016740);;	K17541|7.8e-09|nnu:104611621|K17541 SCY1-like protein 2 | (RefSeq) uncharacterized LOC104611621	--	--	--	Reverse transcriptase-like	--	L	Replication, recombination and repair	Polynucleotidyl transferase, ribonuclease H-like superfamily protein [Arabidopsis thaliana]	molecular function: binding (GO:0005488);; biological process: metabolic process (GO:0008152);; biological process: cellular process (GO:0009987);; molecular function: catalytic activity (GO:0003824);; cellular component: cell (GO:0005623);; cellular component: organelle (GO:0043226);; cellular component: cell part (GO:0044464)
AT2G34490	AT2G34490	16.0638	1119	16.2371	1187	13.9139	1151	26.274	1830	25.0536	1644	27.7546	2030	1.05e-09	0.689826	up	[QV]	Secondary metabolites biosynthesis, transport and catabolism;; Defense mechanisms	Molecular Function: monooxygenase activity (GO:0004497);; Molecular Function: iron ion binding (GO:0005506);; Cellular Component: integral component of membrane (GO:0016021);; Molecular Function: oxidoreductase activity, acting on paired donors, with incorporation or reduction of molecular oxygen (GO:0016705);; Molecular Function: heme binding (GO:0020037);;	K09832|9.7e-294|ath:AT2G34490|K09832 sterol 22-desaturase [EC:1.14.19.41] | (RefSeq) CYP710A2; cytochrome P450, family 710, subfamily A, polypeptide 2	Steroid biosynthesis (ko00100)	[QI]	Secondary metabolites biosynthesis, transport and catabolism;; Lipid transport and metabolism	Cytochrome P450	Cytochrome P450 710A2 OS=Arabidopsis thaliana OX=3702 GN=CYP710A2 PE=1 SV=1	Q	Secondary metabolites biosynthesis, transport and catabolism	cytochrome P450, family 710, subfamily A, polypeptide 2 [Arabidopsis thaliana]	biological process: metabolic process (GO:0008152);; biological process: single-organism process (GO:0044699);; molecular function: catalytic activity (GO:0003824);; molecular function: binding (GO:0005488);; cellular component: membrane (GO:0016020);; cellular component: membrane part (GO:0044425)
AT4G05020	AT4G05020	3.88387	341	6.41289	591	4.53647	473	8.40078	738	8.78714	727	12.3027	1134	4.93e-06	0.903304	up	[C]	Energy production and conversion	Molecular Function: NADH dehydrogenase activity (GO:0003954);; Molecular Function: calcium ion binding (GO:0005509);; Cellular Component: mitochondrion (GO:0005739);; Molecular Function: alternative oxidase activity (GO:0009916);; Cellular Component: extrinsic component of mitochondrial inner membrane (GO:0031314);;	K17871|0.0e+00|ath:AT4G05020|K17871 NADH:ubiquinone reductase (non-electrogenic) [EC:1.6.5.9] | (RefSeq) NDB2; NAD(P)H dehydrogenase B2	--	[C]	Energy production and conversion	Pyridine nucleotide-disulphide oxidoreductase	External alternative NAD(P)H-ubiquinone oxidoreductase B2, mitochondrial OS=Arabidopsis thaliana OX=3702 GN=NDB2 PE=1 SV=1	C	Energy production and conversion	NAD(P)H dehydrogenase B2 [Arabidopsis thaliana]	biological process: metabolic process (GO:0008152);; biological process: single-organism process (GO:0044699);; molecular function: catalytic activity (GO:0003824);; molecular function: binding (GO:0005488);; cellular component: cell (GO:0005623);; cellular component: organelle (GO:0043226);; cellular component: cell part (GO:0044464);; cellular component: membrane (GO:0016020);; cellular compone…
AT4G32800	AT4G32800	5.51751	290	4.66669	258	4.42583	276	2.85681	150	2.72106	135	4.737	262	0.0408953	-0.596681	down	--	--	Molecular Function: DNA binding (GO:0003677);; Molecular Function: transcription factor activity, sequence-specific DNA binding (GO:0003700);; Cellular Component: nucleus (GO:0005634);;	K09286|2.7e-107|ath:AT4G32800|K09286 EREBP-like factor | (RefSeq) Integrase-type DNA-binding superfamily protein	--	--	--	AP2 domain	Ethylene-responsive transcription factor ERF043 OS=Arabidopsis thaliana OX=3702 GN=ERF043 PE=2 SV=1	K	Transcription	Integrase-type DNA-binding superfamily protein [Arabidopsis thaliana]	molecular function: binding (GO:0005488);; biological process: biological regulation (GO:0065007);; molecular function: nucleic acid binding transcription factor activity (GO:0001071);; cellular component: cell (GO:0005623);; cellular component: organelle (GO:0043226);; cellular component: cell part (GO:0044464)
AT2G17040	AT2G17040	7.43925	285	6.42166	258	5.43949	247	7.24099	277	10.9742	395	14.1114	567	0.0177748	0.645597	up	--	--	Molecular Function: DNA binding (GO:0003677);; Molecular Function: transcription factor activity, sequence-specific DNA binding (GO:0003700);; Cellular Component: nucleus (GO:0005634);; Biological Process: leaf morphogenesis (GO:0009965);; Biological Process: response to chitin (GO:0010200);; Biological Process: negative regulation of cell size (GO:0045792);; Biological Process: inflorescence mor…	K00521|1.6e-48|cmos:111447866|K00521 ferric-chelate reductase [EC:1.16.1.7] | (RefSeq) ferric reduction oxidase 7, chloroplastic-like	--	--	--	No apical meristem (NAM) protein	NAC domain-containing protein 6 OS=Glycine max OX=3847 GN=NAC6 PE=2 SV=1	S	Function unknown	NAC domain containing protein 36 [Arabidopsis thaliana]	molecular function: binding (GO:0005488);; biological process: biological regulation (GO:0065007);; molecular function: nucleic acid binding transcription factor activity (GO:0001071);; cellular component: cell (GO:0005623);; cellular component: organelle (GO:0043226);; cellular component: cell part (GO:0044464);; biological process: developmental process (GO:0032502);; biological process: respon…
Arabidopsis_thaliana_newGene_396	--	2.35672	671	2.57853	773	3.14474	1066	5.03632	1458	3.46395	933	5.42184	1626	0.000207993	0.703633	up	--	--	--	--	--	--	--	Plant transposase (Ptta/En/Spm family)	--	--	--	unnamed protein product [Arabis nemorensis]	--
AT5G40600	AT5G40600	2.60861	252	2.90561	295	3.04869	350	1.34991	131	2.73291	249	1.84602	188	0.0488554	-0.615944	down	--	--	--	--	--	--	--	Bromodomain extra-terminal - transcription regulation	--	S	Function unknown	bromodomain testis-specific protein [Arabidopsis thaliana]	--
AT5G23050	AT5G23050	8.8853	848	10.8358	1085	9.62955	1091	22.8667	2183	21.9481	1973	22.9436	2299	1.79e-25	1.1237	up	[I]	Lipid transport and metabolism	Molecular Function: catalytic activity (GO:0003824);;	K01895|5.5e-40|vcn:VOLCADRAFT_103924|K01895 acetyl-CoA synthetase [EC:6.2.1.1] | (RefSeq) acs2; acetyl-coa synthetase	Glycolysis / Gluconeogenesis (ko00010);; Pyruvate metabolism (ko00620);; Glyoxylate and dicarboxylate metabolism (ko00630);; Propanoate metabolism (ko00640);; Carbon metabolism (ko01200)	[I]	Lipid transport and metabolism	AMP-binding enzyme	Probable acyl-activating enzyme 17, peroxisomal OS=Arabidopsis thaliana OX=3702 GN=AAE17 PE=2 SV=1	I	Lipid transport and metabolism	acyl-activating enzyme 17 [Arabidopsis thaliana]	molecular function: catalytic activity (GO:0003824)
AT5G48780	AT5G48780	1.10198	92	0.8607	76	0.887758	85	0.36038	29	0.643723	52	0.411983	36	0.00709533	-1.08185	down	--	--	Biological Process: signal transduction (GO:0007165);; Molecular Function: ADP binding (GO:0043531);;	K14497|3.1e-111|boe:106307581|K14497 protein phosphatase 2C [EC:3.1.3.16] | (RefSeq) uncharacterized protein LOC106307581	MAPK signaling pathway - plant (ko04016);; Plant hormone signal transduction (ko04075)	--	--	TIR domain	Disease resistance protein Roq1 OS=Nicotiana benthamiana OX=4100 GN=ROQ1 PE=1 SV=1	--	--	disease resistance protein (TIR-NBS class) [Arabidopsis thaliana]	biological process: cellular process (GO:0009987);; biological process: biological regulation (GO:0065007);; molecular function: binding (GO:0005488)
[truncated: 954 more rows]
