# Supplementary material for: Transcriptomic analysis reveals the functions of H2S as a gasotransmitter independently of Cys in Arabidopsis
Source: Front Plant Sci. 2023 Jun 2;14:1184991. doi: 10.3389/fpls.2023.1184991 (PMC10272727; doi:10.3389/fpls.2023.1184991)
Supplement: Supplementary Figure 1 — Analysis of transcriptome profiles in seedlings responding to H2S and Cys treatment. (A, B) Boxplot and density distribution diagram showing the gene expression features in 9 transcriptome samples of CK, H2S fumigated and Cys treated seedlings. FPKM, fragments per kilobase million. (C) Principal component analysis (PCA) of gene expression in 9 transcriptome samples of CK, H2S fumigated and Cys treated seedlings. [file DataSheet_1.zip › Supplementary Excel S2.XLS]

## Sheet: Supp Excel S2. CK-vs.-H2S DEGs
Supplementary Excel S2. Information of DEGs caused by H2S fumigation (FDR < 0.05 and Fold Change >1.5).
#ID	gene_name	CK-rep1_FPKM	CK-rep1_count	CK-rep2_FPKM	CK-rep2_count	CK-rep3_FPKM	CK-rep3_count	H2S-rep1_FPKM	H2S-rep1_count	H2S-rep2_FPKM	H2S-rep2_count	H2S-rep3_FPKM	H2S-rep3_count	FDR	log2FC	regulated	COG_class	COG_class_annotation	GO_annotation	KEGG_annotation	KEGG_pathway_annotation	KOG_class	KOG_class_annotation	Pfam_annotation	Swiss_Prot_annotation	eggNOG_class	eggNOG_class_annotation	NR_annotation	GO_second_level_annotation
AT1G51890	AT1G51890	1.85646	201	1.97749	225	4.66315	599	0.708998	81	1.69619	190	0.360883	37	0.0311415	-1.61595	down	--		Molecular Function: protein kinase activity (GO:0004672);; Molecular Function: ATP binding (GO:0005524);; Cellular Component: integral component of membrane (GO:0016021);;	K16224|3.6e-187|bna:106356473|K16224 senescence-induced receptor-like serine/threonine-protein kinase | (RefSeq) senescence-induced receptor-like serine/threonine-protein kinase	MAPK signaling pathway - plant (ko04016);; Plant-pathogen interaction (ko04626)	--	--	Malectin-like domain	Probable LRR receptor-like protein kinase At1g51890 OS=Arabidopsis thaliana OX=3702 GN=At1g51890 PE=1 SV=2	T	Signal transduction mechanisms	Leucine-rich repeat protein kinase family protein [Arabidopsis thaliana]	biological process: metabolic process (GO:0008152);; biological process: cellular process (GO:0009987);; molecular function: catalytic activity (GO:0003824);; molecular function: binding (GO:0005488);; cellular component: membrane (GO:0016020);; cellular component: membrane part (GO:0044425)
AT2G40000	AT2G40000	11.5611	684	10.8291	673	12.484	877	107.659	6716	69.0761	4214	61.6674	3452	2.68e-50	2.7807	up	--	--	Biological Process: defense response (GO:0006952);; Biological Process: tryptophan catabolic process to kynurenine (GO:0019441);; Molecular Function: heme binding (GO:0020037);; Molecular Function: metal ion binding (GO:0046872);;	--	--	--	--	Hs1pro-1 protein C-terminus	Nematode resistance protein-like HSPRO2 OS=Arabidopsis thaliana OX=3702 GN=HSPRO2 PE=1 SV=1	S	Function unknown	ortholog of sugar beet HS1 PRO-1 2 [Arabidopsis thaliana]	biological process: response to stimulus (GO:0050896);; biological process: metabolic process (GO:0008152);; biological process: cellular process (GO:0009987);; biological process: single-organism process (GO:0044699);; molecular function: binding (GO:0005488)
AT4G27280	AT4G27280	7.33482	190	7.59335	207	8.43969	260	74.4169	2033	58.579	1565	55.273	1355	1.84e-84	3.01624	up	--	--	Molecular Function: calcium ion binding (GO:0005509);;	K24345|2.4e-71|ath:AT4G27280|K24345 calcium-binding protein KIC and related proteins | (RefSeq) Calcium-binding EF-hand family protein	--	[ZD]	Cytoskeleton;; Cell cycle control, cell division, chromosome partitioning	EF-hand domain pair	Calcium-binding protein KRP1 OS=Arabidopsis thaliana OX=3702 GN=KRP1 PE=2 SV=1	DTZ	Cell cycle control, cell division, chromosome partitioning;; Signal transduction mechanisms;; Cytoskeleton	Calcium-binding EF-hand family protein [Arabidopsis thaliana]	molecular function: binding (GO:0005488)
AT1G68030	AT1G68030	0.704202	29	0.770336	34	0.434709	22	1.74717	76	2.03259	86	1.20034	47	0.0113744	1.37787	up	--	--	Molecular Function: metal ion binding (GO:0046872);;	--	--	--	--	--	--	S	Function unknown	RING/FYVE/PHD zinc finger superfamily protein [Arabidopsis thaliana]	molecular function: binding (GO:0005488)
AT1G80840	AT1G80840	1.07332	50	2.2803	112	1.13906	63	7.31499	359	6.94034	334	2.43236	108	0.000159696	1.90808	up	--	--	Molecular Function: transcription factor activity, sequence-specific DNA binding (GO:0003700);; Cellular Component: nucleus (GO:0005634);; Molecular Function: sequence-specific DNA binding (GO:0043565);;	K18835|7.2e-18|spen:107016938|K18835 WRKY transcription factor 2 | (RefSeq) probable WRKY transcription factor 3	Plant-pathogen interaction (ko04626)	--	--	WRKY DNA -binding domain	Probable WRKY transcription factor 40 OS=Arabidopsis thaliana OX=3702 GN=WRKY40 PE=1 SV=1	K	Transcription	WRKY DNA-binding protein 40 [Arabidopsis thaliana]	biological process: biological regulation (GO:0065007);; molecular function: nucleic acid binding transcription factor activity (GO:0001071);; cellular component: cell (GO:0005623);; cellular component: organelle (GO:0043226);; cellular component: cell part (GO:0044464);; molecular function: binding (GO:0005488)
AT1G65845	AT1G65845	17.4702	333	28.2655	565	20.7641	470	11.4184	230	11.2607	222	8.51734	154	1.56e-05	-1.07101	down	--	--	Cellular Component: integral component of membrane (GO:0016021);;	--	--	--	--	--	--	--	--	hypothetical protein [Arabidopsis thaliana]	cellular component: membrane (GO:0016020);; cellular component: membrane part (GO:0044425)
AT5G61900	AT5G61900	7.55455	616	5.5524	475	4.83348	469	4.04371	350	3.16888	269	3.70945	288	0.0161037	-0.693023	down	--	--	Molecular Function: calcium-dependent phospholipid binding (GO:0005544);; Biological Process: negative regulation of cell death (GO:0060548);;	K16280|1.6e-18|ppp:112275577|K16280 E3 ubiquitin-protein ligase RGLG [EC:2.3.2.27] | (RefSeq) E3 ubiquitin-protein ligase RGLG2-like	--	[T]	Signal transduction mechanisms	Copine	Protein BONZAI 1 OS=Arabidopsis thaliana OX=3702 GN=BON1 PE=1 SV=2	S	Function unknown	unnamed protein product [Arabidopsis thaliana]	molecular function: binding (GO:0005488);; biological process: biological regulation (GO:0065007)
AT3G52800	AT3G52800	18.9036	832	20.3241	938	20.161	1053	40.7404	1889	32.2226	1461	33.2376	1383	6.12e-10	0.849421	up	--	--	Molecular Function: DNA binding (GO:0003677);; Molecular Function: zinc ion binding (GO:0008270);;	--	--	[R]	General function prediction only	AN1-like Zinc finger	Zinc finger A20 and AN1 domain-containing stress-associated protein 6 OS=Arabidopsis thaliana OX=3702 GN=SAP6 PE=2 SV=2	S	Function unknown	A20/AN1-like zinc finger family protein [Arabidopsis thaliana]	molecular function: binding (GO:0005488)
AT5G45570	AT5G45570	0.80653	87	0.652199	74	0.682055	88	0	0	0	0	0.233607	24	0.0238689	-3.16901	down	--	--	Molecular Function: cysteine-type peptidase activity (GO:0008234);;	--	--	--	--	Ulp1 protease family, C-terminal catalytic domain	--	O	Posttranslational modification, protein turnover, chaperones	Ulp1 protease family protein [Arabidopsis thaliana]	biological process: metabolic process (GO:0008152);; molecular function: catalytic activity (GO:0003824)
AT2G43510	AT2G43510	25.5133	488	14.3395	288	21.4574	488	12.6435	255	6.66581	132	10.3009	187	0.00541241	-1.04053	down	--	--	Cellular Component: extracellular region (GO:0005576);; Biological Process: defense response (GO:0006952);; Biological Process: pathogenesis (GO:0009405);; Molecular Function: sodium channel inhibitor activity (GO:0019871);;	--	--	--	--	Scorpion toxin-like domain	Defensin-like protein 195 OS=Arabidopsis thaliana OX=3702 GN=ATTI1 PE=1 SV=3	S	Function unknown	trypsin inhibitor protein 1 [Arabidopsis thaliana]	cellular component: extracellular region (GO:0005576);; biological process: response to stimulus (GO:0050896);; biological process: multi-organism process (GO:0051704);; biological process: biological regulation (GO:0065007);; molecular function: molecular function regulator (GO:0098772)
AT5G24110	AT5G24110	0.976665	50	2.17315	115	1.39405	84	0.442352	24	0.485135	26	0.16904	9	0.000283405	-1.97223	down	--	--	Molecular Function: transcription factor activity, sequence-specific DNA binding (GO:0003700);; Cellular Component: nucleus (GO:0005634);; Molecular Function: sequence-specific DNA binding (GO:0043565);;	K13459|1.5e-18|bvg:104889681|K13459 disease resistance protein RPS2 | (RefSeq) disease resistance protein At4g27190	Plant-pathogen interaction (ko04626)	--	--	WRKY DNA -binding domain	Probable WRKY transcription factor 30 OS=Arabidopsis thaliana OX=3702 GN=WRKY30 PE=1 SV=1	K	Transcription	WRKY DNA-binding protein 30 [Arabidopsis thaliana]	biological process: biological regulation (GO:0065007);; molecular function: nucleic acid binding transcription factor activity (GO:0001071);; cellular component: cell (GO:0005623);; cellular component: organelle (GO:0043226);; cellular component: cell part (GO:0044464);; molecular function: binding (GO:0005488)
AT2G20670	AT2G20670	14.3213	698	11.2268	574	14.2393	823	48.766	2504	49.2591	2473	39.8962	1838	5.72e-37	1.80036	up	--	--	--	--	--	--	--	PDDEXK-like family of unknown function	--	S	Function unknown	sugar phosphate exchanger, putative (DUF506) [Arabidopsis thaliana]	--
AT1G80920	AT1G80920	96.3294	3196	103.476	3602	99.7627	3930	169.337	5925	165.232	5654	121.137	3803	8.24e-05	0.616224	up	[O]	Posttranslational modification, protein turnover, chaperones	Cellular Component: cellular_component (GO:0005575);; Cellular Component: intracellular (GO:0005622);; Cellular Component: cell (GO:0005623);; Cellular Component: nucleus (GO:0005634);; Cellular Component: cytoplasm (GO:0005737);; Biological Process: biological_process (GO:0008150);; Biological Process: response to radiation (GO:0009314);; Biological Process: response to light stimulus (GO:000941…	K03686|4.5e-06|egr:104456357|K03686 molecular chaperone DnaJ | (RefSeq) uncharacterized protein LOC104456357 isoform X1	--	[O]	Posttranslational modification, protein turnover, chaperones	DnaJ domain	Chaperone protein dnaJ 8, chloroplastic OS=Arabidopsis thaliana OX=3702 GN=ATJ8 PE=2 SV=1	O	Posttranslational modification, protein turnover, chaperones	Chaperone DnaJ-domain superfamily protein [Arabidopsis thaliana]	cellular component: cell (GO:0005623);; cellular component: cell part (GO:0044464);; cellular component: organelle (GO:0043226);; biological process: response to stimulus (GO:0050896);; cellular component: organelle part (GO:0044422)
AT4G27657	AT4G27657	1.53228	29	1.00561	20	1.12484	25	5.57017	109	4.13663	79	2.60576	46	0.000724097	1.73428	up	--	--	--	--	--	--	--	--	--	--	--	hypothetical protein AT4G27657 [Arabidopsis thaliana]	--
AT3G52490	AT3G52490	1.88144	205	2.10761	241	1.82234	236	1.16097	134	0.882226	100	1.23763	128	0.0287793	-0.803692	down	--	--	Biological Process: response to reactive oxygen species (GO:0000302);; Cellular Component: cellular_component (GO:0005575);; Cellular Component: intracellular (GO:0005622);; Cellular Component: cell (GO:0005623);; Cellular Component: cytoplasm (GO:0005737);; Biological Process: regulation of translation (GO:0006417);; Biological Process: response to stress (GO:0006950);; Biological Process: respo…	K03695|3.2e-20|ini:109162853|K03695 ATP-dependent Clp protease ATP-binding subunit ClpB | (RefSeq) chaperone protein ClpB1-like	--	[O]	Posttranslational modification, protein turnover, chaperones	Clp amino terminal domain, pathogenicity island component	Protein SMAX1-LIKE 3 OS=Arabidopsis thaliana OX=3702 GN=SMXL3 PE=2 SV=1	O	Posttranslational modification, protein turnover, chaperones	Double Clp-N motif-containing P-loop nucleoside triphosphate hydrolases superfamily protein [Arabidopsis thaliana]	biological process: response to stimulus (GO:0050896);; cellular component: cell (GO:0005623);; cellular component: cell part (GO:0044464);; biological process: biological regulation (GO:0065007);; cellular component: organelle (GO:0043226);; cellular component: organelle part (GO:0044422);; biological process: cellular process (GO:0009987)
AT1G66400	AT1G66400	2.14199	67	3.00369	98	2.14642	80	9.95784	326	8.30945	266	6.33413	187	1.65e-09	1.76128	up	[T]	Signal transduction mechanisms	Molecular Function: calcium ion binding (GO:0005509);;	K13448|8.8e-68|ath:AT1G66400|K13448 calcium-binding protein CML | (RefSeq) CML23; calmodulin like 23	Plant-pathogen interaction (ko04626)	[T]	Signal transduction mechanisms	EF hand	Probable calcium-binding protein CML23 OS=Arabidopsis thaliana OX=3702 GN=CML23 PE=2 SV=1	DTZ	Cell cycle control, cell division, chromosome partitioning;; Signal transduction mechanisms;; Cytoskeleton	calmodulin like 23 [Arabidopsis thaliana]	molecular function: binding (GO:0005488)
AT1G54740	AT1G54740	8.74007	415	9.28055	462	8.71397	491	16.0913	805	15.8004	773	10.4659	470	0.00342145	0.674784	up	--	--	--	--	--	--	--	Fantastic Four meristem regulator	--	S	Function unknown	FANTASTIC four-like protein (DUF3049) [Arabidopsis thaliana]	--
AT2G25900	AT2G25900	24.9279	1735	18.5806	1357	21.4631	1774	38.2395	2806	30.0193	2155	35.6571	2348	6.11e-05	0.687236	up	--	--	Molecular Function: metal ion binding (GO:0046872);;	K23048|4.8e-65|gmx:100786368|K23048 RING finger protein unkempt | (RefSeq) zinc finger CCCH domain-containing protein	--	[R]	General function prediction only	CCCH-type zinc finger	Zinc finger CCCH domain-containing protein 23 OS=Arabidopsis thaliana OX=3702 GN=At2g25900 PE=2 SV=1	S	Function unknown	Zinc finger C-x8-C-x5-C-x3-H type family protein [Arabidopsis thaliana]	molecular function: binding (GO:0005488)
AT5G17350	AT5G17350	0.429625	15	0.416574	15	0.778463	31	2.26146	78	1.56211	53	1.59103	50	0.00173266	1.67613	up	--	--	--	K03327|3.6e-12|nta:107781954|K03327 multidrug resistance protein, MATE family | (RefSeq) protein DETOXIFICATION 14-like	--	--	--	Domain of unknown function (DUF4228)	--	S	Function unknown	hypothetical protein AT5G17350 [Arabidopsis thaliana]	--
AT1G27730	AT1G27730	3.06043	112	3.90109	149	5.76924	249	37.5554	1439	39.6316	1485	22.5296	775	1.83e-31	2.96769	up	--	--	Biological Process: reproduction (GO:0000003);; Molecular Function: transcription regulatory region sequence-specific DNA binding (GO:0000976);; Molecular Function: RNA polymerase II regulatory region sequence-specific DNA binding (GO:0000977);; Molecular Function: RNA polymerase II core promoter proximal region sequence-specific DNA binding (GO:0000978);; Molecular Function: core promoter proxim…	--	--	[R]	General function prediction only	C2H2-type zinc finger	Zinc finger protein ZAT10 OS=Arabidopsis thaliana OX=3702 GN=ZAT10 PE=2 SV=1	S	Function unknown	T22C5.18 [Arabidopsis thaliana]	biological process: reproduction (GO:0000003);; molecular function: binding (GO:0005488);; biological process: response to stimulus (GO:0050896);; biological process: reproductive process (GO:0022414);; biological process: developmental process (GO:0032502);; biological process: biological regulation (GO:0065007);; molecular function: nucleic acid binding transcription factor activity (GO:0001071…
AT1G36622	AT1G36622	2.56054	54	5.03554	112	4.51666	113	0.912615	21	1.47863	33	1.24468	25	0.000499706	-1.69139	down	--	--	Cellular Component: integral component of membrane (GO:0016021);;	--	--	--	--	--	--	--	--	transmembrane protein [Arabidopsis thaliana]	cellular component: membrane (GO:0016020);; cellular component: membrane part (GO:0044425)
AT4G25110	AT4G25110	1.7953	125	2.9015	212	3.22476	267	0.878795	65	1.40094	101	0.377462	25	0.00681616	-1.55707	down	[R]	General function prediction only	--	K22684|5.6e-218|ath:AT4G25110|K22684 metacaspase-1 [EC:3.4.22.-] | (RefSeq) MC2; metacaspase 2	--	[DO]	Cell cycle control, cell division, chromosome partitioning;; Posttranslational modification, protein turnover, chaperones	Caspase domain	Metacaspase-2 OS=Arabidopsis thaliana OX=3702 GN=AMC2 PE=1 SV=1	O	Posttranslational modification, protein turnover, chaperones	metacaspase 2 [Arabidopsis thaliana]	--
AT2G43570	AT2G43570	7.19373	288	5.55808	234	14.0322	667	3.08633	131	2.72668	113	1.36711	52	1.38e-05	-1.89156	down	[R]	General function prediction only	Molecular Function: chitinase activity (GO:0004568);; Biological Process: carbohydrate metabolic process (GO:0005975);; Biological Process: chitin catabolic process (GO:0006032);; Molecular Function: chitin binding (GO:0008061);; Biological Process: cell wall macromolecule catabolic process (GO:0016998);;	K01183|5.0e-167|ath:AT2G43570|K01183 chitinase [EC:3.2.1.14] | (RefSeq) CHI; chitinase	Amino sugar and nucleotide sugar metabolism (ko00520)	[R]	General function prediction only	Chitinase class I	Endochitinase CHI OS=Arabidopsis thaliana OX=3702 GN=CHI PE=2 SV=1	G	Carbohydrate transport and metabolism	chitinase [Arabidopsis thaliana]	molecular function: catalytic activity (GO:0003824);; biological process: metabolic process (GO:0008152);; molecular function: binding (GO:0005488);; biological process: cellular process (GO:0009987)
AT3G55980	AT3G55980	7.58363	636	9.56319	842	9.28679	925	31.2406	2762	25.5628	2211	15.4142	1223	3.23e-11	1.45925	up	--	--	Molecular Function: metal ion binding (GO:0046872);;	K23047|5.6e-43|adu:107462256|K23047 E3 ubiquitin-protein ligase UNKL [EC:2.3.2.27] | (RefSeq) zinc finger CCCH domain-containing protein 2	--	[R]	General function prediction only	Ankyrin repeats (many copies)	Zinc finger CCCH domain-containing protein 47 OS=Arabidopsis thaliana OX=3702 GN=At3g55980 PE=2 SV=1	S	Function unknown	salt-inducible zinc finger 1 [Arabidopsis thaliana]	molecular function: binding (GO:0005488)
AT2G23200	AT2G23200	8.38402	860	11.8328	1273	13.1902	1606	7.59987	822	8.02974	850	6.29642	611	0.0152614	-0.596155	down	[T]	Signal transduction mechanisms	Molecular Function: protein kinase activity (GO:0004672);; Molecular Function: ATP binding (GO:0005524);; Cellular Component: integral component of membrane (GO:0016021);;	K13435|8.0e-91|spen:107018783|K13435 serine/threonine-protein kinase Pto | (RefSeq) receptor-like protein kinase HERK 1 isoform X2	Plant-pathogen interaction (ko04626)	[T]	Signal transduction mechanisms	Protein tyrosine and serine/threonine kinase	Probable receptor-like protein kinase At2g23200 OS=Arabidopsis thaliana OX=3702 GN=At2g23200 PE=3 SV=1	T	Signal transduction mechanisms	Protein kinase superfamily protein [Arabidopsis thaliana]	biological process: metabolic process (GO:0008152);; biological process: cellular process (GO:0009987);; molecular function: catalytic activity (GO:0003824);; molecular function: binding (GO:0005488);; cellular component: membrane (GO:0016020);; cellular component: membrane part (GO:0044425)
AT3G57450	AT3G57450	6.55041	176	5.86668	166	5.25351	168	13.6358	386	8.763	243	8.55769	218	0.0225771	0.819567	up	--	--	--	--	--	--	--	--	--	S	Function unknown	hypothetical protein AT3G57450 [Arabidopsis thaliana]	--
AT1G25560	AT1G25560	11.8828	632	20.2477	1130	11.7991	745	42.928	2407	49.0371	2689	34.5725	1739	2.07e-14	1.54393	up	--	--	Molecular Function: DNA binding (GO:0003677);; Molecular Function: transcription factor activity, sequence-specific DNA binding (GO:0003700);; Cellular Component: nucleus (GO:0005634);;	K09287|2.8e-202|ath:AT1G25560|K09287 RAV-like factor | (RefSeq) TEM1; AP2/B3 transcription factor family protein	--	--	--	B3 DNA binding domain	AP2/ERF and B3 domain-containing transcription repressor TEM1 OS=Arabidopsis thaliana OX=3702 GN=TEM1 PE=1 SV=1	K	Transcription	AP2/B3 transcription factor family protein [Arabidopsis thaliana]	molecular function: binding (GO:0005488);; biological process: biological regulation (GO:0065007);; molecular function: nucleic acid binding transcription factor activity (GO:0001071);; cellular component: cell (GO:0005623);; cellular component: organelle (GO:0043226);; cellular component: cell part (GO:0044464)
AT5G48540	AT5G48540	13.3917	500	19.2867	755	14.2879	633	7.87073	310	9.47258	365	5.99617	212	1.53e-05	-0.991266	down	--	--	Biological Process: biological_process (GO:0008150);; Biological Process: response to abiotic stimulus (GO:0009628);; Biological Process: response to stimulus (GO:0050896);; Biological Process: response to karrikin (GO:0080167);;	--	--	--	--	Salt stress response/antifungal	Cysteine-rich repeat secretory protein 55 OS=Arabidopsis thaliana OX=3702 GN=CRRSP55 PE=2 SV=1	S	Function unknown	receptor-like protein kinase-related family protein [Arabidopsis thaliana]	biological process: response to stimulus (GO:0050896)
AT4G11650	AT4G11650	1.40635	57	2.89755	124	11.5459	555	0.683173	30	0.395276	17	1.77536	68	0.0200019	-2.45512	down	--	--	Biological Process: immune system process (GO:0002376);; Cellular Component: cellular_component (GO:0005575);; Cellular Component: intracellular (GO:0005622);; Cellular Component: cell (GO:0005623);; Cellular Component: cytoplasm (GO:0005737);; Biological Process: response to stress (GO:0006950);; Biological Process: defense response (GO:0006952);; Biological Process: immune response (GO:0006955)…	K12173|3.5e-23|gmx:100794341|K12173 BRCA1-A complex subunit BRE | (RefSeq) BRISC and BRCA1-A complex member 2	Homologous recombination (ko03440)	--	--	Thaumatin family	Osmotin-like protein OSM34 OS=Arabidopsis thaliana OX=3702 GN=OSM34 PE=2 SV=2	S	Function unknown	osmotin 34 [Arabidopsis thaliana]	biological process: immune system process (GO:0002376);; cellular component: cell (GO:0005623);; cellular component: cell part (GO:0044464);; biological process: response to stimulus (GO:0050896);; biological process: multi-organism process (GO:0051704)
AT5G26260	AT5G26260	0.542596	29	0.818932	45	0.683763	43	1.07964	60	2.73962	147	2.4893	123	0.00201541	1.61753	up	--	--	Cellular Component: plasmodesma (GO:0009506);;	K11838|3.2e-09|cpap:110810640|K11838 ubiquitin carboxyl-terminal hydrolase 7 [EC:3.4.19.12] | (RefSeq) ubiquitin carboxyl-terminal hydrolase 12-like isoform X1	--	[DR]	Cell cycle control, cell division, chromosome partitioning;; General function prediction only	MATH domain	Ubiquitin carboxyl-terminal hydrolase 12 OS=Arabidopsis thaliana OX=3702 GN=UBP12 PE=1 SV=2	S	Function unknown	TRAF-like family protein [Arabidopsis thaliana]	cellular component: cell junction (GO:0030054)
AT4G05070	AT4G05070	58.8471	1204	54.634	1172	70.1646	1703	113.944	2457	101.486	2140	105.757	2046	1.29e-08	0.815101	up	--	--	--	--	--	--	--	Wound-induced protein	--	S	Function unknown	Wound-responsive family protein [Arabidopsis thaliana]	--
Arabidopsis_thaliana_newGene_313	--	1.40797	54	0.981036	40	2.09344	93	0.460768	18	0.279822	10	0.625933	23	0.00652448	-1.73426	down	--	--	--	--	--	--	--	--	--	--	--	--	--
AT5G04340	AT5G04340	2.47777	95	3.00471	120	2.89925	131	10.6601	428	19.388	760	6.58449	237	1.68e-09	2.13107	up	--	--	Biological Process: reproduction (GO:0000003);; Molecular Function: transcription regulatory region sequence-specific DNA binding (GO:0000976);; Molecular Function: RNA polymerase II regulatory region sequence-specific DNA binding (GO:0000977);; Molecular Function: RNA polymerase II core promoter proximal region sequence-specific DNA binding (GO:0000978);; Molecular Function: core promoter proxim…	--	--	[R]	General function prediction only	C2H2-type zinc finger	Zinc finger protein ZAT6 OS=Arabidopsis thaliana OX=3702 GN=ZAT6 PE=2 SV=1	S	Function unknown	6 [Arabidopsis thaliana] [Arabidopsis thaliana]	biological process: reproduction (GO:0000003);; molecular function: binding (GO:0005488);; biological process: response to stimulus (GO:0050896);; biological process: reproductive process (GO:0022414);; biological process: developmental process (GO:0032502);; biological process: biological regulation (GO:0065007);; molecular function: nucleic acid binding transcription factor activity (GO:0001071…
AT5G44700	AT5G44700	0.814076	126	0.62236	101	0.563314	103	0	0	0	0	0.159522	24	0.00472819	-3.5836	down	[M]	Cell wall/membrane/envelope biogenesis	Molecular Function: protein kinase activity (GO:0004672);; Molecular Function: ATP binding (GO:0005524);; Cellular Component: integral component of membrane (GO:0016021);;	K20718|1.3e-65|nta:107830796|K20718 LRR receptor-like serine/threonine-protein kinase ERECTA [EC:2.7.11.1] | (RefSeq) LRR receptor-like serine/threonine-protein kinase ERECTA	MAPK signaling pathway - plant (ko04016)	--	--	Leucine rich repeat	LRR receptor-like serine/threonine-protein kinase GSO2 OS=Arabidopsis thaliana OX=3702 GN=GSO2 PE=1 SV=2	S	Function unknown	unnamed protein product [Arabidopsis thaliana]	biological process: metabolic process (GO:0008152);; biological process: cellular process (GO:0009987);; molecular function: catalytic activity (GO:0003824);; molecular function: binding (GO:0005488);; cellular component: membrane (GO:0016020);; cellular component: membrane part (GO:0044425)
AT2G25470	AT2G25470	0.798051	88	1.8301	210	1.03463	135	0.449541	52	0.377113	43	0.216232	23	0.000231135	-1.77512	down	--	--	Cellular Component: integral component of membrane (GO:0016021);;	K17550|4.8e-20|qsu:111989606|K17550 protein phosphatase 1 regulatory subunit 7 | (RefSeq) probable LRR receptor-like serine/threonine-protein kinase At2g24230	--	[R]	General function prediction only	Leucine rich repeat	Receptor like protein 21 OS=Arabidopsis thaliana OX=3702 GN=RLP21 PE=3 SV=2	S	Function unknown	receptor like protein 21 [Arabidopsis thaliana]	cellular component: membrane (GO:0016020);; cellular component: membrane part (GO:0044425)
AT1G19770	AT1G19770	30.8201	1676	37.858	2160	35.5151	2292	77.7684	4458	68.3678	3833	51.5236	2651	2.97e-09	0.935189	up	--	--	Molecular Function: purine nucleoside transmembrane transporter activity (GO:0015211);; Cellular Component: integral component of membrane (GO:0016021);;	--	--	--	--	Purine nucleobase transmembrane transport	Purine permease 14 OS=Arabidopsis thaliana OX=3702 GN=PUP14 PE=1 SV=1	Q	Secondary metabolites biosynthesis, transport and catabolism	purine permease 14 [Arabidopsis thaliana]	biological process: single-organism process (GO:0044699);; biological process: localization (GO:0051179);; molecular function: transporter activity (GO:0005215);; cellular component: membrane (GO:0016020);; cellular component: membrane part (GO:0044425)
AT2G38940	AT2G38940	8.408	623	16.0234	1244	26.648	2341	7.69234	601	7.30129	558	9.62254	674	0.0219011	-1.04268	down	[GEPR]	Carbohydrate transport and metabolism;; Amino acid transport and metabolism;; Inorganic ion transport and metabolism;; General function prediction only	Molecular Function: inorganic phosphate transmembrane transporter activity (GO:0005315);; Biological Process: phosphate ion transport (GO:0006817);; Cellular Component: integral component of membrane (GO:0016021);;	K08176|8.7e-309|ath:AT2G38940|K08176 MFS transporter, PHS family, inorganic phosphate transporter | (RefSeq) PHT1;4; phosphate transporter 1;4	--	[P]	Inorganic ion transport and metabolism	Sugar (and other) transporter	Inorganic phosphate transporter 1-4 OS=Arabidopsis thaliana OX=3702 GN=PHT1-4 PE=1 SV=1	G	Carbohydrate transport and metabolism	phosphate transporter 1;4 [Arabidopsis thaliana]	biological process: localization (GO:0051179);; molecular function: transporter activity (GO:0005215);; cellular component: membrane (GO:0016020);; cellular component: membrane part (GO:0044425)
AT4G12480	AT4G12480	104.327	3385	119.092	4054	145.969	5621	35.8029	1225	51.4994	1723	40.9995	1259	1.19e-20	-1.51543	down	--	--	Biological Process: response to acid chemical (GO:0001101);; Biological Process: immune system process (GO:0002376);; Molecular Function: molecular_function (GO:0003674);; Molecular Function: binding (GO:0005488);; Molecular Function: protein binding (GO:0005515);; Cellular Component: cellular_component (GO:0005575);; Cellular Component: extracellular region (GO:0005576);; Cellular Component: cel…	K11855|7.6e-17|bvg:104906049|K11855 ubiquitin carboxyl-terminal hydrolase 36/42 [EC:3.4.19.12] | (RefSeq) ubiquitin carboxyl-terminal hydrolase 36	--	--	--	Hydrophobic seed protein	Lipid transfer protein EARLI 1 OS=Arabidopsis thaliana OX=3702 GN=EARLI1 PE=1 SV=1	S	Function unknown	Bifunctional inhibitor/lipid-transfer protein/seed storage 2S albumin superfamily protein [Arabidopsis thaliana]	biological process: response to stimulus (GO:0050896);; biological process: immune system process (GO:0002376);; molecular function: binding (GO:0005488);; cellular component: extracellular region (GO:0005576);; cellular component: cell (GO:0005623);; cellular component: cell part (GO:0044464);; cellular component: organelle (GO:0043226);; cellular component: cell junction (GO:0030054);; cellular…
AT3G26210	AT3G26210	4.83492	329	7.9856	569	8.59658	694	2.60807	187	3.39336	238	2.29009	148	3.11e-07	-1.35477	down	[QV]	Secondary metabolites biosynthesis, transport and catabolism;; Defense mechanisms	Molecular Function: iron ion binding (GO:0005506);; Molecular Function: oxidoreductase activity, acting on paired donors, with incorporation or reduction of molecular oxygen (GO:0016705);; Molecular Function: heme binding (GO:0020037);;	K20617|3.8e-173|eus:EUTSA_v10010307mg|K20617 cytochrome P450 family 71 subfamily A | (RefSeq) hypothetical protein	--	[Q]	Secondary metabolites biosynthesis, transport and catabolism	Cytochrome P450	Cytochrome P450 71B23 OS=Arabidopsis thaliana OX=3702 GN=CYP71B23 PE=2 SV=1	Q	Secondary metabolites biosynthesis, transport and catabolism	cytochrome P450, family 71, subfamily B, polypeptide 23 [Arabidopsis thaliana]	molecular function: binding (GO:0005488);; biological process: metabolic process (GO:0008152);; biological process: single-organism process (GO:0044699);; molecular function: catalytic activity (GO:0003824)
AT5G24470	AT5G24470	22.8967	2013	24.961	2302	24.6299	2570	40.498	3754	36.4037	3300	35.2067	2928	9.06e-08	0.640986	up	[T]	Signal transduction mechanisms	Biological Process: phosphorelay signal transduction system (GO:0000160);;	K12130|0.0e+00|ath:AT5G24470|K12130 pseudo-response regulator 5 | (RefSeq) PRR5; two-component response regulator-like protein	Circadian rhythm - plant (ko04712)	[K]	Transcription	Response regulator receiver domain	Two-component response regulator-like APRR5 OS=Arabidopsis thaliana OX=3702 GN=APRR5 PE=1 SV=2	K	Transcription	pseudo-response regulator 5 [Arabidopsis thaliana]	biological process: cellular process (GO:0009987);; biological process: signaling (GO:0023052);; biological process: single-organism process (GO:0044699);; biological process: response to stimulus (GO:0050896);; biological process: biological regulation (GO:0065007)
AT5G21940	AT5G21940	6.4081	290	4.46004	212	5.59594	300	41.8044	1990	47.5562	2214	31.8194	1359	8.74e-58	2.8841	up	--	--	Molecular Function: kinase activity (GO:0016301);;	--	--	[K]	Transcription	--	--	S	Function unknown	hybrid signal transduction histidine kinase M-like protein [Arabidopsis thaliana]	molecular function: catalytic activity (GO:0003824)
AT4G01700	AT4G01700	8.20997	309	12.9968	513	17.829	797	5.1221	204	6.56297	255	6.7167	240	0.0010766	-1.07195	down	[G]	Carbohydrate transport and metabolism	Biological Process: response to oomycetes (GO:0002239);; Molecular Function: chitinase activity (GO:0004568);; Cellular Component: cell wall (GO:0005618);; Cellular Component: cytosol (GO:0005829);; Biological Process: carbohydrate metabolic process (GO:0005975);; Biological Process: chitin catabolic process (GO:0006032);; Biological Process: cell wall macromolecule catabolic process (GO:0016998)…	K20547|4.9e-93|bna:106435387|K20547 basic endochitinase B [EC:3.2.1.14] | (RefSeq) endochitinase CH25	Amino sugar and nucleotide sugar metabolism (ko00520);; MAPK signaling pathway - plant (ko04016)	[R]	General function prediction only	Chitinase class I	Chitinase 10 OS=Oryza sativa subsp. japonica OX=39947 GN=Cht10 PE=2 SV=1	G	Carbohydrate transport and metabolism	Chitinase family protein [Arabidopsis thaliana]	biological process: response to stimulus (GO:0050896);; biological process: multi-organism process (GO:0051704);; molecular function: catalytic activity (GO:0003824);; cellular component: cell (GO:0005623);; cellular component: cell part (GO:0044464);; biological process: metabolic process (GO:0008152);; biological process: cellular process (GO:0009987)
AT4G29780	AT4G29780	1.2194	95	1.83372	150	1.60391	149	14.8514	1218	6.38108	512	6.13567	452	1.28e-14	2.56094	up	--	--	Biological Process: cellular response to hypoxia (GO:0071456);;	--	--	[L]	Replication, recombination and repair	DDE superfamily endonuclease	--	S	Function unknown	nuclease [Arabidopsis thaliana]	biological process: cellular process (GO:0009987);; biological process: response to stimulus (GO:0050896)
AT3G28540	AT3G28540	8.26182	541	8.31391	571	12.551	975	6.06577	419	4.78504	323	2.58839	161	0.00145183	-1.10832	down	[MDT]	Cell wall/membrane/envelope biogenesis;; Cell cycle control, cell division, chromosome partitioning;; Signal transduction mechanisms	Molecular Function: ATP binding (GO:0005524);;	K08900|3.7e-139|jre:108992867|K08900 mitochondrial chaperone BCS1 | (RefSeq) AAA-ATPase ASD, mitochondrial-like	--	[O]	Posttranslational modification, protein turnover, chaperones	Domain associated at C-terminal with AAA	AAA-ATPase At3g28540 OS=Arabidopsis thaliana OX=3702 GN=At3g28540 PE=3 SV=1	O	Posttranslational modification, protein turnover, chaperones	P-loop containing nucleoside triphosphate hydrolases superfamily protein [Arabidopsis thaliana]	molecular function: binding (GO:0005488)
AT1G25400	AT1G25400	1.5024	75	1.83119	95	2.16976	128	7.70866	402	10.888	555	3.93767	185	1.91e-08	2.03212	up	--	--	Cellular Component: integral component of membrane (GO:0016021);;	--	--	--	--	--	--	S	Function unknown	transmembrane protein [Arabidopsis thaliana]	cellular component: membrane (GO:0016020);; cellular component: membrane part (GO:0044425)
AT3G49570	AT3G49570	6.48959	125	6.82876	138	11.4939	262	14.6446	296	14.1882	281	16.4887	299	0.0215764	0.868774	up	--	--	Biological Process: cellular oxidant detoxification (GO:0098869);;	--	--	--	--	--	Protein RESPONSE TO LOW SULFUR 3 OS=Arabidopsis thaliana OX=3702 GN=LSU3 PE=4 SV=1	S	Function unknown	response to low sulfur 3 [Arabidopsis thaliana]	biological process: cellular process (GO:0009987);; biological process: response to stimulus (GO:0050896);; biological process: detoxification (GO:0098754)
AT4G11890	AT4G11890	4.32561	223	8.45621	458	6.75752	425	2.703	141	3.39359	179	1.17439	60	0.000591183	-1.44127	down	[W]	Extracellular structures	Biological Process: response to oomycetes (GO:0002239);; Molecular Function: protein serine/threonine kinase activity (GO:0004674);; Molecular Function: ATP binding (GO:0005524);; Biological Process: response to cold (GO:0009409);; Biological Process: response to water deprivation (GO:0009414);; Biological Process: response to salt stress (GO:0009651);; Biological Process: response to abscisic ac…	K24104|4.0e-52|thj:104799061|K24104 GPN-loop GTPase | (RefSeq) LOW QUALITY PROTEIN: uncharacterized protein LOC104799061	--	[T]	Signal transduction mechanisms	Protein kinase domain	Cysteine-rich receptor-like protein kinase 45 OS=Arabidopsis thaliana OX=3702 GN=CRK45 PE=1 SV=1	T	Signal transduction mechanisms	Protein kinase superfamily protein [Arabidopsis thaliana]	biological process: response to stimulus (GO:0050896);; biological process: multi-organism process (GO:0051704);; biological process: metabolic process (GO:0008152);; biological process: cellular process (GO:0009987);; molecular function: catalytic activity (GO:0003824);; molecular function: binding (GO:0005488)
AT4G25490	AT4G25490	0.644331	24	0.599914	24	0.298851	14	3.54676	138	1.64185	63	2.68299	94	1.17e-06	2.33105	up	--	--	Molecular Function: DNA binding (GO:0003677);; Molecular Function: transcription factor activity, sequence-specific DNA binding (GO:0003700);; Cellular Component: nucleus (GO:0005634);;	K09286|1.0e-122|ath:AT4G25490|K09286 EREBP-like factor | (RefSeq) CBF1; C-repeat/DRE binding factor 1	--	--	--	AP2 domain	Dehydration-responsive element-binding protein 1B OS=Arabidopsis thaliana OX=3702 GN=DREB1B PE=1 SV=2	K	Transcription	C-repeat/DRE binding factor 1 [Arabidopsis thaliana]	molecular function: binding (GO:0005488);; biological process: biological regulation (GO:0065007);; molecular function: nucleic acid binding transcription factor activity (GO:0001071);; cellular component: cell (GO:0005623);; cellular component: organelle (GO:0043226);; cellular component: cell part (GO:0044464)
AT1G51850	AT1G51850	2.2096	234	5.92123	657	6.69915	841	1.45184	162	1.3161	144	1.18861	119	2.51e-07	-1.89074	down	--		Molecular Function: protein kinase activity (GO:0004672);; Molecular Function: ATP binding (GO:0005524);; Cellular Component: plasma membrane (GO:0005886);; Cellular Component: plasmodesma (GO:0009506);; Cellular Component: integral component of membrane (GO:0016021);;	K16224|6.6e-189|boe:106304564|K16224 senescence-induced receptor-like serine/threonine-protein kinase | (RefSeq) senescence-induced receptor-like serine/threonine-protein kinase	MAPK signaling pathway - plant (ko04016);; Plant-pathogen interaction (ko04626)	--	--	Malectin-like domain	Probable LRR receptor-like serine/threonine-protein kinase At1g51820 OS=Arabidopsis thaliana OX=3702 GN=At1g51820 PE=1 SV=1	T	Signal transduction mechanisms	Leucine-rich repeat protein kinase family protein [Arabidopsis thaliana]	biological process: metabolic process (GO:0008152);; biological process: cellular process (GO:0009987);; molecular function: catalytic activity (GO:0003824);; molecular function: binding (GO:0005488);; cellular component: cell (GO:0005623);; cellular component: membrane (GO:0016020);; cellular component: cell part (GO:0044464);; cellular component: cell junction (GO:0030054);; cellular component:…
AT2G37770	AT2G37770	1.08345	51	1.16409	57	2.31027	128	0.568946	28	0.565191	28	0.306925	16	0.00782766	-1.58526	down	[Q]	Secondary metabolites biosynthesis, transport and catabolism	Molecular Function: oxidoreductase activity (GO:0016491);;	K00002|3.1e-103|bna:106451054|K00002 alcohol dehydrogenase (NADP+) [EC:1.1.1.2] | (RefSeq) NADPH-dependent aldo-keto reductase, chloroplastic-like isoform X1	Glycolysis / Gluconeogenesis (ko00010);; Pentose and glucuronate interconversions (ko00040);; Glycerolipid metabolism (ko00561)	[R]	General function prediction only	Aldo/keto reductase family	NADPH-dependent aldo-keto reductase, chloroplastic OS=Arabidopsis thaliana OX=3702 GN=AKR4C9 PE=1 SV=1	S	Function unknown	NAD(P)-linked oxidoreductase superfamily protein [Arabidopsis thaliana]	molecular function: catalytic activity (GO:0003824)
AT4G19810	AT4G19810	5.36546	284	7.11051	395	10.8128	679	4.13976	231	4.65857	254	4.5645	229	0.0369598	-0.793696	down	[G]	Carbohydrate transport and metabolism	Biological Process: carbohydrate metabolic process (GO:0005975);; Molecular Function: chitin binding (GO:0008061);;	K01183|1.2e-216|ath:AT4G19810|K01183 chitinase [EC:3.2.1.14] | (RefSeq) ChiC; Glycosyl hydrolase family protein with chitinase insertion domain-containing protein	Amino sugar and nucleotide sugar metabolism (ko00520)	[G]	Carbohydrate transport and metabolism	Glycosyl hydrolases family 18	Class V chitinase OS=Arabidopsis thaliana OX=3702 GN=ChiC PE=1 SV=1	G	Carbohydrate transport and metabolism	Glycosyl hydrolase family protein with chitinase insertion domain-containing protein [Arabidopsis thaliana]	biological process: metabolic process (GO:0008152);; molecular function: binding (GO:0005488)
AT2G44370	AT2G44370	2.32137	102	5.96768	276	3.64622	191	1.10972	52	1.20146	55	1.12735	47	4.61e-05	-1.76516	down	--	--	--	--	--	--	--	C1 domain	--	S	Function unknown	Cysteine/Histidine-rich C1 domain family protein [Arabidopsis thaliana]	--
AT1G21910	AT1G21910	0.874264	40	1.48869	71	1.14118	62	4.74872	227	9.19838	430	4.57786	197	2.54e-11	2.40405	up	--	--	Molecular Function: DNA binding (GO:0003677);; Molecular Function: transcription factor activity, sequence-specific DNA binding (GO:0003700);; Cellular Component: nucleus (GO:0005634);;	K09286|1.4e-21|soe:110785057|K09286 EREBP-like factor | (RefSeq) ethylene-responsive transcription factor ERF023	--	--	--	AP2 domain	Ethylene-responsive transcription factor ERF012 OS=Arabidopsis thaliana OX=3702 GN=ERF012 PE=2 SV=1	K	Transcription	Integrase-type DNA-binding superfamily protein [Arabidopsis thaliana]	molecular function: binding (GO:0005488);; biological process: biological regulation (GO:0065007);; molecular function: nucleic acid binding transcription factor activity (GO:0001071);; cellular component: cell (GO:0005623);; cellular component: organelle (GO:0043226);; cellular component: cell part (GO:0044464)
AT5G42530	AT5G42530	265.387	4971	452.11	8885	633.32	14082	306.239	6049	265.951	5138	200.635	3556	0.0419538	-0.797147	down	--	--	--	--	--	--	--	--	--	--	--	hypothetical protein AT5G42530 [Arabidopsis thaliana]	--
AT5G61590	AT5G61590	47.823	1652	56.2531	2039	47.2439	1938	100.893	3675	126.193	4496	86.1441	2816	6.97e-13	1.06234	up	--	--	Molecular Function: DNA binding (GO:0003677);; Molecular Function: transcription factor activity, sequence-specific DNA binding (GO:0003700);; Cellular Component: nucleus (GO:0005634);;	K09286|3.6e-29|nnu:104598426|K09286 EREBP-like factor | (RefSeq) ethylene-responsive transcription factor 5	--	--	--	AP2 domain	Ethylene-responsive transcription factor ERF107 OS=Arabidopsis thaliana OX=3702 GN=ERF107 PE=2 SV=1	K	Transcription	Integrase-type DNA-binding superfamily protein [Arabidopsis thaliana]	molecular function: binding (GO:0005488);; biological process: biological regulation (GO:0065007);; molecular function: nucleic acid binding transcription factor activity (GO:0001071);; cellular component: cell (GO:0005623);; cellular component: organelle (GO:0043226);; cellular component: cell part (GO:0044464)
AT5G50450	AT5G50450	10.472	520	10.0268	523	11.4695	677	17.0247	892	17.5064	897	14.489	681	0.000333959	0.625736	up	--	--	Cellular Component: cellular_component (GO:0005575);; Cellular Component: intracellular (GO:0005622);; Cellular Component: cell (GO:0005623);; Cellular Component: nucleus (GO:0005634);; Cellular Component: organelle (GO:0043226);; Cellular Component: membrane-bounded organelle (GO:0043227);; Cellular Component: intracellular organelle (GO:0043229);; Cellular Component: intracellular membrane-boun…	--	--	--	--	MYND finger	F-box protein At5g50450 OS=Arabidopsis thaliana OX=3702 GN=At5g50450 PE=2 SV=1	S	Function unknown	HCP-like superfamily protein with MYND-type zinc finger [Arabidopsis thaliana]	cellular component: cell (GO:0005623);; cellular component: cell part (GO:0044464);; cellular component: organelle (GO:0043226)
AT1G66500	AT1G66500	2.16141	127	1.4956	92	1.76176	123	3.63331	225	3.23919	196	3.04014	169	0.0207943	0.880609	up	--	--	Molecular Function: RNA polymerase II core binding (GO:0000993);; Molecular Function: basal transcription machinery binding (GO:0001098);; Molecular Function: basal RNA polymerase II transcription machinery binding (GO:0001099);; Molecular Function: molecular_function (GO:0003674);; Molecular Function: nucleic acid binding (GO:0003676);; Molecular Function: RNA binding (GO:0003723);; Molecular Fu…	K14400|6.5e-235|ath:AT1G66500|K14400 pre-mRNA cleavage complex 2 protein Pcf11 | (RefSeq) Pre-mRNA cleavage complex II	mRNA surveillance pathway (ko03015)	[A]	RNA processing and modification	--	Polyadenylation and cleavage factor homolog 1 OS=Arabidopsis thaliana OX=3702 GN=PCFS1 PE=1 SV=1	A	RNA processing and modification	Pre-mRNA cleavage complex II [Arabidopsis thaliana]	molecular function: binding (GO:0005488);; cellular component: cell (GO:0005623);; cellular component: cell part (GO:0044464);; cellular component: organelle (GO:0043226);; cellular component: organelle part (GO:0044422);; cellular component: membrane-enclosed lumen (GO:0031974);; cellular component: macromolecular complex (GO:0032991);; biological process: metabolic process (GO:0008152);; biolog…
AT5G54610	AT5G54610	7.59991	393	6.81386	370	14.6154	897	4.21867	230	3.05481	163	2.54083	125	5.22e-06	-1.55888	down	--	--	Cellular Component: integral component of membrane (GO:0016021);;	--	--	[R]	General function prediction only	Ankyrin repeats (3 copies)	Ankyrin repeat-containing protein BDA1 OS=Arabidopsis thaliana OX=3702 GN=BAD1 PE=1 SV=1	S	Function unknown	ankyrin [Arabidopsis thaliana]	cellular component: membrane (GO:0016020);; cellular component: membrane part (GO:0044425)
AT3G10020	AT3G10020	54.356	1533	44.5055	1317	55.6459	1863	110.697	3291	84.1214	2446	92.8008	2476	3.82e-09	0.905041	up	--	--	--	--	--	--	--	--	--	S	Function unknown	plant/protein [Arabidopsis thaliana]	--
AT3G61190	AT3G61190	0.361172	13	0.819759	31	1.10751	48	3.07744	117	3.96749	148	2.75646	94	4.2e-06	2.08584	up	--	--	Biological Process: response to acid chemical (GO:0001101);; Molecular Function: molecular_function (GO:0003674);; Molecular Function: binding (GO:0005488);; Molecular Function: phospholipid binding (GO:0005543);; Cellular Component: cellular_component (GO:0005575);; Biological Process: response to stress (GO:0006950);; Biological Process: biological_process (GO:0008150);; Molecular Function: lip…	K03110|1.2e-07|cmax:111479767|K03110 fused signal recognition particle receptor | (RefSeq) cell division protein FtsY homolog, chloroplastic-like isoform X1	Protein export (ko03060)	--	--	C2 domain	BON1-associated protein 1 OS=Arabidopsis thaliana OX=3702 GN=BAP1 PE=1 SV=1	S	Function unknown	BON association protein 1 [Arabidopsis thaliana]	biological process: response to stimulus (GO:0050896);; molecular function: binding (GO:0005488);; biological process: cellular process (GO:0009987);; cellular component: membrane (GO:0016020);; biological process: single-organism process (GO:0044699);; biological process: biological regulation (GO:0065007)
AT2G30750	AT2G30750	7.283	479	11.1206	767	16.2391	1266	1.82134	127	2.74496	186	1.09701	69	2.2e-14	-2.59815	down	[QV]	Secondary metabolites biosynthesis, transport and catabolism;; Defense mechanisms	Molecular Function: monooxygenase activity (GO:0004497);; Molecular Function: iron ion binding (GO:0005506);; Molecular Function: oxidoreductase activity, acting on paired donors, with incorporation or reduction of molecular oxygen (GO:0016705);; Molecular Function: heme binding (GO:0020037);;	K11868|7.5e-286|ath:AT2G30750|K11868 indoleacetaldoxime dehydratase [EC:4.99.1.6] | (RefSeq) CYP71A12; cytochrome P450 family 71 polypeptide	Tryptophan metabolism (ko00380)	[Q]	Secondary metabolites biosynthesis, transport and catabolism	Cytochrome P450	Cytochrome P450 71A12 OS=Arabidopsis thaliana OX=3702 GN=CYP71A12 PE=2 SV=1	Q	Secondary metabolites biosynthesis, transport and catabolism	At2g30750/T11J7.14 [Arabidopsis thaliana]	biological process: metabolic process (GO:0008152);; biological process: single-organism process (GO:0044699);; molecular function: catalytic activity (GO:0003824);; molecular function: binding (GO:0005488)
AT3G50060	AT3G50060	4.76559	212	5.55896	259	5.34703	282	30.1346	1407	30.308	1384	19.421	814	1.88e-38	2.35415	up	--	--	Molecular Function: DNA binding (GO:0003677);; Cellular Component: nucleus (GO:0005634);;	K09422|4.6e-166|ath:AT3G50060|K09422 transcription factor MYB, plant | (RefSeq) MYB77; myb domain protein 77	--	[K]	Transcription	Myb-like DNA-binding domain	Transcription factor MYB77 OS=Arabidopsis thaliana OX=3702 GN=MYB77 PE=1 SV=1	K	Transcription	myb domain protein 77 [Arabidopsis thaliana]	molecular function: binding (GO:0005488);; cellular component: cell (GO:0005623);; cellular component: organelle (GO:0043226);; cellular component: cell part (GO:0044464)
AT4G11280	AT4G11280	6.08056	416	6.28908	451	5.81679	472	22.5421	1623	19.1047	1345	16.6113	1073	5.45e-33	1.68953	up	[E]	Amino acid transport and metabolism	Molecular Function: catalytic activity (GO:0003824);; Biological Process: biosynthetic process (GO:0009058);; Molecular Function: pyridoxal phosphate binding (GO:0030170);;	K20772|5.6e-294|ath:AT4G11280|K20772 1-aminocyclopropane-1-carboxylate synthase 1/2/6 [EC:4.4.1.14] | (RefSeq) ACS6; 1-aminocyclopropane-1-carboxylic acid (acc) synthase 6	Cysteine and methionine metabolism (ko00270);; MAPK signaling pathway - plant (ko04016)	[T]	Signal transduction mechanisms	Aminotransferase class I and II	1-aminocyclopropane-1-carboxylate synthase 6 OS=Arabidopsis thaliana OX=3702 GN=ACS6 PE=1 SV=2	E	Amino acid transport and metabolism	1-aminocyclopropane-1-carboxylic acid (acc) synthase 6 [Arabidopsis thaliana]	molecular function: catalytic activity (GO:0003824);; biological process: metabolic process (GO:0008152);; molecular function: binding (GO:0005488)
AT5G66650	AT5G66650	2.71798	137	2.63379	139	2.16374	129	7.72283	408	3.7605	195	4.23929	201	0.00910347	1.0735	up	--	--	Molecular Function: calcium channel activity (GO:0005262);; Cellular Component: mitochondrial inner membrane (GO:0005743);; Molecular Function: uniporter activity (GO:0015292);; Cellular Component: integral component of membrane (GO:0016021);; Biological Process: mitochondrial calcium ion homeostasis (GO:0051560);;	K20858|5.4e-181|ath:AT5G66650|K20858 calcium uniporter protein, mitochondrial | (RefSeq) calcium uniporter (DUF607)	--	[R]	General function prediction only	Mitochondrial calcium uniporter	Calcium uniporter protein 3, mitochondrial OS=Arabidopsis thaliana OX=3702 GN=At5g66650 PE=2 SV=1	S	Function unknown	calcium uniporter (DUF607) [Arabidopsis thaliana]	biological process: localization (GO:0051179);; molecular function: transporter activity (GO:0005215);; cellular component: cell (GO:0005623);; cellular component: membrane (GO:0016020);; cellular component: organelle (GO:0043226);; cellular component: organelle part (GO:0044422);; cellular component: cell part (GO:0044464);; cellular component: membrane part (GO:0044425);; biological process: ce…
AT5G06320	AT5G06320	35.906	1365	39.0592	1558	44.9263	2027	100.408	4025	77.5745	3041	65.7681	2366	5.84e-10	1.03302	up	--	--	Cellular Component: integral component of membrane (GO:0016021);;	K04077|1.2e-07|cmax:111488761|K04077 chaperonin GroEL | (RefSeq) LOW QUALITY PROTEIN: chaperonin CPN60-like 2, mitochondrial	RNA degradation (ko03018)	--	--	Late embryogenesis abundant protein	NDR1/HIN1-like protein 3 OS=Arabidopsis thaliana OX=3702 GN=NHL3 PE=1 SV=1	S	Function unknown	NDR1/HIN1-like 3 [Arabidopsis thaliana]	cellular component: membrane (GO:0016020);; cellular component: membrane part (GO:0044425)
AT5G61600	AT5G61600	3.57223	146	4.79384	205	4.9704	241	52.1766	2239	54.0867	2270	32.2805	1243	6.76e-62	3.37967	up	--	--	Molecular Function: DNA binding (GO:0003677);; Molecular Function: transcription factor activity, sequence-specific DNA binding (GO:0003700);; Cellular Component: nucleus (GO:0005634);;	K09286|4.9e-134|ath:AT5G61600|K09286 EREBP-like factor | (RefSeq) ERF104; ethylene response factor 104	--	--	--	AP2 domain	Ethylene-responsive transcription factor ERF104 OS=Arabidopsis thaliana OX=3702 GN=ERF104 PE=1 SV=1	K	Transcription	ethylene response factor 104 [Arabidopsis thaliana]	molecular function: binding (GO:0005488);; biological process: biological regulation (GO:0065007);; molecular function: nucleic acid binding transcription factor activity (GO:0001071);; cellular component: cell (GO:0005623);; cellular component: organelle (GO:0043226);; cellular component: cell part (GO:0044464)
AT5G44380	AT5G44380	3.56169	257	4.53957	343	4.51185	386	2.58628	197	2.42321	180	2.04671	140	0.00217275	-0.823092	down	[C]	Energy production and conversion	Molecular Function: oxidoreductase activity (GO:0016491);; Molecular Function: FAD binding (GO:0071949);;	K22395|1.4e-221|eus:EUTSA_v10000851mg|K22395 cinnamyl-alcohol dehydrogenase [EC:1.1.1.195] | (RefSeq) hypothetical protein	Phenylpropanoid biosynthesis (ko00940)	--	--	FAD binding domain	Berberine bridge enzyme-like 24 OS=Arabidopsis thaliana OX=3702 GN=At5g44380 PE=2 SV=1	C	Energy production and conversion	FAD-binding Berberine family protein [Arabidopsis thaliana]	molecular function: catalytic activity (GO:0003824);; molecular function: binding (GO:0005488)
AT3G50800	AT3G50800	0.672254	19	1.153	33	1.14275	37	15.7829	452	7.32989	205	8.41892	216	7.19e-19	3.39147	up	--	--	--	--	--	--	--	Domain of unknown function (DUF4228)	--	S	Function unknown	hypothetical protein AT3G50800 [Arabidopsis thaliana]	--
AT1G51800	AT1G51800	6.56605	736	14.3527	1688	10.6336	1415	4.41386	522	6.91489	799	3.20621	340	0.00260365	-1.10246	down	--		Molecular Function: protein kinase activity (GO:0004672);; Molecular Function: ATP binding (GO:0005524);; Cellular Component: integral component of membrane (GO:0016021);;	K16224|1.2e-196|bna:106356473|K16224 senescence-induced receptor-like serine/threonine-protein kinase | (RefSeq) senescence-induced receptor-like serine/threonine-protein kinase	MAPK signaling pathway - plant (ko04016);; Plant-pathogen interaction (ko04626)	--	--	Malectin-like domain	LRR receptor-like serine/threonine-protein kinase IOS1 OS=Arabidopsis thaliana OX=3702 GN=IOS1 PE=1 SV=1	T	Signal transduction mechanisms	Leucine-rich repeat protein kinase family protein [Arabidopsis thaliana]	biological process: metabolic process (GO:0008152);; biological process: cellular process (GO:0009987);; molecular function: catalytic activity (GO:0003824);; molecular function: binding (GO:0005488);; cellular component: membrane (GO:0016020);; cellular component: membrane part (GO:0044425)
AT2G23810	AT2G23810	10.983	550	9.18711	483	13.3842	796	26.436	1395	23.2705	1201	17.5513	832	1.11e-06	1.00786	up	--	--	Cellular Component: integral component of membrane (GO:0016021);;	--	--	--	--	Tetraspanin family	Tetraspanin-8 OS=Arabidopsis thaliana OX=3702 GN=TET8 PE=2 SV=1	S	Function unknown	tetraspanin8 [Arabidopsis thaliana]	cellular component: membrane (GO:0016020);; cellular component: membrane part (GO:0044425)
AT1G26800	AT1G26800	4.52785	217	3.21071	161	3.37226	192	6.89851	348	5.87948	290	5.23705	237	0.0495879	0.706541	up	--	--	Biological Process: reproduction (GO:0000003);; Biological Process: protein polyubiquitination (GO:0000209);; Biological Process: cell morphogenesis (GO:0000902);; Biological Process: cell morphogenesis involved in differentiation (GO:0000904);; Biological Process: developmental process involved in reproduction (GO:0003006);; Molecular Function: molecular_function (GO:0003674);; Molecular Functio…	K11982|1.9e-46|oeu:111406194|K11982 E3 ubiquitin-protein ligase RNF115/126 [EC:2.3.2.27] | (RefSeq) E3 ubiquitin-protein ligase SIRP1 isoform X1	--	[O]	Posttranslational modification, protein turnover, chaperones	Ring finger domain	E3 ubiquitin-protein ligase MPSR1 OS=Arabidopsis thaliana OX=3702 GN=MPSR1 PE=1 SV=1	O	Posttranslational modification, protein turnover, chaperones	RING/U-box superfamily protein [Arabidopsis thaliana]	biological process: reproduction (GO:0000003);; biological process: metabolic process (GO:0008152);; biological process: cellular process (GO:0009987);; biological process: developmental process (GO:0032502);; biological process: single-organism process (GO:0044699);; biological process: cellular component organization or biogenesis (GO:0071840);; biological process: reproductive process (GO:0022…
AT1G23390	AT1G23390	57.6	3450	43.2026	2715	57.4881	4088	102.46	6471	91.3213	5641	70.0387	3970	0.000106269	0.743574	up	--	--	Molecular Function: protein binding (GO:0005515);; Cellular Component: cellular_component (GO:0005575);; Cellular Component: intracellular (GO:0005622);; Cellular Component: cell (GO:0005623);; Cellular Component: nucleus (GO:0005634);; Cellular Component: cytoplasm (GO:0005737);; Cellular Component: cytosol (GO:0005829);; Biological Process: proteolysis (GO:0006508);; Biological Process: ubiquit…	--	--	--	--	Kelch motif	F-box/kelch-repeat protein At1g23390 OS=Arabidopsis thaliana OX=3702 GN=At1g23390 PE=2 SV=1	S	Function unknown	Kelch repeat-containing F-box family protein [Arabidopsis thaliana]	molecular function: binding (GO:0005488);; cellular component: cell (GO:0005623);; cellular component: cell part (GO:0044464);; cellular component: organelle (GO:0043226);; biological process: metabolic process (GO:0008152);; biological process: cellular process (GO:0009987)
AT1G18300	AT1G18300	3.01437	126	1.66104	73	2.74499	136	14.0173	613	6.35807	272	7.35917	289	2.29e-07	1.89534	up	[FR]	Nucleotide transport and metabolism;; General function prediction only	Molecular Function: hydrolase activity (GO:0016787);;	K07766|1.2e-115|ath:AT1G18300|K07766 diphosphoinositol-polyphosphate diphosphatase [EC:3.6.1.52] | (RefSeq) NUDT4; nudix hydrolase homolog 4	--	[T]	Signal transduction mechanisms	NUDIX domain	Nudix hydrolase 4 OS=Arabidopsis thaliana OX=3702 GN=NUDT4 PE=1 SV=1	S	Function unknown	nudix hydrolase homolog 4 [Arabidopsis thaliana]	molecular function: catalytic activity (GO:0003824)
AT2G15890	AT2G15890	63.8375	3689	65.5336	3969	62.574	4294	116.728	7115	99.559	5934	79.9176	4372	5.3e-05	0.637734	up	--	--	Biological Process: pollen tube guidance (GO:0010183);; Molecular Function: mediator complex binding (GO:0036033);;	--	--	--	--	--	CCG-binding protein 1 OS=Arabidopsis thaliana OX=3702 GN=MEE14 PE=1 SV=1	S	Function unknown	maternal effect embryo arrest 14 [Arabidopsis thaliana]	biological process: reproduction (GO:0000003);; biological process: reproductive process (GO:0022414);; biological process: locomotion (GO:0040011);; biological process: response to stimulus (GO:0050896);; molecular function: binding (GO:0005488)
AT3G25600	AT3G25600	6.73985	188	7.31654	214	9.51124	314	18.1666	533	15.4908	445	15.8018	416	3.05e-07	1.07519	up	--	--	Molecular Function: calcium ion binding (GO:0005509);;	K13448|9.7e-78|ath:AT3G25600|K13448 calcium-binding protein CML | (RefSeq) Calcium-binding EF-hand family protein	Plant-pathogen interaction (ko04626)	[T]	Signal transduction mechanisms	EF-hand domain pair	Probable calcium-binding protein CML16 OS=Arabidopsis thaliana OX=3702 GN=CML16 PE=2 SV=2	DTZ	Cell cycle control, cell division, chromosome partitioning;; Signal transduction mechanisms;; Cytoskeleton	Calcium-binding EF-hand family protein [Arabidopsis thaliana]	molecular function: binding (GO:0005488)
AT1G65500	AT1G65500	8.11746	166	10.0138	214	14.765	357	3.4727	75	2.09524	44	2.14276	42	1.4e-08	-2.07289	down	--	--	--	--	--	--	--	--	--	--	--	transmembrane protein [Arabidopsis thaliana]	--
AT1G35140	AT1G35140	3.01315	133	2.82605	131	3.47189	182	6.67468	311	9.06573	413	3.37714	141	0.0296572	1.04381	up	--	--	Biological Process: response to hypoxia (GO:0001666);; Cellular Component: cellular_component (GO:0005575);; Cellular Component: cell wall (GO:0005618);; Cellular Component: intracellular (GO:0005622);; Cellular Component: cell (GO:0005623);; Cellular Component: cytoplasm (GO:0005737);; Cellular Component: Golgi apparatus (GO:0005794);; Biological Process: response to stress (GO:0006950);; Biolog…	K00020|3.9e-19|mtr:MTR_8g088900|K00020 3-hydroxyisobutyrate dehydrogenase [EC:1.1.1.31] | (RefSeq) 6-phosphogluconate dehydrogenase-like protein	Valine, leucine and isoleucine degradation (ko00280)	--	--	Phosphate-induced protein 1 conserved region	Protein EXORDIUM-like 1 OS=Arabidopsis thaliana OX=3702 GN=EXL1 PE=2 SV=1	--	--	Phosphate-responsive 1 family protein [Arabidopsis thaliana]	biological process: response to stimulus (GO:0050896);; cellular component: cell (GO:0005623);; cellular component: cell part (GO:0044464);; cellular component: organelle (GO:0043226);; biological process: growth (GO:0040007)
AT1G26420	AT1G26420	2.55839	174	3.59298	256	4.35015	350	0.930149	67	1.44008	101	0.570675	37	3.42e-06	-1.81738	down	[C]	Energy production and conversion	Molecular Function: oxidoreductase activity (GO:0016491);; Molecular Function: FAD binding (GO:0071949);;	K22395|9.4e-146|tcc:18595174|K22395 cinnamyl-alcohol dehydrogenase [EC:1.1.1.195] | (RefSeq) flavin-dependent oxidoreductase FOX2	Phenylpropanoid biosynthesis (ko00940)	--	--	FAD binding domain	Berberine bridge enzyme-like 7 OS=Arabidopsis thaliana OX=3702 GN=FOX5 PE=3 SV=1	C	Energy production and conversion	FAD-binding Berberine family protein [Arabidopsis thaliana]	molecular function: catalytic activity (GO:0003824);; molecular function: binding (GO:0005488)
AT5G59550	AT5G59550	6.39321	383	8.47965	532	7.8296	556	18.4043	1161	15.0131	926	12.0802	684	9.57e-08	1.01459	up	--	--	Molecular Function: ubiquitin protein ligase activity (GO:0061630);;	K11982|1.4e-85|tcc:18590651|K11982 E3 ubiquitin-protein ligase RNF115/126 [EC:2.3.2.27] | (RefSeq) E3 ubiquitin-protein ligase RDUF2	--	[O]	Posttranslational modification, protein turnover, chaperones	Protein of unknown function (DUF1117)	E3 ubiquitin-protein ligase RDUF2 OS=Arabidopsis thaliana OX=3702 GN=DURF2 PE=1 SV=1	O	Posttranslational modification, protein turnover, chaperones	zinc finger (C3HC4-type RING finger) family protein [Arabidopsis thaliana]	biological process: metabolic process (GO:0008152);; biological process: cellular process (GO:0009987);; molecular function: catalytic activity (GO:0003824)
AT2G39200	AT2G39200	4.58601	332	8.45595	641	5.93748	509	2.87515	219	2.33434	174	1.30569	90	2.08e-06	-1.52252	down	--	--	Molecular Function: calmodulin binding (GO:0005516);; Biological Process: defense response (GO:0006952);; Biological Process: response to biotic stimulus (GO:0009607);; Cellular Component: integral component of membrane (GO:0016021);;	K08472|0.0e+00|ath:AT2G39200|K08472 mlo protein | (RefSeq) MLO12; Seven transmembrane MLO family protein	--	--	--	Mlo family	MLO-like protein 12 OS=Arabidopsis thaliana OX=3702 GN=MLO12 PE=1 SV=2	D	Cell cycle control, cell division, chromosome partitioning	Seven transmembrane MLO family protein [Arabidopsis thaliana]	molecular function: binding (GO:0005488);; biological process: response to stimulus (GO:0050896);; cellular component: membrane (GO:0016020);; cellular component: membrane part (GO:0044425)
AT3G61280	AT3G61280	3.18845	252	5.36752	439	7.83108	726	3.03162	246	2.93627	239	2.87396	212	0.0333867	-0.887277	down	--	--	Cellular Component: integral component of membrane (GO:0016021);; Molecular Function: transferase activity (GO:0016740);;	--	--	[R]	General function prediction only	Glycosyl transferase family 90	--	S	Function unknown	O-glucosyltransferase rumi-like protein (DUF821) [Arabidopsis thaliana]	cellular component: membrane (GO:0016020);; cellular component: membrane part (GO:0044425);; molecular function: catalytic activity (GO:0003824)
AT1G30700	AT1G30700	0.558917	39	1.31404	96	0.963215	79	0.181997	14	0.279254	20	0.264759	18	0.000387842	-1.9092	down	[C]	Energy production and conversion	Molecular Function: oxidoreductase activity (GO:0016491);; Molecular Function: FAD binding (GO:0071949);;	K22395|4.9e-155|hbr:110634568|K22395 cinnamyl-alcohol dehydrogenase [EC:1.1.1.195] | (RefSeq) berberine bridge enzyme-like 15	Phenylpropanoid biosynthesis (ko00940)	--	--	FAD binding domain	Berberine bridge enzyme-like 8 OS=Arabidopsis thaliana OX=3702 GN=At1g30700 PE=2 SV=1	C	Energy production and conversion	FAD-binding Berberine family protein [Arabidopsis thaliana]	molecular function: catalytic activity (GO:0003824);; molecular function: binding (GO:0005488)
AT1G19180	AT1G19180	2.61018	137	4.1715	228	4.76174	297	8.88966	497	12.3816	675	7.9272	397	3.29e-07	1.36188	up	--	--	Biological Process: reproduction (GO:0000003);; Biological Process: response to acid chemical (GO:0001101);; Biological Process: developmental process involved in reproduction (GO:0003006);; Molecular Function: molecular_function (GO:0003674);; Molecular Function: transcription cofactor activity (GO:0003712);; Molecular Function: transcription corepressor activity (GO:0003714);; Cellular Componen…	K13464|9.8e-98|ath:AT1G19180|K13464 jasmonate ZIM domain-containing protein | (RefSeq) JAZ1; jasmonate-zim-domain protein 1	Plant hormone signal transduction (ko04075)	--	--	tify domain	Protein TIFY 10A OS=Arabidopsis thaliana OX=3702 GN=TIFY10A PE=1 SV=1	S	Function unknown	jasmonate-zim-domain protein 1 [Arabidopsis thaliana]	biological process: reproduction (GO:0000003);; biological process: response to stimulus (GO:0050896);; biological process: reproductive process (GO:0022414);; biological process: developmental process (GO:0032502);; biological process: biological regulation (GO:0065007);; molecular function: transcription factor activity, protein binding (GO:0000988);; cellular component: cell (GO:0005623);; cel…
AT5G24660	AT5G24660	18.9801	411	28.6611	652	26.7199	687	32.7934	749	39.2088	876	41.9391	860	0.00816786	0.629273	up	--	--	Biological Process: cellular oxidant detoxification (GO:0098869);;	--	--	--	--	--	Protein RESPONSE TO LOW SULFUR 2 OS=Arabidopsis thaliana OX=3702 GN=LSU2 PE=1 SV=1	S	Function unknown	response to low sulfur 2 [Arabidopsis thaliana]	biological process: cellular process (GO:0009987);; biological process: response to stimulus (GO:0050896);; biological process: detoxification (GO:0098754)
AT4G13420	AT4G13420	1.00512	103	0.377857	41	0.367892	45	0.144281	16	0.034935	4	0	0	0.000216033	-3.18825	down	[P]	Inorganic ion transport and metabolism	Molecular Function: potassium ion transmembrane transporter activity (GO:0015079);; Cellular Component: integral component of membrane (GO:0016021);;	K03549|0.0e+00|ath:AT4G13420|K03549 KUP system potassium uptake protein | (RefSeq) HAK5; high affinity K+ transporter 5	--	--	--	K+ potassium transporter	Potassium transporter 5 OS=Arabidopsis thaliana OX=3702 GN=POT5 PE=1 SV=1	P	Inorganic ion transport and metabolism	high affinity K+ transporter 5 [Arabidopsis thaliana]	biological process: localization (GO:0051179);; molecular function: transporter activity (GO:0005215);; cellular component: membrane (GO:0016020);; cellular component: membrane part (GO:0044425)
AT1G20823	AT1G20823	7.83013	266	8.27257	295	9.44158	380	14.328	512	10.4632	366	13.9367	447	0.0310916	0.608321	up	--	--	Cellular Component: integral component of membrane (GO:0016021);;	K19040|7.0e-30|lja:Lj1g3v1287000.1|K19040 E3 ubiquitin-protein ligase ATL10/75/76/77/78 [EC:2.3.2.27] | (RefSeq) Lj1g3v1287000.1; -	--	[O]	Posttranslational modification, protein turnover, chaperones	Ring finger domain	RING-H2 finger protein ATL80 OS=Arabidopsis thaliana OX=3702 GN=ATL80 PE=2 SV=1	O	Posttranslational modification, protein turnover, chaperones	RING/U-box superfamily protein [Arabidopsis thaliana]	cellular component: membrane (GO:0016020);; cellular component: membrane part (GO:0044425)
AT2G18150	AT2G18150	1.0579	52	1.29011	66	0.938156	55	1.93136	100	2.77447	140	3.08878	143	0.00260365	1.25792	up	--	--	Molecular Function: peroxidase activity (GO:0004601);; Cellular Component: extracellular region (GO:0005576);; Biological Process: response to oxidative stress (GO:0006979);; Molecular Function: heme binding (GO:0020037);; Biological Process: hydrogen peroxide catabolic process (GO:0042744);; Molecular Function: metal ion binding (GO:0046872);;	K00430|1.2e-189|ath:AT2G18150|K00430 peroxidase [EC:1.11.1.7] | (RefSeq) Peroxidase superfamily protein	Phenylpropanoid biosynthesis (ko00940)	--	--	Peroxidase	Peroxidase 15 OS=Arabidopsis thaliana OX=3702 GN=PER15 PE=2 SV=1	G	Carbohydrate transport and metabolism	Peroxidase superfamily protein [Arabidopsis thaliana]	biological process: metabolic process (GO:0008152);; biological process: cellular process (GO:0009987);; biological process: single-organism process (GO:0044699);; biological process: response to stimulus (GO:0050896);; biological process: detoxification (GO:0098754);; molecular function: catalytic activity (GO:0003824);; molecular function: antioxidant activity (GO:0016209);; cellular component:…
AT4G02520	AT4G02520	173.354	6677	207.9	8401	139.811	6392	79.3627	3223	126.381	5020	61.1018	2227	0.000397807	-0.951766	down	[O]	Posttranslational modification, protein turnover, chaperones	Biological Process: response to acid chemical (GO:0001101);; Biological Process: response to oomycetes (GO:0002239);; Biological Process: immune system process (GO:0002376);; Molecular Function: molecular_function (GO:0003674);; Molecular Function: catalytic activity (GO:0003824);; Molecular Function: glutathione transferase activity (GO:0004364);; Molecular Function: binding (GO:0005488);; Molec…	K00799|4.8e-117|ath:AT4G02520|K00799 glutathione S-transferase [EC:2.5.1.18] | (RefSeq) GSTF2; glutathione S-transferase PHI 2	Glutathione metabolism (ko00480)	[O]	Posttranslational modification, protein turnover, chaperones	Glutathione S-transferase, N-terminal domain	Glutathione S-transferase F2 OS=Arabidopsis thaliana OX=3702 GN=GSTF2 PE=1 SV=3	O	Posttranslational modification, protein turnover, chaperones	glutathione S-transferase PHI 2 [Arabidopsis thaliana]	biological process: response to stimulus (GO:0050896);; biological process: multi-organism process (GO:0051704);; biological process: immune system process (GO:0002376);; molecular function: catalytic activity (GO:0003824);; molecular function: binding (GO:0005488);; cellular component: extracellular region (GO:0005576);; cellular component: cell (GO:0005623);; cellular component: cell part (GO:0…
AT4G17500	AT4G17500	4.02554	160	4.64917	193	7.91196	372	18.9773	792	26.9634	1101	8.26065	310	6.45e-05	1.70781	up	--	--	Molecular Function: DNA binding (GO:0003677);; Molecular Function: transcription factor activity, sequence-specific DNA binding (GO:0003700);; Cellular Component: nucleus (GO:0005634);;	K09286|2.3e-148|ath:AT4G17500|K09286 EREBP-like factor | (RefSeq) ERF-1; ethylene responsive element binding factor 1	--	--	--	AP2 domain	Ethylene-responsive transcription factor 1A OS=Arabidopsis thaliana OX=3702 GN=ERF1A PE=1 SV=2	K	Transcription	ethylene responsive element binding factor 1 [Arabidopsis thaliana]	molecular function: binding (GO:0005488);; biological process: biological regulation (GO:0065007);; molecular function: nucleic acid binding transcription factor activity (GO:0001071);; cellular component: cell (GO:0005623);; cellular component: organelle (GO:0043226);; cellular component: cell part (GO:0044464)
AT1G09070	AT1G09070	52.0992	2569	64.7108	3348	59.8571	3504	104.966	5457	84.5407	4299	88.3093	4120	1.78e-06	0.666193	up	--	--	Cellular Component: storage vacuole (GO:0000322);; Cellular Component: plant-type vacuole (GO:0000325);; Cellular Component: protein storage vacuole (GO:0000326);; Cellular Component: cellular_component (GO:0005575);; Cellular Component: intracellular (GO:0005622);; Cellular Component: cell (GO:0005623);; Cellular Component: cytoplasm (GO:0005737);; Cellular Component: vacuole (GO:0005773);; Cell…	--	--	--	--	C2 domain	Protein SRC2 homolog OS=Arabidopsis thaliana OX=3702 GN=SRC2 PE=1 SV=1	S	Function unknown	soybean gene regulated by cold-2 [Arabidopsis thaliana]	cellular component: cell (GO:0005623);; cellular component: organelle (GO:0043226);; cellular component: cell part (GO:0044464);; cellular component: membrane (GO:0016020);; biological process: localization (GO:0051179)
AT5G61440	AT5G61440	3.82843	165	4.04029	183	3.24162	166	9.66892	439	9.03316	401	5.65192	231	3.5e-05	1.14384	up	[O]	Posttranslational modification, protein turnover, chaperones	Cellular Component: cellular_component (GO:0005575);; Cellular Component: intracellular (GO:0005622);; Cellular Component: cell (GO:0005623);; Cellular Component: cytoplasm (GO:0005737);; Cellular Component: chloroplast (GO:0009507);; Cellular Component: plastid (GO:0009536);; Cellular Component: organelle (GO:0043226);; Cellular Component: membrane-bounded organelle (GO:0043227);; Cellular Compo…	K03671|1.2e-10|ppp:112286750|K03671 thioredoxin 1 | (RefSeq) thioredoxin F-type, chloroplastic-like	--	[O]	Posttranslational modification, protein turnover, chaperones	Thioredoxin	Thioredoxin-like 1-2, chloroplastic OS=Arabidopsis thaliana OX=3702 GN=At5g61440 PE=2 SV=1	O	Posttranslational modification, protein turnover, chaperones	atypical CYS HIS rich thioredoxin 5 [Arabidopsis thaliana]	cellular component: cell (GO:0005623);; cellular component: cell part (GO:0044464);; cellular component: organelle (GO:0043226);; biological process: cellular process (GO:0009987);; biological process: single-organism process (GO:0044699);; biological process: biological regulation (GO:0065007)
AT4G33980	AT4G33980	1.50169	60	2.83363	119	1.84262	87	4.28125	180	4.04396	166	4.00613	152	0.0216756	1.01354	up	--	--	--	--	--	--	--	--	Cold-regulated protein 28 OS=Arabidopsis thaliana OX=3702 GN=COR28 PE=1 SV=1	S	Function unknown	hypothetical protein AT4G33980 [Arabidopsis thaliana]	--
AT4G14400	AT4G14400	32.849	3010	74.7194	7168	92.775	10080	36.0328	3475	37.2384	3520	23.0572	2000	0.0114123	-1.04528	down	--	--	Cellular Component: integral component of membrane (GO:0016021);; Biological Process: regulation of defense response (GO:0031347);; Biological Process: cellular response to salicylic acid stimulus (GO:0071446);; Biological Process: regulation of salicylic acid mediated signaling pathway (GO:2000031);;	K00889|1.0e-51|dcr:108218789|K00889 1-phosphatidylinositol-4-phosphate 5-kinase [EC:2.7.1.68] | (RefSeq) phosphatidylinositol 4-phosphate 5-kinase 6-like	Inositol phosphate metabolism (ko00562);; Phosphatidylinositol signaling system (ko04070);; Endocytosis (ko04144)	[R]	General function prediction only	Ankyrin repeats (3 copies)	Protein ACCELERATED CELL DEATH 6 OS=Arabidopsis thaliana OX=3702 GN=ACD6 PE=1 SV=1	S	Function unknown	hypothetical protein [Arabidopsis thaliana]	cellular component: membrane (GO:0016020);; cellular component: membrane part (GO:0044425);; biological process: biological regulation (GO:0065007);; biological process: cellular process (GO:0009987);; biological process: response to stimulus (GO:0050896)
AT4G37260	AT4G37260	7.4415	380	9.42494	505	6.52635	396	21.7959	1173	23.9403	1260	15	725	8.53e-13	1.39046	up	--	--	Molecular Function: DNA binding (GO:0003677);; Cellular Component: nucleus (GO:0005634);;	K09422|9.6e-178|ath:AT4G37260|K09422 transcription factor MYB, plant | (RefSeq) MYB73; myb domain protein 73	--	[K]	Transcription	Myb-like DNA-binding domain	Transcription factor MYB73 OS=Arabidopsis thaliana OX=3702 GN=MYB73 PE=1 SV=1	K	Transcription	myb domain protein 73 [Arabidopsis thaliana]	molecular function: binding (GO:0005488);; cellular component: cell (GO:0005623);; cellular component: organelle (GO:0043226);; cellular component: cell part (GO:0044464)
AT3G18250	AT3G18250	4.43165	61	3.15673	46	13.3921	218	0.719161	11	1.24715	18	0.228417	3	2.24e-05	-3.19994	down	--	--	Cellular Component: integral component of membrane (GO:0016021);;	--	--	--	--	--	--	S	Function unknown	Putative membrane lipoprotein [Arabidopsis thaliana]	cellular component: membrane (GO:0016020);; cellular component: membrane part (GO:0044425)
AT4G20000	AT4G20000	2.02809	66	3.74889	128	4.07277	157	0.693664	24	0.228183	8	0.480671	15	1.3e-08	-2.76551	down	--	--	--	--	--	--	--	VQ motif	VQ motif-containing protein 22 OS=Arabidopsis thaliana OX=3702 GN=VQ22 PE=2 SV=1	S	Function unknown	VQ motif-containing protein [Arabidopsis thaliana]	--
AT2G40140	AT2G40140	6.13383	552	6.6842	631	6.23763	667	18.4955	1755	17.9791	1668	10.1687	866	3.08e-10	1.30114	up	--	--	Molecular Function: metal ion binding (GO:0046872);;	K23047|4.4e-43|adu:107462256|K23047 E3 ubiquitin-protein ligase UNKL [EC:2.3.2.27] | (RefSeq) zinc finger CCCH domain-containing protein 2	--	[R]	General function prediction only	Ankyrin repeats (many copies)	Zinc finger CCCH domain-containing protein 29 OS=Arabidopsis thaliana OX=3702 GN=At2g40140 PE=1 SV=1	S	Function unknown	zinc finger (CCCH-type) family protein [Arabidopsis thaliana]	molecular function: binding (GO:0005488)
AT5G64120	AT5G64120	53.5961	2689	68.3441	3597	96.9296	5772	27.4807	1454	22.9264	1186	17.3342	823	2.13e-14	-1.68408	down	--	--	Molecular Function: peroxidase activity (GO:0004601);; Cellular Component: extracellular region (GO:0005576);; Biological Process: response to oxidative stress (GO:0006979);; Molecular Function: heme binding (GO:0020037);; Biological Process: hydrogen peroxide catabolic process (GO:0042744);; Molecular Function: metal ion binding (GO:0046872);;	K00430|2.8e-188|ath:AT5G64120|K00430 peroxidase [EC:1.11.1.7] | (RefSeq) Peroxidase superfamily protein	Phenylpropanoid biosynthesis (ko00940)	--	--	Peroxidase	Peroxidase 71 OS=Arabidopsis thaliana OX=3702 GN=PER71 PE=1 SV=1	G	Carbohydrate transport and metabolism	Peroxidase superfamily protein [Arabidopsis thaliana]	biological process: metabolic process (GO:0008152);; biological process: cellular process (GO:0009987);; biological process: single-organism process (GO:0044699);; biological process: response to stimulus (GO:0050896);; biological process: detoxification (GO:0098754);; molecular function: catalytic activity (GO:0003824);; molecular function: antioxidant activity (GO:0016209);; cellular component:…
AT3G26230	AT3G26230	5.51995	379	6.39504	460	8.90593	725	4.99282	361	3.68755	261	3.05313	198	0.0120057	-0.81963	down	[QV]	Secondary metabolites biosynthesis, transport and catabolism;; Defense mechanisms	Molecular Function: iron ion binding (GO:0005506);; Molecular Function: oxidoreductase activity, acting on paired donors, with incorporation or reduction of molecular oxygen (GO:0016705);; Molecular Function: heme binding (GO:0020037);;	K20617|3.1e-143|boe:106298990|K20617 cytochrome P450 family 71 subfamily A | (RefSeq) cytochrome P450 71B5	--	[Q]	Secondary metabolites biosynthesis, transport and catabolism	Cytochrome P450	Cytochrome P450 71B24 OS=Arabidopsis thaliana OX=3702 GN=CYP71B24 PE=2 SV=1	Q	Secondary metabolites biosynthesis, transport and catabolism	cytochrome P450, family 71, subfamily B, polypeptide 24 [Arabidopsis thaliana]	molecular function: binding (GO:0005488);; biological process: metabolic process (GO:0008152);; biological process: single-organism process (GO:0044699);; molecular function: catalytic activity (GO:0003824)
AT5G42830	AT5G42830	1.9252	110	3.43254	206	3.21439	218	1.44908	88	1.63487	97	0.911153	50	0.0370208	-1.07414	down	--	--	Cellular Component: cytosol (GO:0005829);; Molecular Function: transferase activity, transferring acyl groups other than amino-acyl groups (GO:0016747);;	K19747|3.9e-60|crb:17881254|K19747 BAHD acyltransferase [EC:2.3.1.-] | (RefSeq) BAHD acyltransferase DCR	--	--	--	Transferase family	Spermidine hydroxycinnamoyl transferase OS=Arabidopsis thaliana OX=3702 GN=SHT PE=1 SV=1	S	Function unknown	HXXXD-type acyl-transferase family protein [Arabidopsis thaliana]	cellular component: cell (GO:0005623);; cellular component: cell part (GO:0044464);; molecular function: catalytic activity (GO:0003824)
AT1G13245	AT1G13245	58.9954	1331	48.2279	1141	53.9949	1446	85.1827	2026	91.3188	2124	74.2238	1584	2.25e-05	0.646462	up	--	--	Biological Process: shoot system development (GO:0048367);;	--	--	--	--	DVL family	--	S	Function unknown	hypothetical protein ARALYDRAFT_888682 [Arabidopsis lyrata subsp. lyrata]	biological process: multicellular organismal process (GO:0032501);; biological process: developmental process (GO:0032502);; biological process: single-organism process (GO:0044699)
AT1G32920	AT1G32920	13.3214	258	12.0992	246	12.4031	285	62.7047	1278	48.0527	958	40.4405	740	1.76e-29	2.00676	up	--	--	Biological Process: response to wounding (GO:0009611);;	--	--	--	--	--	--	S	Function unknown	hypothetical protein AT1G32920 [Arabidopsis thaliana]	biological process: response to stimulus (GO:0050896)
AT3G04640	AT3G04640	1.33791	41	1.10006	35	1.65051	60	4.88234	156	3.49716	110	3.99396	115	2.61e-05	1.59267	up	--	--	Cellular Component: anchored component of membrane (GO:0031225);; Biological Process: cellular response to hypoxia (GO:0071456);;	--	--	--	--	--	--	S	Function unknown	glycine-rich protein [Arabidopsis thaliana]	cellular component: membrane (GO:0016020);; cellular component: membrane part (GO:0044425);; biological process: cellular process (GO:0009987);; biological process: response to stimulus (GO:0050896)
AT4G37610	AT4G37610	1.54802	87	2.17539	128	1.47091	98	12.4497	736	16.195	936	4.33887	230	1.81e-11	2.67562	up	--	--	Molecular Function: transcription cofactor activity (GO:0003712);; Molecular Function: histone acetyltransferase activity (GO:0004402);; Biological Process: regulation of transcription, DNA-templated (GO:0006355);; Molecular Function: zinc ion binding (GO:0008270);; Cellular Component: host cell nucleus (GO:0042025);;	K10523|5.0e-13|smo:SELMODRAFT_438494|K10523 speckle-type POZ protein | (RefSeq) hypothetical protein	--	[K]	Transcription	TAZ zinc finger	BTB/POZ and TAZ domain-containing protein 5 OS=Arabidopsis thaliana OX=3702 GN=BT5 PE=1 SV=1	BK	Chromatin structure and dynamics;; Transcription	BTB and TAZ domain protein 5 [Arabidopsis thaliana]	biological process: biological regulation (GO:0065007);; molecular function: transcription factor activity, protein binding (GO:0000988);; molecular function: catalytic activity (GO:0003824);; molecular function: binding (GO:0005488);; cellular component: other organism (GO:0044215);; cellular component: other organism part (GO:0044217)
AT3G13790	AT3G13790	6.22829	477	6.82002	548	8.7984	799	2.57754	208	4.25807	336	2.4715	179	2.52e-06	-1.22287	down	[G]	Carbohydrate transport and metabolism	Molecular Function: hydrolase activity, hydrolyzing O-glycosyl compounds (GO:0004553);; Biological Process: carbohydrate metabolic process (GO:0005975);;	K01193|0.0e+00|ath:AT3G13790|K01193 beta-fructofuranosidase [EC:3.2.1.26] | (RefSeq) ATBFRUCT1; Glycosyl hydrolases family 32 protein	Galactose metabolism (ko00052);; Starch and sucrose metabolism (ko00500)	[G]	Carbohydrate transport and metabolism	Glycosyl hydrolases family 32 N-terminal domain	Beta-fructofuranosidase, insoluble isoenzyme CWINV1 OS=Arabidopsis thaliana OX=3702 GN=CWINV1 PE=1 SV=1	G	Carbohydrate transport and metabolism	Glycosyl hydrolases family 32 protein [Arabidopsis thaliana]	molecular function: catalytic activity (GO:0003824);; biological process: metabolic process (GO:0008152)
AT1G02920	AT1G02920	77.2481	2783	89.2688	3374	105.686	4520	19.986	760	52.0999	1936	15.6827	535	4.13e-05	-1.62553	down	[O]	Posttranslational modification, protein turnover, chaperones	Biological Process: response to acid chemical (GO:0001101);; Biological Process: response to oomycetes (GO:0002239);; Biological Process: immune system process (GO:0002376);; Molecular Function: molecular_function (GO:0003674);; Molecular Function: catalytic activity (GO:0003824);; Molecular Function: glutathione transferase activity (GO:0004364);; Molecular Function: binding (GO:0005488);; Molec…	K00799|5.2e-116|ath:AT1G02920|K00799 glutathione S-transferase [EC:2.5.1.18] | (RefSeq) GSTF7; glutathione S-transferase 7	Glutathione metabolism (ko00480)	[O]	Posttranslational modification, protein turnover, chaperones	Glutathione S-transferase, N-terminal domain	Glutathione S-transferase F7 OS=Arabidopsis thaliana OX=3702 GN=GSTF7 PE=2 SV=3	O	Posttranslational modification, protein turnover, chaperones	glutathione S-transferase 7 [Arabidopsis thaliana]	biological process: response to stimulus (GO:0050896);; biological process: multi-organism process (GO:0051704);; biological process: immune system process (GO:0002376);; molecular function: catalytic activity (GO:0003824);; molecular function: binding (GO:0005488);; cellular component: extracellular region (GO:0005576);; cellular component: cell (GO:0005623);; cellular component: cell part (GO:0…
AT1G35710	AT1G35710	7.11832	1014	11.4175	1707	12.0161	2032	6.48012	974	6.53639	961	3.72351	502	0.00418434	-0.856438	down	[M]	Cell wall/membrane/envelope biogenesis	Molecular Function: protein kinase activity (GO:0004672);; Molecular Function: ATP binding (GO:0005524);; Cellular Component: integral component of membrane (GO:0016021);;	K13415|3.7e-83|han:110929858|K13415 protein brassinosteroid insensitive 1 [EC:2.7.10.1 2.7.11.1] | (RefSeq) systemin receptor SR160-like	Plant hormone signal transduction (ko04075)	--	--	Leucine rich repeat	Probable leucine-rich repeat receptor-like protein kinase At1g35710 OS=Arabidopsis thaliana OX=3702 GN=At1g35710 PE=1 SV=1	S	Function unknown	kinase family with leucine-rich repeat domain-containing protein [Arabidopsis thaliana]	biological process: metabolic process (GO:0008152);; biological process: cellular process (GO:0009987);; molecular function: catalytic activity (GO:0003824);; molecular function: binding (GO:0005488);; cellular component: membrane (GO:0016020);; cellular component: membrane part (GO:0044425)
AT3G50770	AT3G50770	3.30896	107	3.31364	112	1.20104	46	1.14494	39	0.832848	28	0.43364	14	0.0152614	-1.64843	down	[T]	Signal transduction mechanisms	Molecular Function: calcium ion binding (GO:0005509);;	K13448|3.8e-111|ath:AT3G50770|K13448 calcium-binding protein CML | (RefSeq) CML41; calmodulin-like 41	Plant-pathogen interaction (ko04626)	[T]	Signal transduction mechanisms	EF hand	Probable calcium-binding protein CML41 OS=Arabidopsis thaliana OX=3702 GN=CML41 PE=2 SV=2	DTZ	Cell cycle control, cell division, chromosome partitioning;; Signal transduction mechanisms;; Cytoskeleton	calmodulin-like 41 [Arabidopsis thaliana]	molecular function: binding (GO:0005488)
AT1G17860	AT1G17860	17.4658	502	21.182	639	21.3734	730	13.428	407	12.1039	359	11.8617	323	0.000555295	-0.670369	down	--	--	Molecular Function: endopeptidase inhibitor activity (GO:0004866);;	--	--	--	--	Trypsin and protease inhibitor	Kunitz trypsin inhibitor 5 OS=Arabidopsis thaliana OX=3702 GN=KTI5 PE=2 SV=1	O	Posttranslational modification, protein turnover, chaperones	Kunitz family trypsin and protease inhibitor protein [Arabidopsis thaliana]	biological process: biological regulation (GO:0065007);; molecular function: molecular function regulator (GO:0098772)
AT4G30440	AT4G30440	46.3733	2937	45.574	3028	42.5728	3200	79.9067	5336	74.303	4852	68.1095	4081	1.59e-10	0.736818	up	[M]	Cell wall/membrane/envelope biogenesis	Cellular Component: integral component of membrane (GO:0016021);;	K08679|4.8e-249|aly:9303420|K08679 UDP-glucuronate 4-epimerase [EC:5.1.3.6] | (RefSeq) UDP-glucuronate 4-epimerase 1	Amino sugar and nucleotide sugar metabolism (ko00520)	[M]	Cell wall/membrane/envelope biogenesis	GDP-mannose 4,6 dehydratase	UDP-glucuronate 4-epimerase 1 OS=Arabidopsis thaliana OX=3702 GN=GAE1 PE=1 SV=1	M	Cell wall/membrane/envelope biogenesis	UDP-D-glucuronate 4-epimerase 1 [Arabidopsis thaliana]	cellular component: membrane (GO:0016020);; cellular component: membrane part (GO:0044425)
AT4G17490	AT4G17490	2.11738	87	3.23847	139	3.43004	166	25.1411	1078	19.0934	801	14.1727	546	1.66e-30	2.73176	up	--	--	Molecular Function: DNA binding (GO:0003677);; Molecular Function: transcription factor activity, sequence-specific DNA binding (GO:0003700);; Cellular Component: nucleus (GO:0005634);;	K09286|7.2e-161|ath:AT4G17490|K09286 EREBP-like factor | (RefSeq) ERF6; ethylene responsive element binding factor 6	--	--	--	AP2 domain	Ethylene-responsive transcription factor 6 OS=Arabidopsis thaliana OX=3702 GN=ERF6 PE=1 SV=2	K	Transcription	ethylene responsive element binding factor 6 [Arabidopsis thaliana]	molecular function: binding (GO:0005488);; biological process: biological regulation (GO:0065007);; molecular function: nucleic acid binding transcription factor activity (GO:0001071);; cellular component: cell (GO:0005623);; cellular component: organelle (GO:0043226);; cellular component: cell part (GO:0044464)
AT1G73540	AT1G73540	7.56446	279	8.4947	329	9.52315	417	63.1306	2453	28.864	1097	36.7889	1283	2.53e-21	2.33951	up	[V]	Defense mechanisms	Molecular Function: hydrolase activity (GO:0016787);;	K07766|3.1e-110|ath:AT1G73540|K07766 diphosphoinositol-polyphosphate diphosphatase [EC:3.6.1.52] | (RefSeq) NUDT21; nudix hydrolase homolog 21	--	[T]	Signal transduction mechanisms	NUDIX domain	Nudix hydrolase 21, chloroplastic OS=Arabidopsis thaliana OX=3702 GN=NUDT21 PE=2 SV=1	S	Function unknown	nudix hydrolase homolog 21 [Arabidopsis thaliana]	molecular function: catalytic activity (GO:0003824)
AT5G51480	AT5G51480	0.892445	79	0.732718	68	0.559622	59	0	0	0	0	0.162673	14	2.01e-05	-3.699	down	[DPM]	Cell cycle control, cell division, chromosome partitioning;; Inorganic ion transport and metabolism;; Cell wall/membrane/envelope biogenesis	Molecular Function: copper ion binding (GO:0005507);; Molecular Function: oxidoreductase activity (GO:0016491);;	K00423|4.0e-153|crb:17893080|K00423 L-ascorbate oxidase [EC:1.10.3.3] | (RefSeq) L-ascorbate oxidase homolog	Ascorbate and aldarate metabolism (ko00053)	[Q]	Secondary metabolites biosynthesis, transport and catabolism	Multicopper oxidase	Monocopper oxidase-like protein SKS2 OS=Arabidopsis thaliana OX=3702 GN=SKS2 PE=2 SV=1	Q	Secondary metabolites biosynthesis, transport and catabolism	SKU5 similar 2 [Arabidopsis thaliana]	molecular function: binding (GO:0005488);; molecular function: catalytic activity (GO:0003824)
AT4G30140	AT4G30140	36.3408	1969	55.1909	3137	29.2327	1880	23.22	1327	14.4345	807	28.4933	1461	0.0168632	-0.845247	down	[IR]	Lipid transport and metabolism;; General function prediction only	Molecular Function: hydrolase activity, acting on ester bonds (GO:0016788);;	K00679|2.8e-37|cic:CICLE_v10027727mg|K00679 phospholipid:diacylglycerol acyltransferase [EC:2.3.1.158] | (RefSeq) hypothetical protein	Glycerolipid metabolism (ko00561)	--	--	GDSL-like Lipase/Acylhydrolase	GDSL esterase/lipase At4g30140 OS=Arabidopsis thaliana OX=3702 GN=At4g30140 PE=2 SV=1	G	Carbohydrate transport and metabolism	GDSL-like Lipase/Acylhydrolase superfamily protein [Arabidopsis thaliana]	molecular function: catalytic activity (GO:0003824)
AT1G22190	AT1G22190	6.33195	372	4.31017	266	4.37933	306	12.9606	803	12.6983	769	9.44118	525	4.66e-09	1.23366	up	--	--	Molecular Function: DNA binding (GO:0003677);; Molecular Function: transcription factor activity, sequence-specific DNA binding (GO:0003700);; Cellular Component: nucleus (GO:0005634);;	K09286|1.9e-139|ath:AT1G22190|K09286 EREBP-like factor | (RefSeq) Integrase-type DNA-binding superfamily protein	--	--	--	AP2 domain	Ethylene-responsive transcription factor RAP2-13 OS=Arabidopsis thaliana OX=3702 GN=RAP2-13 PE=1 SV=1	K	Transcription	Integrase-type DNA-binding superfamily protein [Arabidopsis thaliana]	molecular function: binding (GO:0005488);; biological process: biological regulation (GO:0065007);; molecular function: nucleic acid binding transcription factor activity (GO:0001071);; cellular component: cell (GO:0005623);; cellular component: organelle (GO:0043226);; cellular component: cell part (GO:0044464)
AT1G74930	AT1G74930	1.52662	55	2.21193	83	1.6954	72	18.6783	705	16.1455	596	13.0014	440	1.1e-47	3.1469	up	--	--	Molecular Function: DNA binding (GO:0003677);; Molecular Function: transcription factor activity, sequence-specific DNA binding (GO:0003700);; Cellular Component: nucleus (GO:0005634);;	K09286|8.2e-23|ccav:112509229|K09286 EREBP-like factor | (RefSeq) dehydration-responsive element-binding protein 3-like	--	--	--	AP2 domain	Ethylene-responsive transcription factor ERF018 OS=Arabidopsis thaliana OX=3702 GN=ERF018 PE=2 SV=1	K	Transcription	Integrase-type DNA-binding superfamily protein [Arabidopsis thaliana]	molecular function: binding (GO:0005488);; biological process: biological regulation (GO:0065007);; molecular function: nucleic acid binding transcription factor activity (GO:0001071);; cellular component: cell (GO:0005623);; cellular component: organelle (GO:0043226);; cellular component: cell part (GO:0044464)
AT1G13470	AT1G13470	0.8222	41	2.31862	121	4.12962	243	0.39464	21	1.09727	57	0.603066	29	0.0402988	-1.76236	down	--	--	Cellular Component: extracellular region (GO:0005576);;	K00993|1.9e-108|bna:106453259|K00993 ethanolaminephosphotransferase [EC:2.7.8.1] | (RefSeq) uncharacterized protein LOC106453259	Phosphonate and phosphinate metabolism (ko00440);; Glycerophospholipid metabolism (ko00564);; Ether lipid metabolism (ko00565)	--	--	Protein of unknown function (DUF1262)	--	S	Function unknown	hypothetical protein (DUF1262) [Arabidopsis thaliana]	cellular component: extracellular region (GO:0005576)
AT5G26220	AT5G26220	11.1132	404	18.8575	719	13.2058	569	22.037	844	22.8745	857	24.2515	833	0.00234322	0.696767	up	[P]	Inorganic ion transport and metabolism	Molecular Function: gamma-glutamylcyclotransferase activity (GO:0003839);; Biological Process: glutathione catabolic process (GO:0006751);;	K22596|1.0e-122|ath:AT5G26220|K22596 gamma-glutamylcyclotransferase, plant [EC:4.3.2.9] | (RefSeq) ChaC-like family protein	Glutathione metabolism (ko00480)	[P]	Inorganic ion transport and metabolism	ChaC-like protein	Gamma-glutamylcyclotransferase 2-1 OS=Arabidopsis thaliana OX=3702 GN=GGCT2;1 PE=1 SV=1	P	Inorganic ion transport and metabolism	ChaC-like family protein [Arabidopsis thaliana]	molecular function: catalytic activity (GO:0003824);; biological process: metabolic process (GO:0008152);; biological process: cellular process (GO:0009987)
AT1G76650	AT1G76650	1.56131	47	1.1761	37	2.05273	73	6.98318	221	6.91301	214	6.43151	182	6.05e-11	2.0833	up	--	--	Molecular Function: calcium ion binding (GO:0005509);;	K13448|1.3e-91|ath:AT1G76650|K13448 calcium-binding protein CML | (RefSeq) CML38; calmodulin-like 38	Plant-pathogen interaction (ko04626)	[T]	Signal transduction mechanisms	EF-hand domain pair	Calcium-binding protein CML38 OS=Arabidopsis thaliana OX=3702 GN=CML38 PE=1 SV=1	DTZ	Cell cycle control, cell division, chromosome partitioning;; Signal transduction mechanisms;; Cytoskeleton	calmodulin-like 38 [Arabidopsis thaliana]	molecular function: binding (GO:0005488)
AT1G65690	AT1G65690	2.81997	113	3.05165	128	6.03194	287	1.07845	46	1.43867	60	1.06804	41	0.00018589	-1.71045	down	--	--	Cellular Component: integral component of membrane (GO:0016021);;	--	--	--	--	Late embryogenesis abundant protein	NDR1/HIN1-like protein 6 OS=Arabidopsis thaliana OX=3702 GN=NHL6 PE=1 SV=1	S	Function unknown	Late embryogenesis abundant (LEA) hydroxyproline-rich glycoprotein family [Arabidopsis thaliana]	cellular component: membrane (GO:0016020);; cellular component: membrane part (GO:0044425)
AT4G04220	AT4G04220	2.95516	281	4.5331	452	3.26943	369	2.09222	210	2.28295	224	1.8096	163	0.00816786	-0.779902	down	--	--	Molecular Function: protein binding (GO:0005515);;	--	--	[R]	General function prediction only	Leucine rich repeat	Receptor-like protein 46 OS=Arabidopsis thaliana OX=3702 GN=RLP46 PE=3 SV=1	S	Function unknown	receptor like protein 46 [Arabidopsis thaliana]	molecular function: binding (GO:0005488)
AT3G07350	AT3G07350	4.7407	245	4.72089	256	6.15657	377	13.3015	724	7.7253	411	11.4686	560	3.25e-05	1.0646	up	--	--	Molecular Function: ATP binding (GO:0005524);; Biological Process: cellular response to hypoxia (GO:0071456);;	--	--	--	--	PDDEXK-like family of unknown function	--	S	Function unknown	sulfate/thiosulfate import ATP-binding protein, putative (DUF506) [Arabidopsis thaliana]	molecular function: binding (GO:0005488);; biological process: cellular process (GO:0009987);; biological process: response to stimulus (GO:0050896)
AT1G35210	AT1G35210	0.612262	18	0.943671	29	1.00794	35	8.10529	250	8.41322	254	3.81175	106	4.07e-13	2.98488	up	--	--	--	--	--	--	--	Protein of unknown function (DUF740)	--	S	Function unknown	At1g35210 [Arabidopsis thaliana]	--
AT5G59820	AT5G59820	1.44427	46	1.36972	46	1.3457	51	6.0738	204	6.64322	218	4.22467	128	4.22e-10	2.03293	up	--	--	Molecular Function: molecular_function (GO:0003674);; Molecular Function: nucleic acid binding (GO:0003676);; Molecular Function: DNA binding (GO:0003677);; Molecular Function: transcription factor activity, sequence-specific DNA binding (GO:0003700);; Molecular Function: binding (GO:0005488);; Cellular Component: cellular_component (GO:0005575);; Cellular Component: intracellular (GO:0005622);; …	--	--	[R]	General function prediction only	C2H2-type zinc finger	Zinc finger protein ZAT12 OS=Arabidopsis thaliana OX=3702 GN=ZAT12 PE=2 SV=1	S	Function unknown	C2H2-type zinc finger family protein [Arabidopsis thaliana]	molecular function: binding (GO:0005488);; biological process: biological regulation (GO:0065007);; molecular function: nucleic acid binding transcription factor activity (GO:0001071);; cellular component: cell (GO:0005623);; cellular component: cell part (GO:0044464);; cellular component: organelle (GO:0043226);; biological process: response to stimulus (GO:0050896);; biological process: cellula…
AT3G56880	AT3G56880	20.5921	843	26.2612	1128	21.3204	1036	76.5942	3306	51.5946	2178	53.5143	2073	2.28e-18	1.42842	up	--	--	Molecular Function: calmodulin binding (GO:0005516);; Cellular Component: nucleus (GO:0005634);; Biological Process: response to osmotic stress (GO:0006970);; Biological Process: response to water deprivation (GO:0009414);; Biological Process: response to salt stress (GO:0009651);; Biological Process: cellular response to hypoxia (GO:0071456);;	--	--	--	--	VQ motif	Calmodulin-binding protein 25 OS=Arabidopsis thaliana OX=3702 GN=CAMBP25 PE=1 SV=1	S	Function unknown	VQ motif-containing protein [Arabidopsis thaliana]	molecular function: binding (GO:0005488);; cellular component: cell (GO:0005623);; cellular component: organelle (GO:0043226);; cellular component: cell part (GO:0044464);; biological process: response to stimulus (GO:0050896);; biological process: cellular process (GO:0009987)
AT3G51440	AT3G51440	1.20661	59	1.44704	74	2.50021	145	0.757859	39	0.855202	43	0.495945	23	0.0415632	-1.28129	down	[G]	Carbohydrate transport and metabolism	Biological Process: biosynthetic process (GO:0009058);; Cellular Component: integral component of membrane (GO:0016021);; Molecular Function: strictosidine synthase activity (GO:0016844);;	--	--	[R]	General function prediction only	Strictosidine synthase	Protein STRICTOSIDINE SYNTHASE-LIKE 6 OS=Arabidopsis thaliana OX=3702 GN=SSL6 PE=2 SV=1	G	Carbohydrate transport and metabolism	Calcium-dependent phosphotriesterase superfamily protein [Arabidopsis thaliana]	biological process: metabolic process (GO:0008152);; cellular component: membrane (GO:0016020);; cellular component: membrane part (GO:0044425);; molecular function: catalytic activity (GO:0003824)
AT2G25735	AT2G25735	3.74731	103	3.28469	94	4.83081	157	9.74734	281	13.1804	371	6.36513	165	0.000397807	1.30468	up	--	--	--	--	--	--	--	--	--	S	Function unknown	hypothetical protein AT2G25735 [Arabidopsis thaliana]	--
AT3G61060	AT3G61060	10.76	574	8.6213	482	8.37238	530	19.0132	1068	17.0008	934	15.6988	792	2.5e-08	0.908811	up	--	--	Biological Process: response to wounding (GO:0009611);; Molecular Function: carbohydrate binding (GO:0030246);;	--	--	--	--	Phloem protein 2	F-box protein PP2-A13 OS=Arabidopsis thaliana OX=3702 GN=PP2A13 PE=1 SV=1	S	Function unknown	phloem protein 2-A13 [Arabidopsis thaliana]	biological process: response to stimulus (GO:0050896);; molecular function: binding (GO:0005488)
AT5G51390	AT5G51390	2.26895	45	2.47516	51	2.30696	54	6.96529	143	4.64041	93	4.87371	90	0.00446565	1.21704	up	--	--	--	--	--	--	--	--	--	S	Function unknown	hypothetical protein AT5G51390 [Arabidopsis thaliana]	--
AT4G32480	AT4G32480	2.87197	129	2.7536	129	3.61425	192	7.50195	353	7.31675	337	4.83237	204	0.000244117	1.09025	up	--	--	Biological Process: cellular response to hypoxia (GO:0071456);;	--	--	--	--	PDDEXK-like family of unknown function	--	S	Function unknown	sugar phosphate exchanger, putative (DUF506) [Arabidopsis thaliana]	biological process: cellular process (GO:0009987);; biological process: response to stimulus (GO:0050896)
AT5G37770	AT5G37770	17.4734	522	15.6314	490	14.2381	505	53.6368	1688	37.2112	1145	32.6647	922	2.16e-13	1.39319	up	--	--	Molecular Function: calcium ion binding (GO:0005509);;	K13448|5.9e-67|ath:AT5G37770|K13448 calcium-binding protein CML | (RefSeq) TCH2; EF hand calcium-binding protein family	Plant-pathogen interaction (ko04626)	[T]	Signal transduction mechanisms	EF hand	Calcium-binding protein CML24 OS=Arabidopsis thaliana OX=3702 GN=CML24 PE=2 SV=2	DTZ	Cell cycle control, cell division, chromosome partitioning;; Signal transduction mechanisms;; Cytoskeleton	EF hand calcium-binding protein family [Arabidopsis thaliana]	molecular function: binding (GO:0005488)
AT3G02550	AT3G02550	1.57192	85	2.3369	132	1.53347	98	2.44978	140	4.28689	238	4.52902	231	0.0176011	1.06806	up	--	--	Biological Process: response to acid chemical (GO:0001101);; Biological Process: regulation of transcription, DNA-templated (GO:0006355);; Biological Process: biological_process (GO:0008150);; Biological Process: response to endogenous stimulus (GO:0009719);; Biological Process: response to hormone (GO:0009725);; Biological Process: response to gibberellin (GO:0009739);; Biological Process: regul…	--	--	--	--	Lateral organ boundaries (LOB) domain	LOB domain-containing protein 41 OS=Arabidopsis thaliana OX=3702 GN=LBD41 PE=2 SV=1	S	Function unknown	LOB domain-containing protein 41 [Arabidopsis thaliana]	biological process: response to stimulus (GO:0050896);; biological process: biological regulation (GO:0065007)
AT2G25200	AT2G25200	3.39597	155	3.94087	189	4.27407	232	7.26581	350	8.17749	385	5.02844	218	0.00961925	0.827338	up	--	--	--	K10406|1.4e-20|mtr:MTR_5g096570|K10406 kinesin family member C2/C3 | (RefSeq) kinesin heavy chain, putative	--	--	--	Plant protein of unknown function (DUF868)	--	S	Function unknown	hypothetical protein (DUF868) [Arabidopsis thaliana]	--
AT5G19120	AT5G19120	9.67726	536	10.9969	638	11.5778	760	36.275	2116	35.5915	2030	23.7011	1241	2.53e-21	1.5764	up	--	--	Molecular Function: aspartic-type endopeptidase activity (GO:0004190);; Biological Process: proteolysis (GO:0006508);; Biological Process: protein catabolic process (GO:0030163);; Biological Process: cellular response to hypoxia (GO:0071456);;	K22683|2.8e-14|gmx:100812865|K22683 aspartyl protease family protein [EC:3.4.23.-] | (RefSeq) LOW QUALITY PROTEIN: aspartyl protease family protein 2	--	[O]	Posttranslational modification, protein turnover, chaperones	Xylanase inhibitor C-terminal	Probable aspartic proteinase GIP2 OS=Nicotiana benthamiana OX=4100 GN=GIP2 PE=1 SV=1	O	Posttranslational modification, protein turnover, chaperones	Eukaryotic aspartyl protease family protein [Arabidopsis thaliana]	biological process: metabolic process (GO:0008152);; molecular function: catalytic activity (GO:0003824);; biological process: cellular process (GO:0009987);; biological process: response to stimulus (GO:0050896)
AT5G62020	AT5G62020	3.56962	205	2.64603	160	2.03594	139	6.14808	372	6.19861	367	3.65388	199	0.0128885	0.966352	up	--	--	Molecular Function: transcription factor activity, sequence-specific DNA binding (GO:0003700);; Cellular Component: nucleus (GO:0005634);; Cellular Component: host cell nucleus (GO:0042025);; Molecular Function: sequence-specific DNA binding (GO:0043565);;	K09419|3.4e-145|ath:AT5G62020|K09419 heat shock transcription factor, other eukaryote | (RefSeq) HSFB2A; heat shock transcription factor B2A	--	[K]	Transcription	HSF-type DNA-binding	Heat stress transcription factor B-2a OS=Arabidopsis thaliana OX=3702 GN=HSFB2A PE=2 SV=1	K	Transcription	heat shock transcription factor B2A [Arabidopsis thaliana]	biological process: biological regulation (GO:0065007);; molecular function: nucleic acid binding transcription factor activity (GO:0001071);; cellular component: cell (GO:0005623);; cellular component: organelle (GO:0043226);; cellular component: cell part (GO:0044464);; cellular component: other organism (GO:0044215);; cellular component: other organism part (GO:0044217);; molecular function: b…
AT1G32928	AT1G32928	0.807068	19	0.577352	15	0.440304	13	4.07832	101	1.63984	40	2.06061	46	0.000490987	2.06228	up	--	--	Biological Process: cellular response to hypoxia (GO:0071456);;	--	--	--	--	--	--	S	Function unknown	Avr9/Cf-9 rapidly elicited protein [Arabidopsis thaliana]	biological process: cellular process (GO:0009987);; biological process: response to stimulus (GO:0050896)
AT1G34420	AT1G34420	0.678055	77	0.794994	95	1.03822	140	0.425359	51	0.430103	51	0.295994	32	0.0333867	-1.10579	down	[T]	Signal transduction mechanisms	Molecular Function: protein kinase activity (GO:0004672);; Molecular Function: ATP binding (GO:0005524);; Cellular Component: integral component of membrane (GO:0016021);;	K00924|2.2e-36|oeu:111392161|K00924 kinase [EC:2.7.1.-] | (RefSeq) receptor protein kinase CLAVATA1-like	--	--	--	Leucine rich repeat	Leucine-rich repeat receptor-like tyrosine-protein kinase PXC3 OS=Arabidopsis thaliana OX=3702 GN=PXC3 PE=2 SV=1	S	Function unknown	leucine-rich repeat transmembrane protein kinase family protein [Arabidopsis thaliana]	biological process: metabolic process (GO:0008152);; biological process: cellular process (GO:0009987);; molecular function: catalytic activity (GO:0003824);; molecular function: binding (GO:0005488);; cellular component: membrane (GO:0016020);; cellular component: membrane part (GO:0044425)
AT2G39210	AT2G39210	6.8017	525	15.4682	1252	16.8329	1541	4.91636	400	7.28834	580	3.45641	253	0.000824366	-1.30749	down	--	--	Biological Process: response to oomycetes (GO:0002239);; Cellular Component: plasmodesma (GO:0009506);; Cellular Component: membrane (GO:0016020);; Cellular Component: integral component of membrane (GO:0016021);; Molecular Function: transmembrane transporter activity (GO:0022857);;	--	--	--	--	Nodulin-like	--	S	Function unknown	Major facilitator superfamily protein [Arabidopsis thaliana]	biological process: response to stimulus (GO:0050896);; biological process: multi-organism process (GO:0051704);; cellular component: cell junction (GO:0030054);; cellular component: membrane (GO:0016020);; cellular component: membrane part (GO:0044425);; biological process: localization (GO:0051179);; molecular function: transporter activity (GO:0005215)
AT2G26530	AT2G26530	3.19033	181	3.77924	225	3.53713	238	19.6536	1175	15.9586	933	10.9186	586	1.59e-25	2.1566	up	--	--	--	K19042|1.4e-08|nnu:104610044|K19042 E3 ubiquitin-protein ligase BOI and related proteins [EC:2.3.2.27] | (RefSeq) uncharacterized LOC104610044	--	--	--	Protein of unknown function (DUF1645)	--	S	Function unknown	AR781, pheromone receptor-like protein (DUF1645) [Arabidopsis thaliana]	--
AT5G64110	AT5G64110	15.6872	854	21.2316	1212	10.604	685	10.3864	596	7.77802	437	10.5126	542	0.032875	-0.706702	down	--	--	Molecular Function: peroxidase activity (GO:0004601);; Cellular Component: extracellular region (GO:0005576);; Biological Process: response to oxidative stress (GO:0006979);; Molecular Function: heme binding (GO:0020037);; Biological Process: hydrogen peroxide catabolic process (GO:0042744);; Molecular Function: metal ion binding (GO:0046872);;	K00430|3.7e-193|ath:AT5G64110|K00430 peroxidase [EC:1.11.1.7] | (RefSeq) Peroxidase superfamily protein	Phenylpropanoid biosynthesis (ko00940)	--	--	Peroxidase	Peroxidase 70 OS=Arabidopsis thaliana OX=3702 GN=PER70 PE=2 SV=1	G	Carbohydrate transport and metabolism	Peroxidase superfamily protein [Arabidopsis thaliana]	biological process: metabolic process (GO:0008152);; biological process: cellular process (GO:0009987);; biological process: single-organism process (GO:0044699);; biological process: response to stimulus (GO:0050896);; biological process: detoxification (GO:0098754);; molecular function: catalytic activity (GO:0003824);; molecular function: antioxidant activity (GO:0016209);; cellular component:…
AT3G04720	AT3G04720	104.332	3401	164.975	5642	165.252	6394	72.5287	2493	113.988	3832	78.6663	2427	0.009936	-0.699658	down	--	--	Molecular Function: chitin binding (GO:0008061);; Biological Process: defense response to bacterium (GO:0042742);; Biological Process: defense response to fungus (GO:0050832);;	K20547|2.2e-13|ghi:107921085|K20547 basic endochitinase B [EC:3.2.1.14] | (RefSeq) endochitinase 2-like	Amino sugar and nucleotide sugar metabolism (ko00520);; MAPK signaling pathway - plant (ko04016)	[R]	General function prediction only	Barwin family	Hevein-like preproprotein OS=Arabidopsis thaliana OX=3702 GN=HEL PE=1 SV=1	G	Carbohydrate transport and metabolism	pathogenesis-related 4 [Arabidopsis thaliana]	molecular function: binding (GO:0005488);; biological process: response to stimulus (GO:0050896);; biological process: multi-organism process (GO:0051704)
AT4G12490	AT4G12490	51.6729	1582	35.656	1146	44.8315	1629	11.3161	366	2.82015	90	9.7318	282	4.42e-10	-2.45493	down	--	--	Cellular Component: cellular_component (GO:0005575);; Cellular Component: intracellular (GO:0005622);; Cellular Component: cell (GO:0005623);; Cellular Component: cytoplasm (GO:0005737);; Cellular Component: endoplasmic reticulum (GO:0005783);; Cellular Component: cell-cell junction (GO:0005911);; Biological Process: response to stress (GO:0006950);; Biological Process: defense response (GO:00069…	K11855|2.4e-16|bvg:104906049|K11855 ubiquitin carboxyl-terminal hydrolase 36/42 [EC:3.4.19.12] | (RefSeq) ubiquitin carboxyl-terminal hydrolase 36	--	--	--	Hydrophobic seed protein	pEARLI1-like lipid transfer protein 2 OS=Arabidopsis thaliana OX=3702 GN=At4g12490 PE=2 SV=1	S	Function unknown	Bifunctional inhibitor/lipid-transfer protein/seed storage 2S albumin superfamily protein [Arabidopsis thaliana]	cellular component: cell (GO:0005623);; cellular component: cell part (GO:0044464);; cellular component: organelle (GO:0043226);; cellular component: cell junction (GO:0030054);; biological process: response to stimulus (GO:0050896);; biological process: multicellular organismal process (GO:0032501);; biological process: developmental process (GO:0032502);; biological process: single-organism pro…
AT5G44575	AT5G44575	10.2622	189	12.9161	250	15.2224	333	5.02029	98	4.68645	89	3.99459	70	4.55e-07	-1.47128	down	--	--	--	--	--	--	--	--	--	--	--	hypothetical protein AT5G44575 [Arabidopsis thaliana]	--
AT1G26390	AT1G26390	0.636471	44	1.78358	129	3.73949	305	0.227496	17	0.624869	45	0.123607	9	0.00161612	-2.60414	down	[C]	Energy production and conversion	Molecular Function: oxidoreductase activity (GO:0016491);; Molecular Function: FAD binding (GO:0071949);;	K22395|8.2e-150|tcc:18595174|K22395 cinnamyl-alcohol dehydrogenase [EC:1.1.1.195] | (RefSeq) flavin-dependent oxidoreductase FOX2	Phenylpropanoid biosynthesis (ko00940)	--	--	FAD binding domain	Berberine bridge enzyme-like 4 OS=Arabidopsis thaliana OX=3702 GN=FOX2 PE=2 SV=1	C	Energy production and conversion	FAD-binding Berberine family protein [Arabidopsis thaliana]	molecular function: catalytic activity (GO:0003824);; molecular function: binding (GO:0005488)
AT1G57990	AT1G57990	13.2573	732	17.912	1037	14.6546	960	37.1499	2161	42.1642	2398	22.2814	1163	1.22e-07	1.16006	up	--	--	Molecular Function: purine nucleoside transmembrane transporter activity (GO:0015211);; Cellular Component: integral component of membrane (GO:0016021);;	K07893|7.9e-09|ini:109192111|K07893 Ras-related protein Rab-6A | (RefSeq) ras-related protein RABH1b-like	--	--	--	Purine nucleobase transmembrane transport	Probable purine permease 18 OS=Arabidopsis thaliana OX=3702 GN=PUP18 PE=1 SV=1	--	--	purine permease 18 [Arabidopsis thaliana]	biological process: single-organism process (GO:0044699);; biological process: localization (GO:0051179);; molecular function: transporter activity (GO:0005215);; cellular component: membrane (GO:0016020);; cellular component: membrane part (GO:0044425)
AT5G60680	AT5G60680	46.7815	1516	39.8823	1356	40.8	1570	94.8163	3240	77.7175	2597	76.284	2339	4.32e-13	0.975669	up	--	--	--	--	--	--	--	Senescence regulator	--	S	Function unknown	transcription initiation factor TFIID subunit (Protein of unknown function, DUF584) [Arabidopsis thaliana]	--
AT2G17740	AT2G17740	4.30782	163	4.69843	186	9.82954	439	1.73179	69	2.03775	80	1.159	42	8.17e-06	-1.91671	down	--	--	Biological Process: megagametogenesis (GO:0009561);; Biological Process: microgametogenesis (GO:0055046);;	--	--	--	--	C1 domain	--	--	--	Cysteine/Histidine-rich C1 domain family protein [Arabidopsis thaliana]	biological process: multicellular organismal process (GO:0032501);; biological process: single-organism process (GO:0044699)
AT4G24570	AT4G24570	1.69074	79	2.30825	113	2.94263	163	38.0351	1862	23.6484	1133	19.7844	869	2.03e-42	3.54844	up	--	--	Molecular Function: ATP transmembrane transporter activity (GO:0005347);; Cellular Component: integral component of membrane (GO:0016021);;	K13577|2.9e-171|ath:AT4G24570|K13577 solute carrier family 25 (mitochondrial dicarboxylate transporter), member 10 | (RefSeq) DIC2; dicarboxylate carrier 2	--	[C]	Energy production and conversion	Mitochondrial carrier protein	Mitochondrial uncoupling protein 4 OS=Arabidopsis thaliana OX=3702 GN=PUMP4 PE=2 SV=1	S	Function unknown	dicarboxylate carrier 2 [Arabidopsis thaliana]	biological process: single-organism process (GO:0044699);; biological process: localization (GO:0051179);; molecular function: transporter activity (GO:0005215);; cellular component: membrane (GO:0016020);; cellular component: membrane part (GO:0044425)
AT3G20370	AT3G20370	12.5517	683	13.3205	760	10.5607	682	14.2538	818	24.5488	1377	23.9896	1234	0.00120087	0.800391	up	--	--	Cellular Component: plasmodesma (GO:0009506);;	K11838|1.5e-12|cmax:111498615|K11838 ubiquitin carboxyl-terminal hydrolase 7 [EC:3.4.19.12] | (RefSeq) ubiquitin carboxyl-terminal hydrolase 12	--	[DR]	Cell cycle control, cell division, chromosome partitioning;; General function prediction only	MATH domain	--	S	Function unknown	TRAF-like family protein [Arabidopsis thaliana]	cellular component: cell junction (GO:0030054)
AT2G14610	AT2G14610	1.03824	31	17.1345	533	234.615	8243	4.92471	154	3.1154	96	0.455421	13	0.0044803	-4.90199	down	[S]	Function unknown	Cellular Component: extracellular region (GO:0005576);;	K13449|1.6e-93|ath:AT2G14610|K13449 pathogenesis-related protein 1 | (RefSeq) PR1; pathogenesis-related protein 1	MAPK signaling pathway - plant (ko04016);; Plant hormone signal transduction (ko04075);; Plant-pathogen interaction (ko04626)	[S]	Function unknown	Cysteine-rich secretory protein family	Pathogenesis-related protein 1 OS=Arabidopsis thaliana OX=3702 GN=At2g14610 PE=1 SV=1	S	Function unknown	pathogenesis-related protein 1 [Arabidopsis thaliana]	cellular component: extracellular region (GO:0005576)
AT5G07580	AT5G07580	28.4613	1217	39.1582	1757	33.6364	1708	48.5787	2191	64.9256	2863	48.1827	1950	0.000101352	0.688842	up	--	--	Molecular Function: DNA binding (GO:0003677);; Molecular Function: transcription factor activity, sequence-specific DNA binding (GO:0003700);; Cellular Component: nucleus (GO:0005634);;	K09286|3.4e-30|dzi:111289891|K09286 EREBP-like factor | (RefSeq) ethylene-responsive transcription factor ERF105-like	--	--	--	AP2 domain	Ethylene-responsive transcription factor ERF106 OS=Arabidopsis thaliana OX=3702 GN=ERF106 PE=2 SV=1	K	Transcription	ethylene-responsive transcription factor [Arabidopsis thaliana]	molecular function: binding (GO:0005488);; biological process: biological regulation (GO:0065007);; molecular function: nucleic acid binding transcription factor activity (GO:0001071);; cellular component: cell (GO:0005623);; cellular component: organelle (GO:0043226);; cellular component: cell part (GO:0044464)
AT2G27080	AT2G27080	0.774478	37	1.06571	53	0.811065	46	2.66262	134	2.41435	119	1.83908	83	0.000397807	1.39949	up	--	--	Cellular Component: integral component of membrane (GO:0016021);;	K04077|1.6e-13|cpep:111806851|K04077 chaperonin GroEL | (RefSeq) chaperonin CPN60-like 2, mitochondrial	RNA degradation (ko03018)	--	--	Late embryogenesis abundant protein	NDR1/HIN1-like protein 13 OS=Arabidopsis thaliana OX=3702 GN=NHL13 PE=2 SV=1	S	Function unknown	Late embryogenesis abundant (LEA) hydroxyproline-rich glycoprotein family [Arabidopsis thaliana]	cellular component: membrane (GO:0016020);; cellular component: membrane part (GO:0044425)
AT2G25000	AT2G25000	5.20049	245	4.38034	217	7.35825	412	2.92884	146	3.14088	153	1.93514	87	0.00423422	-1.07077	down	--	--	Molecular Function: transcription factor activity, sequence-specific DNA binding (GO:0003700);; Cellular Component: nucleus (GO:0005634);; Molecular Function: sequence-specific DNA binding (GO:0043565);;	K18834|3.1e-20|mcha:111007823|K18834 WRKY transcription factor 1 | (RefSeq) WRKY transcription factor 1 isoform X1	Plant-pathogen interaction (ko04626)	--	--	WRKY DNA -binding domain	Probable WRKY transcription factor 60 OS=Arabidopsis thaliana OX=3702 GN=WRKY60 PE=1 SV=1	--	--	WRKY DNA-binding protein 60 [Arabidopsis thaliana]	biological process: biological regulation (GO:0065007);; molecular function: nucleic acid binding transcription factor activity (GO:0001071);; cellular component: cell (GO:0005623);; cellular component: organelle (GO:0043226);; cellular component: cell part (GO:0044464);; molecular function: binding (GO:0005488)
AT1G68840	AT1G68840	16.775	953	31.8466	1835	19.5743	1276	74.513	4315	73.8927	4356	59.5258	3093	4.67e-17	1.63521	up	--	--	Molecular Function: DNA binding (GO:0003677);; Molecular Function: transcription factor activity, sequence-specific DNA binding (GO:0003700);; Cellular Component: nucleus (GO:0005634);;	K09287|5.2e-201|ath:AT1G68840|K09287 RAV-like factor | (RefSeq) RAV2; related to ABI3/VP1 2	--	--	--	B3 DNA binding domain	AP2/ERF and B3 domain-containing transcription repressor RAV2 OS=Arabidopsis thaliana OX=3702 GN=RAV2 PE=1 SV=1	K	Transcription	related to ABI3/VP1 2 [Arabidopsis thaliana]	molecular function: binding (GO:0005488);; biological process: biological regulation (GO:0065007);; molecular function: nucleic acid binding transcription factor activity (GO:0001071);; cellular component: cell (GO:0005623);; cellular component: organelle (GO:0043226);; cellular component: cell part (GO:0044464)
AT3G23880	AT3G23880	6.15607	283	4.14104	200	5.02982	274	9.67317	468	7.43228	352	7.35794	320	0.0367135	0.682683	up	--	--	Molecular Function: molecular_function (GO:0003674);; Molecular Function: catalytic activity (GO:0003824);; Molecular Function: ubiquitin-protein transferase activity (GO:0004842);; Molecular Function: protein binding (GO:0005515);; Cellular Component: cellular_component (GO:0005575);; Cellular Component: intracellular (GO:0005622);; Cellular Component: cell (GO:0005623);; Cellular Component: nuc…	K15030|3.3e-25|bna:106426879|K15030 translation initiation factor 3 subunit M | (RefSeq) uncharacterized protein LOC106426879 isoform X2	--	--	--	F-box domain	F-box/kelch-repeat protein At3g23880 OS=Arabidopsis thaliana OX=3702 GN=At3g23880 PE=2 SV=1	S	Function unknown	F-box and associated interaction domains-containing protein [Arabidopsis thaliana]	molecular function: catalytic activity (GO:0003824);; molecular function: binding (GO:0005488);; cellular component: cell (GO:0005623);; cellular component: cell part (GO:0044464);; cellular component: organelle (GO:0043226);; biological process: metabolic process (GO:0008152);; biological process: cellular process (GO:0009987)
AT1G76600	AT1G76600	1.50452	57	3.27113	129	2.50856	112	8.3113	327	10.648	410	4.59352	163	2.17e-05	1.69335	up	--	--	--	--	--	--	--	Domain of unknown function (DUF4228)	--	S	Function unknown	poly polymerase [Arabidopsis thaliana]	--
AT2G44380	AT2G44380	1.5436	59	2.14833	85	3.21596	144	0.831085	34	0.483432	19	0.492097	18	0.000157596	-1.89281	down	--	--	--	--	--	--	--	C1 domain	--	S	Function unknown	Cysteine/Histidine-rich C1 domain family protein [Arabidopsis thaliana]	--
AT2G39518	AT2G39518	1.80378	52	3.07836	93	3.0613	105	0.746446	23	1.50764	45	0.643935	18	0.0207943	-1.42295	down	--	--	Cellular Component: plasma membrane (GO:0005886);; Cellular Component: integral component of membrane (GO:0016021);;	--	--	--	--	Domain of unknown function (DUF588)	CASP-like protein 4D2 OS=Arabidopsis thaliana OX=3702 GN=At2g39518 PE=2 SV=1	S	Function unknown	Uncharacterized protein family (UPF0497) [Arabidopsis thaliana]	cellular component: cell (GO:0005623);; cellular component: membrane (GO:0016020);; cellular component: cell part (GO:0044464);; cellular component: membrane part (GO:0044425)
AT3G26170	AT3G26170	8.21318	547	10.7703	753	12.7267	1007	7.74807	545	6.00056	413	6.63147	418	0.0199259	-0.626072	down	[QV]	Secondary metabolites biosynthesis, transport and catabolism;; Defense mechanisms	Molecular Function: monooxygenase activity (GO:0004497);; Molecular Function: iron ion binding (GO:0005506);; Molecular Function: oxidoreductase activity, acting on paired donors, with incorporation or reduction of molecular oxygen (GO:0016705);; Molecular Function: heme binding (GO:0020037);;	K20617|4.0e-170|eus:EUTSA_v10010307mg|K20617 cytochrome P450 family 71 subfamily A | (RefSeq) hypothetical protein	--	[Q]	Secondary metabolites biosynthesis, transport and catabolism	Cytochrome P450	Cytochrome P450 71B19 OS=Arabidopsis thaliana OX=3702 GN=CYP71B19 PE=1 SV=1	Q	Secondary metabolites biosynthesis, transport and catabolism	cytochrome P450, family 71, subfamily B, polypeptide 19 [Arabidopsis thaliana]	biological process: metabolic process (GO:0008152);; biological process: single-organism process (GO:0044699);; molecular function: catalytic activity (GO:0003824);; molecular function: binding (GO:0005488)
AT1G72920	AT1G72920	4.21437	176	2.87094	126	4.06056	201	27.1038	1191	20.1387	866	16.5874	654	2.58e-31	2.52072	up	--	--	Biological Process: signal transduction (GO:0007165);; Biological Process: response to wounding (GO:0009611);; Biological Process: cellular response to hypoxia (GO:0071456);;	K09338|1.7e-37|brp:103838097|K09338 homeobox-leucine zipper protein | (RefSeq) LOW QUALITY PROTEIN: homeobox-leucine zipper protein HAT7	--	--	--	TIR domain	Toll/interleukin-1 receptor-like protein OS=Arabidopsis thaliana OX=3702 GN=TIR PE=1 SV=1	--	--	Toll-Interleukin-Resistance (TIR) domain family protein [Arabidopsis thaliana]	biological process: cellular process (GO:0009987);; biological process: biological regulation (GO:0065007);; biological process: response to stimulus (GO:0050896)
AT1G80440	AT1G80440	22.4165	1279	17.8693	1070	21.2966	1443	60.8463	3661	48.2433	2839	43.5061	2349	4.16e-18	1.31746	up	--	--	Cellular Component: ubiquitin ligase complex (GO:0000151);; Molecular Function: molecular_function (GO:0003674);; Molecular Function: binding (GO:0005488);; Molecular Function: protein binding (GO:0005515);; Cellular Component: cellular_component (GO:0005575);; Cellular Component: intracellular (GO:0005622);; Cellular Component: cell (GO:0005623);; Cellular Component: cytoplasm (GO:0005737);; Cel…	--	--	[R]	General function prediction only	Kelch motif	F-box/kelch-repeat protein At1g80440 OS=Arabidopsis thaliana OX=3702 GN=At1g80440 PE=2 SV=1	S	Function unknown	Galactose oxidase/kelch repeat superfamily protein [Arabidopsis thaliana]	cellular component: cell (GO:0005623);; cellular component: macromolecular complex (GO:0032991);; cellular component: cell part (GO:0044464);; molecular function: binding (GO:0005488);; biological process: metabolic process (GO:0008152);; biological process: cellular process (GO:0009987);; biological process: biological regulation (GO:0065007)
AT5G46710	AT5G46710	6.06563	263	5.79764	264	6.60419	340	12.4674	570	12.3748	553	10.3675	425	3.79e-07	0.939056	up	--	--	--	--	--	--	--	PLATZ transcription factor	--	--	--	PLATZ transcription factor family protein [Arabidopsis thaliana]	--
AT1G14870	AT1G14870	5.60605	162	5.45906	166	9.95302	341	3.2944	101	3.98624	119	2.64789	73	0.0225813	-1.07021	down	--	--	Cellular Component: integral component of membrane (GO:0016021);;	--	--	--	--	PLAC8 family	Protein PLANT CADMIUM RESISTANCE 2 OS=Arabidopsis thaliana OX=3702 GN=PCR2 PE=1 SV=1	S	Function unknown	PLANT CADMIUM RESISTANCE 2 [Arabidopsis thaliana]	cellular component: membrane (GO:0016020);; cellular component: membrane part (GO:0044425)
AT1G04770	AT1G04770	16.7656	775	23.4518	1138	21.6492	1188	33.0379	1611	44.2979	2112	35.156	1538	1.79e-07	0.875564	up	[R]	General function prediction only	Molecular Function: protein binding (GO:0005515);; Cellular Component: cellular_component (GO:0005575);; Cellular Component: intracellular (GO:0005622);; Cellular Component: cell (GO:0005623);; Cellular Component: nucleus (GO:0005634);; Cellular Component: nucleoplasm (GO:0005654);; Biological Process: regulation of carbohydrate metabolic process (GO:0006109);; Biological Process: regulation of s…	K14152|1.1e-61|cpep:111783531|K14152 phosphoribosyl-ATP pyrophosphohydrolase / phosphoribosyl-AMP cyclohydrolase / histidinol dehydrogenase [EC:3.6.1.31 3.5.4.19 1.1.1.23] | (RefSeq) uncharacterized protein LOC111783531	Histidine metabolism (ko00340);; Biosynthesis of amino acids (ko01230)	--	--	Tetratricopeptide repeat	Protein SULFUR DEFICIENCY-INDUCED 2 OS=Arabidopsis thaliana OX=3702 GN=At1g04770 PE=2 SV=1	S	Function unknown	Tetratricopeptide repeat (TPR)-like superfamily protein [Arabidopsis thaliana]	molecular function: binding (GO:0005488);; cellular component: cell (GO:0005623);; cellular component: cell part (GO:0044464);; cellular component: organelle (GO:0043226);; cellular component: organelle part (GO:0044422);; biological process: biological regulation (GO:0065007);; biological process: response to stimulus (GO:0050896);; biological process: cellular process (GO:0009987);; biological …
AT1G23710	AT1G23710	5.26985	242	5.50509	265	4.72528	257	16.4125	793	11.4763	543	9.02662	392	8.87e-08	1.26384	up	--	--	Biological Process: cellular response to hypoxia (GO:0071456);;	K07904|6.2e-06|crb:17879594|K07904 Ras-related protein Rab-11A | (RefSeq) LOW QUALITY PROTEIN: ras and EF-hand domain-containing protein	Endocytosis (ko04144)	--	--	Protein of unknown function (DUF1645)	--	S	Function unknown	hypothetical protein (DUF1645) [Arabidopsis thaliana]	biological process: cellular process (GO:0009987);; biological process: response to stimulus (GO:0050896)
AT5G56550	AT5G56550	2.98952	105	2.18793	81	1.70991	72	6.37028	236	7.25675	263	3.14742	105	0.00816786	1.29182	up	--	--	--	--	--	[K]	Transcription	--	--	S	Function unknown	oxidative stress 3 [Arabidopsis thaliana]	--
AT5G53110	AT5G53110	2.2723	116	2.64856	141	3.08208	186	1.27195	68	0.926407	49	0.581526	28	0.000283405	-1.5087	down	--	--	Cellular Component: integral component of membrane (GO:0016021);; Molecular Function: polysaccharide binding (GO:0030247);;	K19041|1.1e-76|nau:109226804|K19041 E3 ubiquitin-protein ligase RNF38/44 [EC:2.3.2.27] | (RefSeq) RING-H2 finger protein ATL20-like	--	--	--	Wall-associated receptor kinase galacturonan-binding	Putative RING-H2 finger protein ATL21A OS=Arabidopsis thaliana OX=3702 GN=ATL21A PE=3 SV=1	O	Posttranslational modification, protein turnover, chaperones	RING/U-box superfamily protein [Arabidopsis thaliana]	cellular component: membrane (GO:0016020);; cellular component: membrane part (GO:0044425);; molecular function: binding (GO:0005488)
AT2G43620	AT2G43620	25.0172	1010	70.7154	2994	20.9776	1005	14.4891	617	13.5087	563	14.0259	536	0.000591183	-1.44299	down	[R]	General function prediction only	Molecular Function: chitinase activity (GO:0004568);; Biological Process: carbohydrate metabolic process (GO:0005975);; Biological Process: chitin catabolic process (GO:0006032);; Molecular Function: chitin binding (GO:0008061);; Biological Process: cell wall macromolecule catabolic process (GO:0016998);;	K01183|1.8e-167|ath:AT2G43620|K01183 chitinase [EC:3.2.1.14] | (RefSeq) Chitinase family protein	Amino sugar and nucleotide sugar metabolism (ko00520)	[R]	General function prediction only	Chitinase class I	Endochitinase At2g43620 OS=Arabidopsis thaliana OX=3702 GN=At2g43620 PE=3 SV=1	G	Carbohydrate transport and metabolism	Chitinase family protein [Arabidopsis thaliana]	molecular function: catalytic activity (GO:0003824);; biological process: metabolic process (GO:0008152);; molecular function: binding (GO:0005488);; biological process: cellular process (GO:0009987)
AT3G22060	AT3G22060	17.6326	695	34.2312	1414	19.6802	920	13.4602	559	16.3925	666	9.02876	337	0.0143386	-0.860273	down	--	--	Biological Process: response to acid chemical (GO:0001101);; Cellular Component: cellular_component (GO:0005575);; Cellular Component: cell wall (GO:0005618);; Cellular Component: intracellular (GO:0005622);; Cellular Component: cell (GO:0005623);; Cellular Component: cytoplasm (GO:0005737);; Cellular Component: vacuole (GO:0005773);; Biological Process: biological_process (GO:0008150);; Biologic…	--	--	--	--	Salt stress response/antifungal	Cysteine-rich repeat secretory protein 38 OS=Arabidopsis thaliana OX=3702 GN=CRRSP38 PE=2 SV=1	S	Function unknown	Receptor-like protein kinase-related family protein [Arabidopsis thaliana]	biological process: response to stimulus (GO:0050896);; cellular component: cell (GO:0005623);; cellular component: cell part (GO:0044464);; cellular component: organelle (GO:0043226)
AT5G01550	AT5G01550	0.863039	70	1.19266	101	2.1735	208	0.368854	32	0.154599	13	0.165612	13	1.64e-06	-2.5746	down	[T]	Signal transduction mechanisms	Molecular Function: protein kinase activity (GO:0004672);; Molecular Function: ATP binding (GO:0005524);; Cellular Component: integral component of membrane (GO:0016021);; Molecular Function: carbohydrate binding (GO:0030246);;	K01176|2.1e-65|sbi:8065370|K01176 alpha-amylase [EC:3.2.1.1] | (RefSeq) alpha-amylase isozyme 2A	Starch and sucrose metabolism (ko00500)	--	--	Legume lectin domain	Lectin-domain containing receptor kinase VI.3 OS=Arabidopsis thaliana OX=3702 GN=LECRK63 PE=2 SV=1	T	Signal transduction mechanisms	lectin receptor kinase a4.1 [Arabidopsis thaliana]	biological process: metabolic process (GO:0008152);; biological process: cellular process (GO:0009987);; molecular function: catalytic activity (GO:0003824);; molecular function: binding (GO:0005488);; cellular component: membrane (GO:0016020);; cellular component: membrane part (GO:0044425)
AT1G72940	AT1G72940	6.19575	368	4.82374	301	4.47742	316	15.5065	972	14.66	898	11.5596	650	8.79e-16	1.44077	up	--	--	Biological Process: signal transduction (GO:0007165);; Molecular Function: ADP binding (GO:0043531);; Biological Process: cellular response to hypoxia (GO:0071456);;	K00695|1.1e-55|mtr:MTR_6g478030|K00695 sucrose synthase [EC:2.4.1.13] | (RefSeq) sucrose synthase	Starch and sucrose metabolism (ko00500)	--	--	TIR domain	Toll/interleukin-1 receptor-like protein OS=Arabidopsis thaliana OX=3702 GN=TIR PE=1 SV=1	--	--	Toll-Interleukin-Resistance (TIR) domain-containing protein [Arabidopsis thaliana]	biological process: cellular process (GO:0009987);; biological process: biological regulation (GO:0065007);; molecular function: binding (GO:0005488);; biological process: response to stimulus (GO:0050896)
AT5G54490	AT5G54490	2.93655	61	2.35107	51	2.86302	70	14.7497	320	11.5094	245	12.596	246	2.37e-17	2.25592	up	--	--	Molecular Function: calcium ion binding (GO:0005509);;	K24345|5.5e-68|ath:AT5G54490|K24345 calcium-binding protein KIC and related proteins | (RefSeq) PBP1; pinoid-binding protein 1	--	[ZD]	Cytoskeleton;; Cell cycle control, cell division, chromosome partitioning	EF-hand domain pair	Calcium-binding protein PBP1 OS=Arabidopsis thaliana OX=3702 GN=PBP1 PE=1 SV=1	DTZ	Cell cycle control, cell division, chromosome partitioning;; Signal transduction mechanisms;; Cytoskeleton	pinoid-binding protein 1 [Arabidopsis thaliana]	molecular function: binding (GO:0005488)
AT5G67450	AT5G67450	2.12957	96	1.80718	86	1.80372	97	1.17246	56	0.656408	31	0.300696	13	0.027184	-1.40294	down	--	--	Molecular Function: molecular_function (GO:0003674);; Molecular Function: nucleic acid binding (GO:0003676);; Molecular Function: DNA binding (GO:0003677);; Molecular Function: transcription factor activity, sequence-specific DNA binding (GO:0003700);; Molecular Function: binding (GO:0005488);; Cellular Component: cellular_component (GO:0005575);; Cellular Component: intracellular (GO:0005622);; …	--	--	[R]	General function prediction only	C2H2-type zinc finger	Zinc finger protein AZF1 OS=Arabidopsis thaliana OX=3702 GN=AZF1 PE=2 SV=1	S	Function unknown	zinc-finger protein 1 [Arabidopsis thaliana]	molecular function: binding (GO:0005488);; biological process: biological regulation (GO:0065007);; molecular function: nucleic acid binding transcription factor activity (GO:0001071);; cellular component: cell (GO:0005623);; cellular component: cell part (GO:0044464);; cellular component: organelle (GO:0043226);; biological process: response to stimulus (GO:0050896)
AT4G25470	AT4G25470	3.43361	127	2.24641	87	2.73526	120	11.4988	446	5.44258	207	7.73515	270	8.13e-06	1.55639	up	--	--	Molecular Function: DNA binding (GO:0003677);; Molecular Function: transcription factor activity, sequence-specific DNA binding (GO:0003700);; Cellular Component: nucleus (GO:0005634);;	K09286|2.5e-121|ath:AT4G25470|K09286 EREBP-like factor | (RefSeq) CBF2; C-repeat/DRE binding factor 2	--	--	--	AP2 domain	Dehydration-responsive element-binding protein 1C OS=Arabidopsis thaliana OX=3702 GN=DREB1C PE=1 SV=2	K	Transcription	C-repeat/DRE binding factor 2 [Arabidopsis thaliana]	molecular function: binding (GO:0005488);; biological process: biological regulation (GO:0065007);; molecular function: nucleic acid binding transcription factor activity (GO:0001071);; cellular component: cell (GO:0005623);; cellular component: organelle (GO:0043226);; cellular component: cell part (GO:0044464)
AT3G18773	AT3G18773	3.68176	194	2.32961	129	2.9976	188	8.87487	493	8.53001	463	7.25432	362	1.31e-10	1.45902	up	--	--	Cellular Component: integral component of membrane (GO:0016021);;	K19040|7.1e-124|ath:AT3G18773|K19040 E3 ubiquitin-protein ligase ATL10/75/76/77/78 [EC:2.3.2.27] | (RefSeq) RING/U-box superfamily protein	--	[O]	Posttranslational modification, protein turnover, chaperones	Ring finger domain	RING-H2 finger protein ATL77 OS=Arabidopsis thaliana OX=3702 GN=ATL77 PE=2 SV=1	O	Posttranslational modification, protein turnover, chaperones	RING/U-box superfamily protein [Arabidopsis thaliana]	cellular component: membrane (GO:0016020);; cellular component: membrane part (GO:0044425)
AT2G27830	AT2G27830	9.09019	446	7.39255	380	8.29449	483	32.4832	1678	20.8867	1056	20.8586	967	1.01e-16	1.59115	up	--	--	--	K01213|4.7e-07|dcr:108212198|K01213 galacturan 1,4-alpha-galacturonidase [EC:3.2.1.67] | (RefSeq) exopolygalacturonase-like	Pentose and glucuronate interconversions (ko00040)	[R]	General function prediction only	--	--	S	Function unknown	hypothetical protein AT2G27830 [Arabidopsis thaliana]	--
AT3G48360	AT3G48360	1.4831	84	1.21955	72	1.26117	84	5.13912	304	4.55582	264	3.4152	182	1.05e-09	1.73176	up	--	--	Molecular Function: transcription cofactor activity (GO:0003712);; Molecular Function: histone acetyltransferase activity (GO:0004402);; Biological Process: regulation of transcription, DNA-templated (GO:0006355);; Molecular Function: zinc ion binding (GO:0008270);; Cellular Component: host cell nucleus (GO:0042025);;	K10523|2.4e-07|ppp:112282598|K10523 speckle-type POZ protein | (RefSeq) BTB/POZ domain-containing protein At3g56230-like	--	[K]	Transcription	BTB/POZ domain	BTB/POZ and TAZ domain-containing protein 2 OS=Arabidopsis thaliana OX=3702 GN=BT2 PE=1 SV=1	BK	Chromatin structure and dynamics;; Transcription	BTB and TAZ domain protein 2 [Arabidopsis thaliana]	biological process: biological regulation (GO:0065007);; molecular function: transcription factor activity, protein binding (GO:0000988);; molecular function: catalytic activity (GO:0003824);; molecular function: binding (GO:0005488);; cellular component: other organism (GO:0044215);; cellular component: other organism part (GO:0044217)
AT5G48850	AT5G48850	11.2994	493	13.0102	596	15.7418	816	21.6769	997	19.0577	858	34.0983	1408	0.000658567	0.913847	up	[R]	General function prediction only	Molecular Function: protein binding (GO:0005515);; Cellular Component: cellular_component (GO:0005575);; Cellular Component: intracellular (GO:0005622);; Cellular Component: cell (GO:0005623);; Cellular Component: nucleus (GO:0005634);; Cellular Component: nucleoplasm (GO:0005654);; Biological Process: regulation of carbohydrate metabolic process (GO:0006109);; Biological Process: regulation of s…	K14152|3.8e-67|cpep:111783531|K14152 phosphoribosyl-ATP pyrophosphohydrolase / phosphoribosyl-AMP cyclohydrolase / histidinol dehydrogenase [EC:3.6.1.31 3.5.4.19 1.1.1.23] | (RefSeq) uncharacterized protein LOC111783531	Histidine metabolism (ko00340);; Biosynthesis of amino acids (ko01230)	--	--	Tetratricopeptide repeat	Protein SULFUR DEFICIENCY-INDUCED 1 OS=Arabidopsis thaliana OX=3702 GN=SDI1 PE=2 SV=1	S	Function unknown	unnamed protein product [Arabidopsis thaliana]	molecular function: binding (GO:0005488);; cellular component: cell (GO:0005623);; cellular component: cell part (GO:0044464);; cellular component: organelle (GO:0043226);; cellular component: organelle part (GO:0044422);; biological process: biological regulation (GO:0065007);; biological process: response to stimulus (GO:0050896);; biological process: cellular process (GO:0009987);; biological …
AT4G38560	AT4G38560	1.14583	80	2.01058	147	2.26615	188	0.667717	50	0.831151	61	0.522875	35	0.00321047	-1.38552	down	--	--	Cellular Component: nuclear chromosome (GO:0000228);; Cellular Component: chromatin (GO:0000785);; Cellular Component: nuclear chromatin (GO:0000790);; Molecular Function: chromatin binding (GO:0003682);; Cellular Component: nucleus (GO:0005634);; Biological Process: double-strand break repair (GO:0006302);; Biological Process: mitotic sister chromatid cohesion (GO:0007064);; Biological Process: …	K08900|2.1e-12|cit:102628180|K08900 mitochondrial chaperone BCS1 | (RefSeq) AAA-ATPase At3g50940-like	--	--	--	Arabidopsis phospholipase-like protein (PEARLI 4)	--	--	--	phospholipase-like protein (PEARLI 4) family protein [Arabidopsis thaliana]	cellular component: cell (GO:0005623);; cellular component: organelle (GO:0043226);; cellular component: organelle part (GO:0044422);; cellular component: cell part (GO:0044464);; cellular component: membrane-enclosed lumen (GO:0031974);; molecular function: binding (GO:0005488);; biological process: metabolic process (GO:0008152);; biological process: cellular process (GO:0009987);; biological p…
AT5G47220	AT5G47220	8.96272	336	11.0759	436	11.4884	511	23.2951	921	31.5373	1219	13.7839	489	8.24e-05	1.13042	up	--	--	Molecular Function: DNA binding (GO:0003677);; Molecular Function: transcription factor activity, sequence-specific DNA binding (GO:0003700);; Cellular Component: nucleus (GO:0005634);;	K14517|4.2e-125|ath:AT5G47220|K14517 ethylene-responsive transcription factor 2 | (RefSeq) ERF2; ethylene responsive element binding factor 2	Plant hormone signal transduction (ko04075)	--	--	AP2 domain	Ethylene-responsive transcription factor 2 OS=Arabidopsis thaliana OX=3702 GN=ERF2 PE=2 SV=1	K	Transcription	ethylene responsive element binding factor 2 [Arabidopsis thaliana]	molecular function: binding (GO:0005488);; biological process: biological regulation (GO:0065007);; molecular function: nucleic acid binding transcription factor activity (GO:0001071);; cellular component: cell (GO:0005623);; cellular component: organelle (GO:0043226);; cellular component: cell part (GO:0044464)
AT2G25510	AT2G25510	345.326	7520	419.712	9595	702.742	18208	345.171	7930	260.762	5948	216.038	4455	0.016456	-0.824888	down	--	--	Cellular Component: integral component of membrane (GO:0016021);;	--	--	--	--	--	--	--	--	transmembrane protein [Arabidopsis thaliana]	cellular component: membrane (GO:0016020);; cellular component: membrane part (GO:0044425)
AT1G13260	AT1G13260	19.2342	1180	27.8681	1794	21.8001	1588	63.4382	4103	64.8085	4100	54.1693	3144	1.44e-24	1.41913	up	--	--	Molecular Function: DNA binding (GO:0003677);; Molecular Function: transcription factor activity, sequence-specific DNA binding (GO:0003700);; Cellular Component: nucleus (GO:0005634);;	K09287|1.7e-193|ath:AT1G13260|K09287 RAV-like factor | (RefSeq) RAV1; related to ABI3/VP1 1	--	--	--	B3 DNA binding domain	AP2/ERF and B3 domain-containing transcription factor RAV1 OS=Arabidopsis thaliana OX=3702 GN=RAV1 PE=1 SV=1	K	Transcription	related to ABI3/VP1 1 [Arabidopsis thaliana]	molecular function: binding (GO:0005488);; biological process: biological regulation (GO:0065007);; molecular function: nucleic acid binding transcription factor activity (GO:0001071);; cellular component: cell (GO:0005623);; cellular component: organelle (GO:0043226);; cellular component: cell part (GO:0044464)
AT1G02930	AT1G02930	93.1129	3804	101.548	4353	89.3674	4334	30.3056	1306	56.9994	2402	23.0966	893	9.03e-07	-1.35263	down	[O]	Posttranslational modification, protein turnover, chaperones	Biological Process: response to acid chemical (GO:0001101);; Biological Process: response to oomycetes (GO:0002239);; Biological Process: immune system process (GO:0002376);; Molecular Function: molecular_function (GO:0003674);; Molecular Function: catalytic activity (GO:0003824);; Molecular Function: glutathione transferase activity (GO:0004364);; Molecular Function: binding (GO:0005488);; Molec…	K00799|6.8e-116|ath:AT1G02930|K00799 glutathione S-transferase [EC:2.5.1.18] | (RefSeq) GSTF6; glutathione S-transferase 6	Glutathione metabolism (ko00480)	[O]	Posttranslational modification, protein turnover, chaperones	Glutathione S-transferase, N-terminal domain	Glutathione S-transferase F6 OS=Arabidopsis thaliana OX=3702 GN=GSTF6 PE=2 SV=2	O	Posttranslational modification, protein turnover, chaperones	glutathione S-transferase 6 [Arabidopsis thaliana]	biological process: response to stimulus (GO:0050896);; biological process: multi-organism process (GO:0051704);; biological process: immune system process (GO:0002376);; molecular function: catalytic activity (GO:0003824);; molecular function: binding (GO:0005488);; cellular component: extracellular region (GO:0005576);; cellular component: cell (GO:0005623);; cellular component: cell part (GO:0…
AT1G25550	AT1G25550	29.0316	1579	28.5035	1626	32.3658	2089	49.9189	2862	51.0964	2865	43.0827	2217	1.82e-07	0.690306	up	--	--	Molecular Function: DNA binding (GO:0003677);; Cellular Component: nucleus (GO:0005634);;	K14491|2.2e-10|bna:106417794|K14491 two-component response regulator ARR-B family | (RefSeq) two-component response regulator ARR18	Plant hormone signal transduction (ko04075)	--	--	Myb-like DNA-binding domain	Transcription factor HHO3 OS=Arabidopsis thaliana OX=3702 GN=HHO3 PE=1 SV=1	K	Transcription	myb-like transcription factor family protein [Arabidopsis thaliana]	molecular function: binding (GO:0005488);; cellular component: cell (GO:0005623);; cellular component: organelle (GO:0043226);; cellular component: cell part (GO:0044464)
AT3G13950	AT3G13950	2.13218	71	1.10515	39	4.27717	169	0.420717	15	1.06891	37	0.095538	4	0.0199259	-2.20039	down	--	--	Cellular Component: integral component of membrane (GO:0016021);;	K21435|2.6e-19|mtr:MTR_7g099570|K21435 ankyrin repeat domain-containing protein 6 | (RefSeq) ankyrin repeat protein	--	--	--	Domain of unknown function	--	S	Function unknown	ankyrin [Arabidopsis thaliana]	cellular component: membrane (GO:0016020);; cellular component: membrane part (GO:0044425)
AT1G69890	AT1G69890	3.7481	182	3.84706	196	4.11167	237	6.76998	346	10.2103	511	6.66926	306	6.11e-05	1.02219	up	--	--	--	--	--	--	--	Domain of unknown function (DUF569)	--	S	Function unknown	actin cross-linking protein (DUF569) [Arabidopsis thaliana]	--
AT3G46280	AT3G46280	5.13621	324	13.9394	923	13.9935	1048	2.27788	152	2.45615	160	2.42242	145	2.85e-11	-2.18931	down	--	--	Cellular Component: integral component of membrane (GO:0016021);; Molecular Function: kinase activity (GO:0016301);;	K16224|1.3e-26|bna:106356473|K16224 senescence-induced receptor-like serine/threonine-protein kinase | (RefSeq) senescence-induced receptor-like serine/threonine-protein kinase	MAPK signaling pathway - plant (ko04016);; Plant-pathogen interaction (ko04626)	--	--	Malectin-like domain	Uncharacterized protein At1g24485 OS=Arabidopsis thaliana OX=3702 GN=RWK1 PE=2 SV=2	S	Function unknown	kinase-like protein [Arabidopsis thaliana]	cellular component: membrane (GO:0016020);; cellular component: membrane part (GO:0044425);; molecular function: catalytic activity (GO:0003824)
AT5G24530	AT5G24530	5.62619	308	7.23328	415	12.9104	838	4.98318	288	4.11759	233	2.45635	128	0.00848191	-1.14718	down	[Q]	Secondary metabolites biosynthesis, transport and catabolism	Molecular Function: oxidoreductase activity (GO:0016491);; Molecular Function: metal ion binding (GO:0046872);;	K24028|7.8e-202|ath:AT5G24530|K24028 salicylic acid 3-hydroxylase [EC:1.14.11.-] | (RefSeq) DMR6; 2-oxoglutarate (2OG) and Fe(II)-dependent oxygenase superfamily protein	--	[QR]	Secondary metabolites biosynthesis, transport and catabolism;; General function prediction only	2OG-Fe(II) oxygenase superfamily	Protein DOWNY MILDEW RESISTANCE 6 OS=Arabidopsis thaliana OX=3702 GN=DMR6 PE=1 SV=1	S	Function unknown	2-oxoglutarate (2OG) and Fe(II)-dependent oxygenase superfamily protein [Arabidopsis thaliana]	molecular function: catalytic activity (GO:0003824);; molecular function: binding (GO:0005488)
AT5G22250	AT5G22250	2.1727	106	1.8485	95	2.97095	172	4.99194	256	5.14048	258	5.28362	243	0.000178359	1.1385	up	--	--	Molecular Function: nucleic acid binding (GO:0003676);; Molecular Function: poly(A)-specific ribonuclease activity (GO:0004535);; Cellular Component: CCR4-NOT complex (GO:0030014);;	K12581|6.6e-159|ath:AT5G22250|K12581 CCR4-NOT transcription complex subunit 7/8 | (RefSeq) CAF1b; Polynucleotidyl transferase, ribonuclease H-like superfamily protein	RNA degradation (ko03018)	[A]	RNA processing and modification	CAF1 family ribonuclease	Probable CCR4-associated factor 1 homolog 11 OS=Arabidopsis thaliana OX=3702 GN=CAF1-11 PE=2 SV=1	K	Transcription	Polynucleotidyl transferase, ribonuclease H-like superfamily protein [Arabidopsis thaliana]	molecular function: binding (GO:0005488);; biological process: metabolic process (GO:0008152);; biological process: cellular process (GO:0009987);; molecular function: catalytic activity (GO:0003824);; cellular component: cell (GO:0005623);; cellular component: macromolecular complex (GO:0032991);; cellular component: cell part (GO:0044464)
AT1G72910	AT1G72910	9.43581	522	10.1043	587	12.8937	847	36.462	2127	30.356	1732	20.044	1049	1.49e-11	1.42739	up	--	--	Cellular Component: mitochondrion (GO:0005739);; Biological Process: signal transduction (GO:0007165);; Molecular Function: ADP binding (GO:0043531);; Biological Process: cellular response to hypoxia (GO:0071456);;	K09338|2.4e-50|brp:103838097|K09338 homeobox-leucine zipper protein | (RefSeq) LOW QUALITY PROTEIN: homeobox-leucine zipper protein HAT7	--	--	--	TIR domain	Toll/interleukin-1 receptor-like protein OS=Arabidopsis thaliana OX=3702 GN=TIR PE=1 SV=1	--	--	Toll-Interleukin-Resistance (TIR) domain-containing protein [Arabidopsis thaliana]	cellular component: cell (GO:0005623);; cellular component: organelle (GO:0043226);; cellular component: cell part (GO:0044464);; biological process: cellular process (GO:0009987);; biological process: biological regulation (GO:0065007);; molecular function: binding (GO:0005488);; biological process: response to stimulus (GO:0050896)
AT4G21760	AT4G21760	6.89098	453	5.73933	396	4.17695	326	7.96961	553	9.37667	636	8.32004	518	0.0273647	0.62691	up	[G]	Carbohydrate transport and metabolism	Molecular Function: hydrolase activity, hydrolyzing O-glycosyl compounds (GO:0004553);; Biological Process: carbohydrate metabolic process (GO:0005975);;	K05350|0.0e+00|ath:AT4G21760|K05350 beta-glucosidase [EC:3.2.1.21] | (RefSeq) BGLU47; beta-glucosidase 47	Cyanoamino acid metabolism (ko00460);; Starch and sucrose metabolism (ko00500);; Phenylpropanoid biosynthesis (ko00940)	[G]	Carbohydrate transport and metabolism	Glycosyl hydrolase family 1	Beta-glucosidase 47 OS=Arabidopsis thaliana OX=3702 GN=BGLU47 PE=3 SV=2	G	Carbohydrate transport and metabolism	beta-glucosidase 47 [Arabidopsis thaliana]	molecular function: catalytic activity (GO:0003824);; biological process: metabolic process (GO:0008152)
AT3G46600	AT3G46600	9.3536	733	9.18808	764	8.67607	819	22.3334	1873	20.4944	1680	15.0618	1134	4.56e-13	1.10891	up	--	--	Molecular Function: molecular_function (GO:0003674);; Molecular Function: nucleic acid binding (GO:0003676);; Molecular Function: DNA binding (GO:0003677);; Molecular Function: transcription factor activity, sequence-specific DNA binding (GO:0003700);; Molecular Function: binding (GO:0005488);; Cellular Component: cellular_component (GO:0005575);; Cellular Component: intracellular (GO:0005622);; …	K14494|1.2e-45|lang:109359068|K14494 DELLA protein | (RefSeq) DELLA protein GAI-like	Plant hormone signal transduction (ko04075)	--	--	GRAS domain family	Scarecrow-like protein 30 OS=Arabidopsis thaliana OX=3702 GN=SCL30 PE=1 SV=1	K	Transcription	GRAS family transcription factor [Arabidopsis thaliana]	molecular function: binding (GO:0005488);; biological process: biological regulation (GO:0065007);; molecular function: nucleic acid binding transcription factor activity (GO:0001071);; cellular component: cell (GO:0005623);; cellular component: cell part (GO:0044464);; cellular component: organelle (GO:0043226);; biological process: response to stimulus (GO:0050896)
AT1G07135	AT1G07135	1.25617	36	1.66799	50	2.6613	91	22.7886	685	15.3031	450	17.7314	479	2.72e-33	3.30751	up	--	--	Cellular Component: anchored component of membrane (GO:0031225);; Biological Process: cellular response to hypoxia (GO:0071456);;	--	--	--	--	--	--	S	Function unknown	glycine-rich protein [Arabidopsis thaliana]	cellular component: membrane (GO:0016020);; cellular component: membrane part (GO:0044425);; biological process: cellular process (GO:0009987);; biological process: response to stimulus (GO:0050896)
AT3G23170	AT3G23170	13.8361	428	12.8186	416	13.9572	513	32.5193	1061	30.4052	970	24.5029	717	1.08e-12	1.11569	up	--	--	Cellular Component: nucleus (GO:0005634);; Cellular Component: cytoplasm (GO:0005737);; Biological Process: defense response, incompatible interaction (GO:0009814);; Biological Process: cellular response to hypoxia (GO:0071456);;	--	--	--	--	--	Uncharacterized protein At4g14450, chloroplastic OS=Arabidopsis thaliana OX=3702 GN=At4g14450 PE=2 SV=1	S	Function unknown	hypothetical protein AT3G23170 [Arabidopsis thaliana]	cellular component: cell (GO:0005623);; cellular component: organelle (GO:0043226);; cellular component: cell part (GO:0044464);; biological process: immune system process (GO:0002376);; biological process: response to stimulus (GO:0050896);; biological process: multi-organism process (GO:0051704);; biological process: cellular process (GO:0009987)
AT1G27100	AT1G27100	16.558	1348	16.5794	1416	16.8838	1632	28.587	2454	23.8605	2003	23.4905	1809	8.13e-06	0.613413	up	--	--	Cellular Component: vacuole (GO:0005773);;	--	--	--	--	Domain of unknown function (DUF569)	--	S	Function unknown	Actin cross-linking protein [Arabidopsis thaliana]	cellular component: cell (GO:0005623);; cellular component: organelle (GO:0043226);; cellular component: cell part (GO:0044464)
AT1G28330	AT1G28330	20.6164	711	21.9478	792	16.7336	681	34.2772	1295	26.7279	984	24.4856	833	0.00428109	0.601176	up	--	--	Biological Process: biological_process (GO:0008150);; Biological Process: response to carbohydrate (GO:0009743);; Biological Process: response to sucrose (GO:0009744);; Biological Process: response to hexose (GO:0009746);; Biological Process: response to glucose (GO:0009749);; Biological Process: response to fructose (GO:0009750);; Biological Process: response to organic substance (GO:0010033);; …	--	--	--	--	Dormancy/auxin associated protein	Dormancy-associated protein 1 OS=Arabidopsis thaliana OX=3702 GN=DRM1 PE=1 SV=1	S	Function unknown	dormancy-associated protein-like 1 [Arabidopsis thaliana]	biological process: response to stimulus (GO:0050896)
AT3G54420	AT3G54420	4.05016	139	5.44863	196	4.10418	167	2.01814	73	2.72579	96	2.07145	67	0.0171164	-0.983933	down	[R]	General function prediction only	Molecular Function: chitinase activity (GO:0004568);; Biological Process: carbohydrate metabolic process (GO:0005975);; Biological Process: chitin catabolic process (GO:0006032);; Molecular Function: chitin binding (GO:0008061);; Biological Process: cell wall macromolecule catabolic process (GO:0016998);;	K01183|1.8e-161|ath:AT3G54420|K01183 chitinase [EC:3.2.1.14] | (RefSeq) EP3; homolog of carrot EP3-3 chitinase	Amino sugar and nucleotide sugar metabolism (ko00520)	[R]	General function prediction only	Chitinase class I	Endochitinase EP3 OS=Arabidopsis thaliana OX=3702 GN=EP3 PE=1 SV=1	G	Carbohydrate transport and metabolism	homolog of carrot EP3-3 chitinase [Arabidopsis thaliana]	molecular function: catalytic activity (GO:0003824);; biological process: metabolic process (GO:0008152);; molecular function: binding (GO:0005488);; biological process: cellular process (GO:0009987)
AT4G22470	AT4G22470	2.78796	143	6.37022	343	7.78244	474	1.66024	90	2.61065	139	3.13383	153	0.0326976	-1.17415	down	--	--	--	K11855|2.7e-06|bvg:104906049|K11855 ubiquitin carboxyl-terminal hydrolase 36/42 [EC:3.4.19.12] | (RefSeq) ubiquitin carboxyl-terminal hydrolase 36	--	--	--	Hydrophobic seed protein	Lipid transfer protein EARLI 1 OS=Arabidopsis thaliana OX=3702 GN=EARLI1 PE=1 SV=1	--	--	protease inhibitor/seed storage/lipid transfer protein (LTP) family protein [Arabidopsis thaliana]	--
AT4G12470	AT4G12470	66.6783	2075	123.053	4017	101.323	3743	46.2459	1518	58.2081	1868	48.1974	1419	1.84e-05	-0.91483	down	--	--	Biological Process: response to acid chemical (GO:0001101);; Biological Process: immune system process (GO:0002376);; Molecular Function: molecular_function (GO:0003674);; Molecular Function: binding (GO:0005488);; Molecular Function: protein binding (GO:0005515);; Cellular Component: cellular_component (GO:0005575);; Cellular Component: extracellular region (GO:0005576);; Cellular Component: cel…	K11855|7.3e-17|bvg:104906049|K11855 ubiquitin carboxyl-terminal hydrolase 36/42 [EC:3.4.19.12] | (RefSeq) ubiquitin carboxyl-terminal hydrolase 36	--	--	--	Hydrophobic seed protein	pEARLI1-like lipid transfer protein 1 OS=Arabidopsis thaliana OX=3702 GN=AZI1 PE=1 SV=1	S	Function unknown	azelaic acid induced 1 [Arabidopsis thaliana]	biological process: response to stimulus (GO:0050896);; biological process: immune system process (GO:0002376);; molecular function: binding (GO:0005488);; cellular component: extracellular region (GO:0005576);; cellular component: cell (GO:0005623);; cellular component: cell part (GO:0044464);; cellular component: organelle (GO:0043226);; cellular component: cell junction (GO:0030054);; cellular…
AT5G14730	AT5G14730	1.02306	58	2.27435	134	1.62045	108	4.40084	261	6.16897	357	3.04704	162	0.000277471	1.48051	up	--	--	--	--	--	--	--	--	--	S	Function unknown	hypothetical protein AT5G14730 [Arabidopsis thaliana]	--
AT1G05575	AT1G05575	0.449184	9	1.19705	25	0.787531	19	4.05039	83	3.92195	79	2.37649	44	6.2e-05	2.05187	up	--	--	--	--	--	--	--	--	--	S	Function unknown	transmembrane protein [Arabidopsis thaliana]	--
AT1G21240	AT1G21240	0.363112	34	1.00331	97	4.25335	463	0.223247	22	0.456921	44	0.067152	6	0.00977283	-2.88561	down	[M]	Cell wall/membrane/envelope biogenesis	Molecular Function: protein kinase activity (GO:0004672);; Molecular Function: calcium ion binding (GO:0005509);; Molecular Function: ATP binding (GO:0005524);; Cellular Component: integral component of membrane (GO:0016021);; Molecular Function: polysaccharide binding (GO:0030247);;	K23544|1.2e-95|brp:103842861|K23544 serine incorporator 1/3 | (RefSeq) serine incorporator 3	--	--	--	Protein tyrosine and serine/threonine kinase	Wall-associated receptor kinase 3 OS=Arabidopsis thaliana OX=3702 GN=WAK3 PE=2 SV=2	T	Signal transduction mechanisms	wall associated kinase 3 [Arabidopsis thaliana]	biological process: metabolic process (GO:0008152);; biological process: cellular process (GO:0009987);; molecular function: catalytic activity (GO:0003824);; molecular function: binding (GO:0005488);; cellular component: membrane (GO:0016020);; cellular component: membrane part (GO:0044425)
AT1G15010	AT1G15010	0.1712	4	0.373311	9	0.60552	16	2.1188	47	1.90814	42	1.83028	37	4.04e-05	2.22471	up	--	--	Cellular Component: integral component of membrane (GO:0016021);; Biological Process: defense response to fungus (GO:0050832);; Biological Process: cellular response to hypoxia (GO:0071456);;	--	--	--	--	--	--	S	Function unknown	mediator of RNA polymerase II transcription subunit [Arabidopsis thaliana]	cellular component: membrane (GO:0016020);; cellular component: membrane part (GO:0044425);; biological process: response to stimulus (GO:0050896);; biological process: multi-organism process (GO:0051704);; biological process: cellular process (GO:0009987)
AT5G57560	AT5G57560	23.4488	976	29.4843	1287	25.1632	1243	65.7683	2885	64.3182	2759	34.7221	1367	1.63e-06	1.08845	up	[G]	Carbohydrate transport and metabolism	Molecular Function: hydrolase activity, hydrolyzing O-glycosyl compounds (GO:0004553);; Cellular Component: cell wall (GO:0005618);; Biological Process: xyloglucan metabolic process (GO:0010411);; Molecular Function: xyloglucan:xyloglucosyl transferase activity (GO:0016762);; Biological Process: cell wall biogenesis (GO:0042546);; Cellular Component: apoplast (GO:0048046);; Biological Process: ce…	K14504|4.0e-167|ath:AT5G57560|K14504 xyloglucan:xyloglucosyl transferase TCH4 [EC:2.4.1.207] | (RefSeq) TCH4; Xyloglucan endotransglucosylase/hydrolase family protein	Plant hormone signal transduction (ko04075)	--	--	Glycosyl hydrolases family 16	Xyloglucan endotransglucosylase/hydrolase protein 22 OS=Arabidopsis thaliana OX=3702 GN=XTH22 PE=1 SV=1	G	Carbohydrate transport and metabolism	Xyloglucan endotransglucosylase/hydrolase family protein [Arabidopsis thaliana]	molecular function: catalytic activity (GO:0003824);; cellular component: cell (GO:0005623);; cellular component: cell part (GO:0044464);; biological process: metabolic process (GO:0008152);; biological process: cellular process (GO:0009987);; biological process: cellular component organization or biogenesis (GO:0071840);; cellular component: extracellular region (GO:0005576)
AT3G15210	AT3G15210	22.0858	982	22.8442	1065	21.964	1159	46.3215	2171	39.0559	1790	37.7497	1588	1.64e-12	0.892227	up	--	--	Molecular Function: DNA binding (GO:0003677);; Molecular Function: transcription factor activity, sequence-specific DNA binding (GO:0003700);; Cellular Component: nucleus (GO:0005634);;	K09286|1.7e-125|ath:AT3G15210|K09286 EREBP-like factor | (RefSeq) ERF4; ethylene responsive element binding factor 4	--	--	--	AP2 domain	Ethylene-responsive transcription factor 4 OS=Arabidopsis thaliana OX=3702 GN=ERF4 PE=1 SV=1	K	Transcription	ethylene responsive element binding factor 4 [Arabidopsis thaliana]	molecular function: binding (GO:0005488);; biological process: biological regulation (GO:0065007);; molecular function: nucleic acid binding transcription factor activity (GO:0001071);; cellular component: cell (GO:0005623);; cellular component: organelle (GO:0043226);; cellular component: cell part (GO:0044464)
AT4G31970	AT4G31970	0.696801	43	1.5552	100	2.08155	152	0.429656	28	0	0	0.032065	2	0.0064765	-3.18295	down	[QV]	Secondary metabolites biosynthesis, transport and catabolism;; Defense mechanisms	Molecular Function: monooxygenase activity (GO:0004497);; Molecular Function: iron ion binding (GO:0005506);; Cellular Component: integral component of membrane (GO:0016021);; Molecular Function: oxidoreductase activity, acting on paired donors, with incorporation or reduction of molecular oxygen (GO:0016705);; Molecular Function: heme binding (GO:0020037);;	K23137|4.4e-305|ath:AT4G31970|K23137 indole-3-carbonyl nitrile 4-hydroxylase [EC:1.14.14.165] | (RefSeq) CYP82C2; cytochrome P450, family 82, subfamily C, polypeptide 2	--	[Q]	Secondary metabolites biosynthesis, transport and catabolism	Cytochrome P450	Xanthotoxin 5-hydroxylase CYP82C2 OS=Arabidopsis thaliana OX=3702 GN=CYP82C2 PE=1 SV=2	Q	Secondary metabolites biosynthesis, transport and catabolism	cytochrome P450, family 82, subfamily C, polypeptide 2 [Arabidopsis thaliana]	biological process: metabolic process (GO:0008152);; biological process: single-organism process (GO:0044699);; molecular function: catalytic activity (GO:0003824);; molecular function: binding (GO:0005488);; cellular component: membrane (GO:0016020);; cellular component: membrane part (GO:0044425)
AT5G40850	AT5G40850	44.1058	3063	48.8583	3562	42.401	3495	67.0141	4899	83.4804	5977	69.0635	4540	3.88e-08	0.710038	up	[H]	Coenzyme transport and metabolism	Molecular Function: uroporphyrin-III C-methyltransferase activity (GO:0004851);; Cellular Component: chloroplast (GO:0009507);; Biological Process: siroheme biosynthetic process (GO:0019354);; Biological Process: methylation (GO:0032259);; Biological Process: oxidation-reduction process (GO:0055114);;	K02303|1.6e-205|aly:9304698|K02303 uroporphyrin-III C-methyltransferase [EC:2.1.1.107] | (RefSeq) uncharacterized protein LOC9304698	Porphyrin and chlorophyll metabolism (ko00860)	[H]	Coenzyme transport and metabolism	Tetrapyrrole (Corrin/Porphyrin) Methylases	S-adenosyl-L-methionine-dependent uroporphyrinogen III methyltransferase, chloroplastic OS=Arabidopsis thaliana OX=3702 GN=UPM1 PE=1 SV=1	H	Coenzyme transport and metabolism	urophorphyrin methylase 1 [Arabidopsis thaliana]	biological process: metabolic process (GO:0008152);; molecular function: catalytic activity (GO:0003824);; cellular component: cell (GO:0005623);; cellular component: organelle (GO:0043226);; cellular component: cell part (GO:0044464);; biological process: cellular process (GO:0009987);; biological process: single-organism process (GO:0044699)
AT2G44840	AT2G44840	0.507652	19	0.105272	5	0.801854	35	5.68562	218	4.8937	184	3.9867	137	7.99e-12	3.29368	up	--	--	Molecular Function: DNA binding (GO:0003677);; Molecular Function: transcription factor activity, sequence-specific DNA binding (GO:0003700);; Cellular Component: nucleus (GO:0005634);;	K09286|1.0e-125|ath:AT2G44840|K09286 EREBP-like factor | (RefSeq) ERF13; ethylene-responsive element binding factor 13	--	--	--	AP2 domain	Ethylene-responsive transcription factor 13 OS=Arabidopsis thaliana OX=3702 GN=ERF13 PE=1 SV=2	K	Transcription	ethylene-responsive element binding factor 13 [Arabidopsis thaliana]	molecular function: binding (GO:0005488);; biological process: biological regulation (GO:0065007);; molecular function: nucleic acid binding transcription factor activity (GO:0001071);; cellular component: cell (GO:0005623);; cellular component: organelle (GO:0043226);; cellular component: cell part (GO:0044464)
AT1G30900	AT1G30900	2.12531	157	2.94465	229	3.64961	320	1.48198	116	1.1256	86	1.22872	86	0.00110457	-1.17098	down	--	--	Molecular Function: calcium ion binding (GO:0005509);; Cellular Component: integral component of membrane (GO:0016021);;	K01859|3.5e-232|sita:101771169|K01859 chalcone isomerase [EC:5.5.1.6] | (RefSeq) vacuolar-sorting receptor 1	Flavonoid biosynthesis (ko00941)	--	--	PA domain	Vacuolar-sorting receptor 6 OS=Arabidopsis thaliana OX=3702 GN=VSR6 PE=2 SV=3	U	Intracellular trafficking, secretion, and vesicular transport	VACUOLAR SORTING RECEPTOR 6 [Arabidopsis thaliana]	molecular function: binding (GO:0005488);; cellular component: membrane (GO:0016020);; cellular component: membrane part (GO:0044425)
AT5G05340	AT5G05340	2.36687	113	2.01817	101	1.32927	76	0.803672	41	0.585086	29	0.264141	12	0.000914029	-1.75227	down	--	--	Molecular Function: peroxidase activity (GO:0004601);; Cellular Component: extracellular region (GO:0005576);; Biological Process: response to oxidative stress (GO:0006979);; Molecular Function: heme binding (GO:0020037);; Biological Process: hydrogen peroxide catabolic process (GO:0042744);; Molecular Function: metal ion binding (GO:0046872);;	K00430|8.2e-177|ath:AT5G05340|K00430 peroxidase [EC:1.11.1.7] | (RefSeq) PRX52; Peroxidase superfamily protein	Phenylpropanoid biosynthesis (ko00940)	--	--	Peroxidase	Peroxidase 52 OS=Arabidopsis thaliana OX=3702 GN=PER52 PE=2 SV=1	G	Carbohydrate transport and metabolism	Peroxidase superfamily protein [Arabidopsis thaliana]	biological process: metabolic process (GO:0008152);; biological process: cellular process (GO:0009987);; biological process: single-organism process (GO:0044699);; biological process: response to stimulus (GO:0050896);; biological process: detoxification (GO:0098754);; molecular function: catalytic activity (GO:0003824);; molecular function: antioxidant activity (GO:0016209);; cellular component:…
AT2G22500	AT2G22500	16.7096	995	17.8469	1115	18.4043	1300	36.9723	2320	28.0343	1721	26.4306	1489	3.09e-07	0.798598	up	--	--	Biological Process: mitochondrial transport (GO:0006839);; Cellular Component: integral component of membrane (GO:0016021);; Cellular Component: mitochondrial membrane (GO:0031966);;	K15104|1.4e-170|ath:AT2G22500|K15104 solute carrier family 25 (mitochondrial oxoglutarate transporter), member 11 | (RefSeq) UCP5; uncoupling protein 5	--	[C]	Energy production and conversion	Mitochondrial carrier protein	Mitochondrial uncoupling protein 5 OS=Arabidopsis thaliana OX=3702 GN=PUMP5 PE=2 SV=1	S	Function unknown	uncoupling protein 5 [Arabidopsis thaliana]	biological process: localization (GO:0051179);; cellular component: membrane (GO:0016020);; cellular component: membrane part (GO:0044425);; cellular component: cell (GO:0005623);; cellular component: organelle (GO:0043226);; cellular component: organelle part (GO:0044422);; cellular component: cell part (GO:0044464)
AT4G23140	AT4G23140	2.31521	201	4.82936	437	2.45637	251	1.75937	160	1.33125	120	0.8097	67	0.00541128	-1.26795	down	--		Molecular Function: protein kinase activity (GO:0004672);; Molecular Function: ATP binding (GO:0005524);; Cellular Component: integral component of membrane (GO:0016021);;	K24104|1.5e-95|thj:104799061|K24104 GPN-loop GTPase | (RefSeq) LOW QUALITY PROTEIN: uncharacterized protein LOC104799061	--	--	--	Protein kinase domain	Cysteine-rich receptor-like protein kinase 6 OS=Arabidopsis thaliana OX=3702 GN=CRK6 PE=1 SV=1	T	Signal transduction mechanisms	cysteine-rich RLK (RECEPTOR-like protein kinase) 6 [Arabidopsis thaliana]	biological process: metabolic process (GO:0008152);; biological process: cellular process (GO:0009987);; molecular function: catalytic activity (GO:0003824);; molecular function: binding (GO:0005488);; cellular component: membrane (GO:0016020);; cellular component: membrane part (GO:0044425)
AT4G25760	AT4G25760	4.2103	126	4.24509	133	3.13813	111	1.70675	54	1.51839	47	1.96528	56	0.00749325	-1.13366	down	--	--	Cellular Component: integral component of membrane (GO:0016021);; Biological Process: regulation of amino acid export (GO:0080143);;	K13128|6.1e-06|smo:SELMODRAFT_444691|K13128 zinc finger CCHC domain-containing protein 8 | (RefSeq) hypothetical protein	--	--	--	--	Protein GLUTAMINE DUMPER 2 OS=Arabidopsis thaliana OX=3702 GN=GDU2 PE=2 SV=1	U	Intracellular trafficking, secretion, and vesicular transport	glutamine dumper 2 [Arabidopsis thaliana]	cellular component: membrane (GO:0016020);; cellular component: membrane part (GO:0044425);; biological process: biological regulation (GO:0065007)
AT1G32640	AT1G32640	14.8911	1264	12.0062	1069	12.9315	1303	23.5964	2112	19.7554	1729	16.8086	1350	0.00115778	0.604687	up	--	--	Molecular Function: protein dimerization activity (GO:0046983);;	K13422|0.0e+00|ath:AT1G32640|K13422 transcription factor MYC2 | (RefSeq) MYC2; Basic helix-loop-helix (bHLH) DNA-binding family protein	MAPK signaling pathway - plant (ko04016);; Plant hormone signal transduction (ko04075)	--	--	bHLH-MYC and R2R3-MYB transcription factors N-terminal	Transcription factor MYC2 OS=Arabidopsis thaliana OX=3702 GN=MYC2 PE=1 SV=2	K	Transcription	Basic helix-loop-helix (bHLH) DNA-binding family protein [Arabidopsis thaliana]	molecular function: binding (GO:0005488)
AT2G38790	AT2G38790	3.57789	150	3.68127	162	6.33357	316	9.81414	434	8.73033	378	6.1115	243	0.0419538	0.861591	up	--	--	--	--	--	--	--	--	--	S	Function unknown	hypothetical protein AT2G38790 [Arabidopsis thaliana]	--
AT1G66180	AT1G66180	26.7979	1697	28.2639	1878	26.3101	1978	47.104	3145	39.3965	2573	38.7079	2320	1.17e-06	0.634241	up	--	--	Molecular Function: aspartic-type endopeptidase activity (GO:0004190);; Cellular Component: Golgi apparatus (GO:0005794);; Biological Process: proteolysis (GO:0006508);; Biological Process: response to light stimulus (GO:0009416);; Biological Process: protein catabolic process (GO:0030163);; Biological Process: response to L-ascorbic acid (GO:0033591);; Biological Process: cellular response to hy…	K22683|1.3e-41|atr:18442347|K22683 aspartyl protease family protein [EC:3.4.23.-] | (RefSeq) aspartyl protease family protein 2	--	[O]	Posttranslational modification, protein turnover, chaperones	Xylanase inhibitor N-terminal	Aspartic proteinase PCS1 OS=Arabidopsis thaliana OX=3702 GN=PCS1 PE=2 SV=1	O	Posttranslational modification, protein turnover, chaperones	Eukaryotic aspartyl protease family protein [Arabidopsis thaliana]	biological process: metabolic process (GO:0008152);; molecular function: catalytic activity (GO:0003824);; cellular component: cell (GO:0005623);; cellular component: organelle (GO:0043226);; cellular component: cell part (GO:0044464);; biological process: response to stimulus (GO:0050896);; biological process: cellular process (GO:0009987)
AT2G36790	AT2G36790	5.96166	390	7.47954	513	5.65643	439	9.34055	644	10.6717	719	8.4487	523	0.0058857	0.5905	up	--	--	Molecular Function: UDP-glycosyltransferase activity (GO:0008194);;	K22771|1.1e-289|ath:AT2G36790|K22771 flavonol-3-O-L-rhamnoside-7-O-glucosyltransferase [EC:2.4.1.-] | (RefSeq) UGT73C6; UDP-glucosyl transferase 73C6	Flavone and flavonol biosynthesis (ko00944)	[GC]	Carbohydrate transport and metabolism;; Energy production and conversion	UDP-glucoronosyl and UDP-glucosyl transferase	UDP-glycosyltransferase 73C6 OS=Arabidopsis thaliana OX=3702 GN=UGT73C6 PE=2 SV=1	S	Function unknown	UDP-glucosyl transferase 73C6 [Arabidopsis thaliana]	molecular function: catalytic activity (GO:0003824)
AT1G73500	AT1G73500	3.09028	174	4.38137	258	4.0198	268	15.6804	927	20.198	1168	12.4206	659	1.81e-25	2.07888	up	[T]	Signal transduction mechanisms	Molecular Function: protein serine/threonine kinase activity (GO:0004674);; Molecular Function: ATP binding (GO:0005524);;	K20604|3.8e-179|ath:AT1G73500|K20604 mitogen-activated protein kinase kinase 9 [EC:2.7.12.2] | (RefSeq) MKK9; MAP kinase kinase 9	MAPK signaling pathway - plant (ko04016)	[T]	Signal transduction mechanisms	Protein kinase domain	Mitogen-activated protein kinase kinase 9 OS=Arabidopsis thaliana OX=3702 GN=MKK9 PE=1 SV=1	T	Signal transduction mechanisms	MAP kinase kinase 9 [Arabidopsis thaliana]	biological process: metabolic process (GO:0008152);; biological process: cellular process (GO:0009987);; molecular function: catalytic activity (GO:0003824);; molecular function: binding (GO:0005488)
AT2G38870	AT2G38870	59.3404	1405	46.3953	1153	46.8356	1317	39.314	982	24.9458	610	32.713	733	0.00745152	-0.641774	down	--	--	Molecular Function: serine-type endopeptidase inhibitor activity (GO:0004867);; Biological Process: response to wounding (GO:0009611);;	K20769|1.2e-13|mesc:110611169|K20769 fatty acid omega-hydroxylase [EC:1.14.-.-] | (RefSeq) cytochrome P450 94A2-like	Cutin, suberine and wax biosynthesis (ko00073)	--	--	Potato inhibitor I family	Protease inhibitor HPI OS=Hevea brasiliensis OX=3981 GN=PI1 PE=1 SV=2	S	Function unknown	Serine protease inhibitor, potato inhibitor I-type family protein [Arabidopsis thaliana]	biological process: biological regulation (GO:0065007);; molecular function: molecular function regulator (GO:0098772);; biological process: response to stimulus (GO:0050896)
AT4G16260	AT4G16260	13.4056	687	16.8723	908	22.5588	1373	2.99321	162	6.13025	324	2.66469	130	1.21e-12	-2.15396	down	--	--	Molecular Function: hydrolase activity, hydrolyzing O-glycosyl compounds (GO:0004553);; Biological Process: carbohydrate metabolic process (GO:0005975);;	K20217|2.8e-58|obr:102714202|K20217 ubiquitin-conjugating enzyme E2 E [EC:2.3.2.23] | (RefSeq) glucan endo-1,3-beta-glucosidase 4-like	Ubiquitin mediated proteolysis (ko04120)	--	--	Glycosyl hydrolases family 17	Probable glucan endo-1,3-beta-glucosidase At4g16260 OS=Arabidopsis thaliana OX=3702 GN=At4g16260 PE=1 SV=1	G	Carbohydrate transport and metabolism	Glycosyl hydrolase superfamily protein [Arabidopsis thaliana]	molecular function: catalytic activity (GO:0003824);; biological process: metabolic process (GO:0008152)
AT1G26410	AT1G26410	1.52378	105	1.59022	115	2.481	203	0.278423	21	0.071152	6	0.10665	7	2.02e-13	-3.51077	down	[C]	Energy production and conversion	Molecular Function: oxidoreductase activity (GO:0016491);; Molecular Function: flavin adenine dinucleotide binding (GO:0050660);;	K22395|5.4e-144|tcc:18595174|K22395 cinnamyl-alcohol dehydrogenase [EC:1.1.1.195] | (RefSeq) flavin-dependent oxidoreductase FOX2	Phenylpropanoid biosynthesis (ko00940)	--	--	FAD binding domain	Berberine bridge enzyme-like 6 OS=Arabidopsis thaliana OX=3702 GN=FOX4 PE=2 SV=1	C	Energy production and conversion	FAD-binding Berberine family protein [Arabidopsis thaliana]	molecular function: catalytic activity (GO:0003824);; molecular function: binding (GO:0005488)
AT1G21110	AT1G21110	4.00687	217	6.42478	364	5.37646	345	2.63926	151	2.97303	166	2.47537	127	0.00120087	-0.947791	down	[H]	Coenzyme transport and metabolism	Molecular Function: O-methyltransferase activity (GO:0008171);; Biological Process: methylation (GO:0032259);; Molecular Function: protein dimerization activity (GO:0046983);;	K22703|4.6e-216|ath:AT1G21110|K22703 hydroxy-3-indolylmethylglucosinolate O-methyltransferase [EC:2.1.1.-] | (RefSeq) IGMT3; O-methyltransferase family protein	--	[R]	General function prediction only	O-methyltransferase domain	Indole glucosinolate O-methyltransferase 3 OS=Arabidopsis thaliana OX=3702 GN=IGMT3 PE=2 SV=1	S	Function unknown	O-methyltransferase family protein [Arabidopsis thaliana]	biological process: metabolic process (GO:0008152);; molecular function: catalytic activity (GO:0003824);; molecular function: binding (GO:0005488)
AT3G19580	AT3G19580	0.953942	40	0.960403	42	1.28057	64	2.71542	120	2.35681	102	1.75944	70	0.0283221	1.10168	up	--	--	Biological Process: reproduction (GO:0000003);; Molecular Function: transcription regulatory region sequence-specific DNA binding (GO:0000976);; Molecular Function: RNA polymerase II regulatory region sequence-specific DNA binding (GO:0000977);; Molecular Function: RNA polymerase II core promoter proximal region sequence-specific DNA binding (GO:0000978);; Molecular Function: core promoter proxim…	--	--	[R]	General function prediction only	C2H2-type zinc finger	Zinc finger protein AZF2 OS=Arabidopsis thaliana OX=3702 GN=AZF2 PE=2 SV=1	S	Function unknown	zinc-finger protein 2 [Arabidopsis thaliana]	biological process: reproduction (GO:0000003);; molecular function: binding (GO:0005488);; biological process: response to stimulus (GO:0050896);; biological process: reproductive process (GO:0022414);; biological process: developmental process (GO:0032502);; biological process: biological regulation (GO:0065007);; molecular function: nucleic acid binding transcription factor activity (GO:0001071…
AT5G46050	AT5G46050	1.87554	136	3.0673	232	4.06981	349	1.3346	102	1.51971	113	0.807391	56	0.00503162	-1.28461	down	[E]	Amino acid transport and metabolism	Cellular Component: integral component of membrane (GO:0016021);; Molecular Function: transmembrane transporter activity (GO:0022857);;	K14638|2.3e-201|vra:106756881|K14638 solute carrier family 15 (peptide/histidine transporter), member 3/4 | (RefSeq) protein NRT1/ PTR FAMILY 5.2-like	--	[E]	Amino acid transport and metabolism	POT family	Protein NRT1/ PTR FAMILY 5.2 OS=Arabidopsis thaliana OX=3702 GN=NPF5.2 PE=2 SV=1	E	Amino acid transport and metabolism	peptide transporter 3 [Arabidopsis thaliana]	cellular component: membrane (GO:0016020);; cellular component: membrane part (GO:0044425);; biological process: localization (GO:0051179);; molecular function: transporter activity (GO:0005215)
AT2G19190	AT2G19190	3.20908	338	7.60239	839	9.05536	1131	1.91832	213	2.01835	219	1.35403	135	3.54e-08	-1.89605	down	[T]	Signal transduction mechanisms	Molecular Function: protein kinase activity (GO:0004672);; Molecular Function: ATP binding (GO:0005524);; Cellular Component: integral component of membrane (GO:0016021);;	K16224|0.0e+00|ath:AT2G19190|K16224 senescence-induced receptor-like serine/threonine-protein kinase | (RefSeq) FRK1; FLG22-induced receptor-like kinase 1	MAPK signaling pathway - plant (ko04016);; Plant-pathogen interaction (ko04626)	--	--	Malectin-like domain	Senescence-induced receptor-like serine/threonine-protein kinase OS=Arabidopsis thaliana OX=3702 GN=SIRK PE=1 SV=1	T	Signal transduction mechanisms	FLG22-induced receptor-like kinase 1 [Arabidopsis thaliana]	biological process: metabolic process (GO:0008152);; biological process: cellular process (GO:0009987);; molecular function: catalytic activity (GO:0003824);; molecular function: binding (GO:0005488);; cellular component: membrane (GO:0016020);; cellular component: membrane part (GO:0044425)
AT4G23870	AT4G23870	3.45222	111	3.99856	134	3.76507	143	7.19833	243	6.99885	231	7.40213	224	0.000448622	0.955935	up	--	--	--	--	--	--	--	--	--	S	Function unknown	hypothetical protein AT4G23870 [Arabidopsis thaliana]	--
AT5G47230	AT5G47230	2.45253	114	2.95201	144	2.52856	140	14.0223	686	14.5761	698	7.91914	348	6.82e-20	2.20971	up	--	--	Molecular Function: DNA binding (GO:0003677);; Molecular Function: transcription factor activity, sequence-specific DNA binding (GO:0003700);; Cellular Component: nucleus (GO:0005634);;	K09286|2.1e-150|ath:AT5G47230|K09286 EREBP-like factor | (RefSeq) ERF5; ethylene responsive element binding factor 5	--	--	--	AP2 domain	Ethylene-responsive transcription factor 5 OS=Arabidopsis thaliana OX=3702 GN=ERF5 PE=2 SV=1	K	Transcription	ethylene responsive element binding factor 5 (ATERF5) [Arabidopsis thaliana]	molecular function: binding (GO:0005488);; biological process: biological regulation (GO:0065007);; molecular function: nucleic acid binding transcription factor activity (GO:0001071);; cellular component: cell (GO:0005623);; cellular component: organelle (GO:0043226);; cellular component: cell part (GO:0044464)
AT3G44260	AT3G44260	3.41132	139	5.06156	216	3.62588	175	50.6608	2164	35.7867	1495	34.7388	1332	4.71e-70	3.33262	up	--	--	Molecular Function: nucleic acid binding (GO:0003676);; Molecular Function: poly(A)-specific ribonuclease activity (GO:0004535);; Cellular Component: CCR4-NOT complex (GO:0030014);;	K12581|2.0e-163|ath:AT3G44260|K12581 CCR4-NOT transcription complex subunit 7/8 | (RefSeq) CAF1a; Polynucleotidyl transferase, ribonuclease H-like superfamily protein	RNA degradation (ko03018)	[A]	RNA processing and modification	CAF1 family ribonuclease	Probable CCR4-associated factor 1 homolog 9 OS=Arabidopsis thaliana OX=3702 GN=CAF1-9 PE=2 SV=1	K	Transcription	Polynucleotidyl transferase, ribonuclease H-like superfamily protein [Arabidopsis thaliana]	molecular function: binding (GO:0005488);; biological process: metabolic process (GO:0008152);; biological process: cellular process (GO:0009987);; molecular function: catalytic activity (GO:0003824);; cellular component: cell (GO:0005623);; cellular component: macromolecular complex (GO:0032991);; cellular component: cell part (GO:0044464)
AT1G28370	AT1G28370	0.316479	12	1.37684	55	1.85057	84	3.80651	152	3.97409	156	2.95947	106	0.0238397	1.59311	up	--	--	Molecular Function: DNA binding (GO:0003677);; Molecular Function: transcription factor activity, sequence-specific DNA binding (GO:0003700);; Cellular Component: nucleus (GO:0005634);;	K09286|3.9e-90|ath:AT1G28370|K09286 EREBP-like factor | (RefSeq) ERF11; ERF domain protein 11	--	--	--	AP2 domain	Ethylene-responsive transcription factor 11 OS=Arabidopsis thaliana OX=3702 GN=ERF11 PE=1 SV=1	K	Transcription	ERF domain protein 11 [Arabidopsis thaliana]	molecular function: binding (GO:0005488);; biological process: biological regulation (GO:0065007);; molecular function: nucleic acid binding transcription factor activity (GO:0001071);; cellular component: cell (GO:0005623);; cellular component: organelle (GO:0043226);; cellular component: cell part (GO:0044464)
AT3G19030	AT3G19030	12.1498	212	6.47061	118	8.8971	184	36.2191	664	22.1378	397	27.8259	458	3.2e-09	1.65226	up	--	--	--	--	--	--	--	--	--	S	Function unknown	transcription initiation factor TFIID subunit 1b-like protein [Arabidopsis thaliana]	--
AT3G15630	AT3G15630	9.51603	280	9.00732	278	8.17052	285	17.066	528	18.5493	561	11.615	323	0.000808509	0.832108	up	--	--	--	--	--	--	--	--	--	S	Function unknown	plant/protein [Arabidopsis thaliana]	--
AT1G51790	AT1G51790	2.18376	252	5.23554	634	4.37532	599	1.46513	179	2.86748	341	1.35606	148	0.0471214	-1.03571	down	[M]	Cell wall/membrane/envelope biogenesis	Molecular Function: protein kinase activity (GO:0004672);; Molecular Function: ATP binding (GO:0005524);; Cellular Component: integral component of membrane (GO:0016021);;	K16224|2.5e-188|boe:106304564|K16224 senescence-induced receptor-like serine/threonine-protein kinase | (RefSeq) senescence-induced receptor-like serine/threonine-protein kinase	MAPK signaling pathway - plant (ko04016);; Plant-pathogen interaction (ko04626)	--	--	Malectin-like domain	Probable LRR receptor-like serine/threonine-protein kinase At1g51880 OS=Arabidopsis thaliana OX=3702 GN=At1g51880 PE=2 SV=1	T	Signal transduction mechanisms	Leucine-rich repeat protein kinase family protein [Arabidopsis thaliana]	biological process: metabolic process (GO:0008152);; biological process: cellular process (GO:0009987);; molecular function: catalytic activity (GO:0003824);; molecular function: binding (GO:0005488);; cellular component: membrane (GO:0016020);; cellular component: membrane part (GO:0044425)
AT2G28400	AT2G28400	1.52295	45	0.779923	24	1.20976	42	4.96582	153	2.7939	85	4.87594	135	3.26e-05	1.8483	up	--	--	--	K20855|1.5e-06|pavi:110763119|K20855 beta-1,3-galactosyltransferase 1/2/3/4/5/7/8 [EC:2.4.1.-] | (RefSeq) probable beta-1,3-galactosyltransferase 2	--	--	--	Senescence regulator	--	S	Function unknown	senescence regulator (Protein of unknown function, DUF584) [Arabidopsis thaliana]	--
AT2G35640	AT2G35640	0.762843	31	1.31592	55	0.582151	28	2.65006	112	2.06003	85	2.12819	81	0.00539862	1.37889	up	--	--	Molecular Function: DNA binding (GO:0003677);; Molecular Function: transcription factor activity, sequence-specific DNA binding (GO:0003700);; Biological Process: regulation of transcription, DNA-templated (GO:0006355);;	--	--	--	--	Myb/SANT-like DNA-binding domain	Trihelix transcription factor ASR3 OS=Arabidopsis thaliana OX=3702 GN=ASR3 PE=1 SV=1	S	Function unknown	Homeodomain-like superfamily protein [Arabidopsis thaliana]	molecular function: binding (GO:0005488);; biological process: biological regulation (GO:0065007);; molecular function: nucleic acid binding transcription factor activity (GO:0001071)
AT4G38840	AT4G38840	54.7104	1240	44.5029	1059	51.5189	1387	22.4458	537	31.3931	734	28.937	621	1.42e-06	-0.854484	down	--	--	Cellular Component: plasma membrane (GO:0005886);; Biological Process: response to cold (GO:0009409);; Biological Process: response to auxin (GO:0009733);;	K14488|2.2e-48|ath:AT4G38840|K14488 SAUR family protein | (RefSeq) SAUR-like auxin-responsive protein family	Plant hormone signal transduction (ko04075)	--	--	Auxin responsive protein	Auxin-induced protein X10A OS=Glycine max OX=3847 PE=2 SV=1	S	Function unknown	SAUR-like auxin-responsive protein family [Arabidopsis thaliana]	cellular component: cell (GO:0005623);; cellular component: membrane (GO:0016020);; cellular component: cell part (GO:0044464);; biological process: response to stimulus (GO:0050896)
AT2G24550	AT2G24550	8.19971	356	7.15094	326	7.90986	407	18.6881	855	15.5688	696	12.0303	494	5.76e-07	1.00139	up	--	--	--	--	--	[K]	Transcription	--	--	S	Function unknown	major centromere autoantigen B-like protein [Arabidopsis thaliana]	--
AT4G12500	AT4G12500	19.1405	580	17.3256	551	10.4445	376	4.81578	154	3.24666	102	2.49464	72	4.07e-13	-2.1286	down	--	--	Biological Process: response to acid chemical (GO:0001101);; Biological Process: immune system process (GO:0002376);; Molecular Function: molecular_function (GO:0003674);; Molecular Function: binding (GO:0005488);; Molecular Function: protein binding (GO:0005515);; Cellular Component: cellular_component (GO:0005575);; Cellular Component: extracellular region (GO:0005576);; Cellular Component: cel…	K11855|5.2e-16|bvg:104906049|K11855 ubiquitin carboxyl-terminal hydrolase 36/42 [EC:3.4.19.12] | (RefSeq) ubiquitin carboxyl-terminal hydrolase 36	--	--	--	Hydrophobic seed protein	pEARLI1-like lipid transfer protein 3 OS=Arabidopsis thaliana OX=3702 GN=At4g12500 PE=2 SV=1	S	Function unknown	Bifunctional inhibitor/lipid-transfer protein/seed storage 2S albumin superfamily protein [Arabidopsis thaliana]	biological process: response to stimulus (GO:0050896);; biological process: immune system process (GO:0002376);; molecular function: binding (GO:0005488);; cellular component: extracellular region (GO:0005576);; cellular component: cell (GO:0005623);; cellular component: cell part (GO:0044464);; cellular component: organelle (GO:0043226);; cellular component: cell junction (GO:0030054);; cellular…
AT3G26510	AT3G26510	20.4458	1159	20.4397	1195	19.0171	1226	32.0713	1722	31.2324	1777	32.9769	1547	2.78e-06	0.596508	up	--	--	Molecular Function: protein binding (GO:0005515);;	--	--	--	--	PB1 domain	--	--	--	Octicosapeptide/Phox/Bem1p family protein [Arabidopsis thaliana]	molecular function: binding (GO:0005488)
AT2G18210	AT2G18210	0.311628	12	0.78423	30	0.831678	36	1.75372	67	1.97016	73	1.34574	46	0.0273647	1.36676	up	--	--	--	--	--	--	--	--	--	S	Function unknown	hypothetical protein AT2G18210 [Arabidopsis thaliana]	--
AT1G65486	AT1G65486	16.0638	230	18.5899	274	20.5842	343	10.3549	153	9.54671	140	9.01833	116	0.000592541	-0.939935	down	--	--	Cellular Component: integral component of membrane (GO:0016021);;	--	--	--	--	--	--	--	--	transmembrane protein [Arabidopsis thaliana]	cellular component: membrane (GO:0016020);; cellular component: membrane part (GO:0044425)
AT4G03510	AT4G03510	7.39426	470	7.61227	507	6.95253	524	13.0518	873	13.5923	889	11.3696	681	1.12e-07	0.80164	up	--	--	Cellular Component: integral component of membrane (GO:0016021);;	K10666|8.1e-140|ath:AT4G03510|K10666 E3 ubiquitin-protein ligase RNF5 [EC:2.3.2.27] | (RefSeq) RMA1; RING membrane-anchor 1	Protein processing in endoplasmic reticulum (ko04141)	[O]	Posttranslational modification, protein turnover, chaperones	Zinc finger, C3HC4 type (RING finger)	E3 ubiquitin-protein ligase RMA1 OS=Arabidopsis thaliana OX=3702 GN=RMA1 PE=1 SV=1	O	Posttranslational modification, protein turnover, chaperones	RING membrane-anchor 1 [Arabidopsis thaliana]	cellular component: membrane (GO:0016020);; cellular component: membrane part (GO:0044425)
AT3G45970	AT3G45970	3.19842	124	4.17902	169	5.76833	264	7.78999	317	11.2201	446	6.24317	228	0.0196962	0.945684	up	--	--	Cellular Component: extracellular region (GO:0005576);;	K20628|1.4e-20|ppp:112294361|K20628 expansin | (RefSeq) expansin-B3-like	--	--	--	Expansin C-terminal domain	Expansin-like A1 OS=Arabidopsis thaliana OX=3702 GN=EXLA1 PE=2 SV=1	G	Carbohydrate transport and metabolism	expansin-like A1 [Arabidopsis thaliana]	cellular component: extracellular region (GO:0005576)
AT4G34230	AT4G34230	18.7784	953	19.3454	1030	24.3701	1467	11.9947	642	14.4376	755	13.8854	666	0.00105879	-0.623467	down	[G]	Carbohydrate transport and metabolism	Molecular Function: zinc ion binding (GO:0008270);; Molecular Function: oxidoreductase activity (GO:0016491);;	K00083|4.2e-206|ath:AT4G34230|K00083 cinnamyl-alcohol dehydrogenase [EC:1.1.1.195] | (RefSeq) CAD5; cinnamyl alcohol dehydrogenase 5	Phenylpropanoid biosynthesis (ko00940)	[Q]	Secondary metabolites biosynthesis, transport and catabolism	Alcohol dehydrogenase GroES-like domain	Cinnamyl alcohol dehydrogenase 5 OS=Arabidopsis thaliana OX=3702 GN=CAD5 PE=1 SV=1	C	Energy production and conversion	cinnamyl alcohol dehydrogenase 5 [Arabidopsis thaliana]	molecular function: binding (GO:0005488);; molecular function: catalytic activity (GO:0003824)
AT3G16720	AT3G16720	4.82143	261	6.95496	395	4.75244	306	17.9175	1023	14.6075	816	11.109	569	1.58e-11	1.41574	up	--	--	Cellular Component: integral component of membrane (GO:0016021);;	K19038|1.4e-29|pop:7494602|K19038 E3 ubiquitin-protein ligase ATL41 [EC:2.3.2.27] | (RefSeq) E3 ubiquitin-protein ligase ATL41	--	[O]	Posttranslational modification, protein turnover, chaperones	Ring finger domain	RING-H2 finger protein ATL2 OS=Arabidopsis thaliana OX=3702 GN=ATL2 PE=2 SV=2	O	Posttranslational modification, protein turnover, chaperones	TOXICOS EN LEVADURA 2 [Arabidopsis thaliana]	cellular component: membrane (GO:0016020);; cellular component: membrane part (GO:0044425)
AT3G46620	AT3G46620	7.53966	403	7.18598	403	7.93855	504	35.5937	2004	22.4431	1236	24.6856	1248	8.46e-27	1.8762	up	--	--	Molecular Function: ubiquitin protein ligase activity (GO:0061630);;	K11982|2.3e-80|tcc:18590651|K11982 E3 ubiquitin-protein ligase RNF115/126 [EC:2.3.2.27] | (RefSeq) E3 ubiquitin-protein ligase RDUF2	--	[O]	Posttranslational modification, protein turnover, chaperones	Protein of unknown function (DUF1117)	E3 ubiquitin-protein ligase RDUF1 OS=Arabidopsis thaliana OX=3702 GN=RDUF1 PE=1 SV=1	O	Posttranslational modification, protein turnover, chaperones	zinc finger (C3HC4-type RING finger) family protein [Arabidopsis thaliana]	biological process: metabolic process (GO:0008152);; biological process: cellular process (GO:0009987);; molecular function: catalytic activity (GO:0003824)
AT3G28340	AT3G28340	0.480667	31	0.602479	40	0.300134	23	1.7974	119	3.0229	195	1.63794	97	1.84e-07	2.20964	up	[M]	Cell wall/membrane/envelope biogenesis	Molecular Function: transferase activity, transferring glycosyl groups (GO:0016757);;	K20893|1.1e-113|ghi:107942012|K20893 probable galacturonosyltransferase-like 1 [EC:2.4.1.-] | (RefSeq) probable galacturonosyltransferase-like 1	--	--	--	Glycosyl transferase family 8	Probable galacturonosyltransferase-like 10 OS=Arabidopsis thaliana OX=3702 GN=GATL10 PE=2 SV=1	O	Posttranslational modification, protein turnover, chaperones	galacturonosyltransferase-like 10 [Arabidopsis thaliana]	molecular function: catalytic activity (GO:0003824)
AT3G59080	AT3G59080	2.87369	228	2.86118	238	2.53054	239	4.78467	402	5.87261	482	3.69959	279	0.00232112	0.813663	up	--	--	Molecular Function: aspartic-type endopeptidase activity (GO:0004190);; Biological Process: proteolysis (GO:0006508);; Biological Process: protein catabolic process (GO:0030163);;	K22683|9.4e-287|crb:17886062|K22683 aspartyl protease family protein [EC:3.4.23.-] | (RefSeq) aspartyl protease family protein 2	--	[O]	Posttranslational modification, protein turnover, chaperones	Xylanase inhibitor N-terminal	Aspartyl protease family protein 2 OS=Arabidopsis thaliana OX=3702 GN=APF2 PE=2 SV=1	O	Posttranslational modification, protein turnover, chaperones	Eukaryotic aspartyl protease family protein [Arabidopsis thaliana]	biological process: metabolic process (GO:0008152);; molecular function: catalytic activity (GO:0003824)
AT3G59940	AT3G59940	67.998	4078	59.2376	3728	67.3624	4796	115.1	7279	117.591	7273	110.451	6268	3.65e-12	0.828204	up	--	--	Molecular Function: protein binding (GO:0005515);; Cellular Component: cellular_component (GO:0005575);; Cellular Component: intracellular (GO:0005622);; Cellular Component: cell (GO:0005623);; Cellular Component: cytoplasm (GO:0005737);; Cellular Component: cytosol (GO:0005829);; Biological Process: biological_process (GO:0008150);; Biological Process: regulation of signal transduction (GO:00099…	--	--	[R]	General function prediction only	Kelch motif	F-box/kelch-repeat protein SKIP20 OS=Arabidopsis thaliana OX=3702 GN=SKIP20 PE=1 SV=1	S	Function unknown	Galactose oxidase/kelch repeat superfamily protein [Arabidopsis thaliana]	molecular function: binding (GO:0005488);; cellular component: cell (GO:0005623);; cellular component: cell part (GO:0044464);; biological process: biological regulation (GO:0065007)
AT5G67300	AT5G67300	17.4848	1352	19.1774	1556	16.7489	1537	33.1753	2705	37.1918	2965	26.0449	1905	3.34e-09	0.864133	up	--	--	Molecular Function: DNA binding (GO:0003677);; Cellular Component: nucleus (GO:0005634);;	K09422|5.2e-173|ath:AT5G67300|K09422 transcription factor MYB, plant | (RefSeq) MYBR1; myb domain protein r1	--	[K]	Transcription	Myb-like DNA-binding domain	Transcription factor MYB44 OS=Arabidopsis thaliana OX=3702 GN=MYB44 PE=1 SV=1	K	Transcription	MYB-related protein [Arabidopsis thaliana]	molecular function: binding (GO:0005488);; cellular component: cell (GO:0005623);; cellular component: organelle (GO:0043226);; cellular component: cell part (GO:0044464)
AT3G15450	AT3G15450	27.9032	1045	34.1516	1348	26.7557	1195	105.038	4159	85.2173	3393	59.6556	2133	4.67e-17	1.5208	up	--	--	--	--	--	--	--	Aluminium induced protein	Stem-specific protein TSJT1 OS=Nicotiana tabacum OX=4097 GN=TSJT1 PE=2 SV=1	S	Function unknown	aluminum induced protein with YGL and LRDR motifs [Arabidopsis thaliana]	--
AT3G51860	AT3G51860	2.87644	203	2.20434	163	3.44226	288	1.52265	113	0.741967	54	0.842645	57	0.00051721	-1.44234	down	[P]	Inorganic ion transport and metabolism	Cellular Component: vacuolar membrane (GO:0005774);; Molecular Function: calcium:proton antiporter activity (GO:0015369);; Cellular Component: integral component of membrane (GO:0016021);;	K07300|3.0e-249|ath:AT3G51860|K07300 Ca2+:H+ antiporter | (RefSeq) CAX3; cation exchanger 3	--	[P]	Inorganic ion transport and metabolism	Sodium/calcium exchanger protein	Vacuolar cation/proton exchanger 3 OS=Arabidopsis thaliana OX=3702 GN=CAX3 PE=1 SV=1	P	Inorganic ion transport and metabolism	cation exchanger 3 [Arabidopsis thaliana]	cellular component: cell (GO:0005623);; cellular component: membrane (GO:0016020);; cellular component: organelle (GO:0043226);; cellular component: organelle part (GO:0044422);; cellular component: cell part (GO:0044464);; biological process: single-organism process (GO:0044699);; biological process: localization (GO:0051179);; molecular function: transporter activity (GO:0005215);; cellular com…
AT2G14560	AT2G14560	17.9449	971	29.981	1755	77.1211	5245	11.3763	695	25.3787	1338	6.17377	346	0.0333867	-1.60659	down	--	--	Biological Process: response to acid chemical (GO:0001101);; Biological Process: response to stress (GO:0006950);; Biological Process: defense response (GO:0006952);; Biological Process: biological_process (GO:0008150);; Biological Process: response to external stimulus (GO:0009605);; Biological Process: response to biotic stimulus (GO:0009607);; Biological Process: response to fungus (GO:0009620…	K08238|2.5e-25|brp:103847104|K08238 xyloglucan 6-xylosyltransferase [EC:2.4.2.39] | (RefSeq) probable xyloglucan 6-xylosyltransferase 3	--	--	--	LURP-one-related	Protein LURP1 OS=Arabidopsis thaliana OX=3702 GN=LURP1 PE=2 SV=1	--	--	LURP-one-like protein (DUF567) [Arabidopsis thaliana]	biological process: response to stimulus (GO:0050896);; biological process: multi-organism process (GO:0051704)
AT5G51190	AT5G51190	4.05549	132	2.33749	80	3.03369	117	30.1636	1032	25.3458	848	18.8588	579	1.52e-37	2.98321	up	--	--	Molecular Function: DNA binding (GO:0003677);; Molecular Function: transcription factor activity, sequence-specific DNA binding (GO:0003700);; Cellular Component: nucleus (GO:0005634);;	K09286|3.0e-53|gab:108482059|K09286 EREBP-like factor | (RefSeq) ethylene-responsive transcription factor ERF105-like	--	--	--	AP2 domain	Ethylene-responsive transcription factor ERF105 OS=Arabidopsis thaliana OX=3702 GN=ERF105 PE=2 SV=1	K	Transcription	Integrase-type DNA-binding superfamily protein [Arabidopsis thaliana]	molecular function: binding (GO:0005488);; biological process: biological regulation (GO:0065007);; molecular function: nucleic acid binding transcription factor activity (GO:0001071);; cellular component: cell (GO:0005623);; cellular component: organelle (GO:0043226);; cellular component: cell part (GO:0044464)
AT4G34760	AT4G34760	29.4167	799	24.7938	707	28.2747	912	15.3275	439	14.7457	413	18.2928	470	2.97e-05	-0.760319	down	--	--	Biological Process: response to auxin (GO:0009733);;	K14488|3.7e-57|ath:AT4G34760|K14488 SAUR family protein | (RefSeq) SAUR-like auxin-responsive protein family	Plant hormone signal transduction (ko04075)	--	--	Auxin responsive protein	Auxin-responsive protein SAUR50 OS=Arabidopsis thaliana OX=3702 GN=SAUR50 PE=1 SV=1	S	Function unknown	SAUR-like auxin-responsive protein family [Arabidopsis thaliana]	biological process: response to stimulus (GO:0050896)
AT1G18740	AT1G18740	9.49531	575	9.12569	580	9.35308	673	14.4502	923	15.0917	943	13.3427	765	3.06e-05	0.627711	up	--	--	Cellular Component: nucleus (GO:0005634);; Cellular Component: cytoplasm (GO:0005737);; Biological Process: cold acclimation (GO:0009631);; Cellular Component: integral component of membrane (GO:0016021);;	--	--	--	--	Protein BYPASS1-related	Protein ROH1 OS=Arabidopsis thaliana OX=3702 GN=ROH1 PE=1 SV=1	S	Function unknown	unknown [Arabidopsis thaliana]	cellular component: cell (GO:0005623);; cellular component: organelle (GO:0043226);; cellular component: cell part (GO:0044464);; biological process: response to stimulus (GO:0050896);; cellular component: membrane (GO:0016020);; cellular component: membrane part (GO:0044425)
AT1G10560	AT1G10560	0.360599	34	0.404777	40	0.604901	67	2.30524	226	0.856442	83	1.0754	95	0.00418434	1.62171	up	[L]	Replication, recombination and repair	Molecular Function: ubiquitin-protein transferase activity (GO:0004842);;	K10260|1.1e-13|mpp:MICPUCDRAFT_56233|K10260 F-box and WD-40 domain protein 7 | (RefSeq) WD40 repeat protein	Ubiquitin mediated proteolysis (ko04120)	[S]	Function unknown	U-box domain	U-box domain-containing protein 18 OS=Arabidopsis thaliana OX=3702 GN=PUB18 PE=1 SV=1	O	Posttranslational modification, protein turnover, chaperones	plant U-box 18 [Arabidopsis thaliana]	molecular function: catalytic activity (GO:0003824)
AT2G32680	AT2G32680	1.32154	147	2.54417	296	2.24184	295	1.17311	138	0.951513	109	0.47529	50	0.0165094	-1.21188	down	--	--	Biological Process: activation of innate immune response (GO:0002218);; Biological Process: defense response to oomycetes (GO:0002229);; Biological Process: response to molecule of bacterial origin (GO:0002237);; Biological Process: response to molecule of fungal origin (GO:0002238);; Biological Process: response to oomycetes (GO:0002239);; Biological Process: response to molecule of oomycetes or…	K13466|1.3e-09|vvi:100246778|K13466 EIX receptor 1/2 | (RefSeq) receptor-like protein 12	Plant-pathogen interaction (ko04626)	[R]	General function prediction only	Leucine rich repeat	Receptor like protein 23 OS=Arabidopsis thaliana OX=3702 GN=RLP23 PE=1 SV=1	S	Function unknown	receptor like protein 23 [Arabidopsis thaliana]	biological process: immune system process (GO:0002376);; biological process: biological regulation (GO:0065007);; biological process: response to stimulus (GO:0050896);; biological process: multi-organism process (GO:0051704);; molecular function: binding (GO:0005488);; biological process: cellular process (GO:0009987);; biological process: signaling (GO:0023052);; biological process: single-orga…
AT2G30230	AT2G30230	4.07399	130	3.10018	104	3.68663	139	8.09964	272	6.48573	213	6.82472	205	0.00151432	0.985912	up	--	--	--	K12761|5.9e-28|ini:109164801|K12761 carbon catabolite-derepressing protein kinase [EC:2.7.11.1] | (RefSeq) CBL-interacting serine/threonine-protein kinase 7-like	--	--	--	Domain of unknown function (DUF4228)	--	S	Function unknown	6,7-dimethyl-8-ribityllumazine synthase [Arabidopsis thaliana]	--
AT1G72140	AT1G72140	0.504925	37	0.549831	43	0.600247	53	1.24758	97	1.12661	85	0.990455	69	0.0441274	1.01947	up	[E]	Amino acid transport and metabolism	Cellular Component: integral component of membrane (GO:0016021);; Molecular Function: transmembrane transporter activity (GO:0022857);;	K14638|5.2e-272|crb:17895759|K14638 solute carrier family 15 (peptide/histidine transporter), member 3/4 | (RefSeq) protein NRT1/ PTR FAMILY 5.12	--	[E]	Amino acid transport and metabolism	POT family	Protein NRT1/ PTR FAMILY 5.12 OS=Arabidopsis thaliana OX=3702 GN=NPF5.12 PE=2 SV=1	E	Amino acid transport and metabolism	Major facilitator superfamily protein [Arabidopsis thaliana]	cellular component: membrane (GO:0016020);; cellular component: membrane part (GO:0044425);; biological process: localization (GO:0051179);; molecular function: transporter activity (GO:0005215)
AT1G66090	AT1G66090	1.10809	68	1.20179	77	1.51053	109	4.30483	275	5.84542	366	2.48306	143	3.37e-06	1.72128	up	[R]	General function prediction only	Biological Process: defense response (GO:0006952);; Biological Process: signal transduction (GO:0007165);; Molecular Function: ADP binding (GO:0043531);; Biological Process: cellular response to hypoxia (GO:0071456);;	K09338|9.3e-128|brp:103838097|K09338 homeobox-leucine zipper protein | (RefSeq) LOW QUALITY PROTEIN: homeobox-leucine zipper protein HAT7	--	--	--	TIR domain	Disease resistance protein RML1A OS=Arabidopsis thaliana OX=3702 GN=RLM1A PE=3 SV=1	--	--	Disease resistance protein (TIR-NBS class) [Arabidopsis thaliana]	biological process: response to stimulus (GO:0050896);; biological process: cellular process (GO:0009987);; biological process: biological regulation (GO:0065007);; molecular function: binding (GO:0005488)
AT2G30670	AT2G30670	1.89146	59	2.82836	92	1.79731	66	0.822682	27	0.934372	30	0.994104	29	0.0282345	-1.22454	down	[IQR]	Lipid transport and metabolism;; Secondary metabolites biosynthesis, transport and catabolism;; General function prediction only	--	K08081|9.3e-147|ath:AT2G30670|K08081 tropinone reductase I [EC:1.1.1.206] | (RefSeq) NAD(P)-binding Rossmann-fold superfamily protein	Tropane, piperidine and pyridine alkaloid biosynthesis (ko00960)	[R]	General function prediction only	Enoyl-(Acyl carrier protein) reductase	Tropinone reductase homolog At2g30670 OS=Arabidopsis thaliana OX=3702 GN=At2g30670 PE=3 SV=1	S	Function unknown	NAD(P)-binding Rossmann-fold superfamily protein [Arabidopsis thaliana]	--
