# Supplementary material for: Transcriptomic analysis reveals the functions of H2S as a gasotransmitter independently of Cys in Arabidopsis
Source: Front Plant Sci. 2023 Jun 2;14:1184991. doi: 10.3389/fpls.2023.1184991 (PMC10272727; doi:10.3389/fpls.2023.1184991)
Supplement: Supplementary Figure 1 — Analysis of transcriptome profiles in seedlings responding to H2S and Cys treatment. (A, B) Boxplot and density distribution diagram showing the gene expression features in 9 transcriptome samples of CK, H2S fumigated and Cys treated seedlings. FPKM, fragments per kilobase million. (C) Principal component analysis (PCA) of gene expression in 9 transcriptome samples of CK, H2S fumigated and Cys treated seedlings. [file DataSheet_1.zip › Supplementary Excel S3.XLS]

## Sheet: Supp Excel S3. H2S-vs.-Cys DEGs
Supplementary Excel S3. Information of DEGs between H2S-fumigated and Cys-treated seedlings (FDR < 0.05 and Fold Change >1.5).
#ID	gene_name	Cys-rep1_FPKM	Cys-rep1_count	Cys-rep2_FPKM	Cys-rep2_count	Cys-rep3_FPKM	Cys-rep3_count	H2S-rep1_FPKM	H2S-rep1_count	H2S-rep2_FPKM	H2S-rep2_count	H2S-rep3_FPKM	H2S-rep3_count	FDR	log2FC	regulated	COG_class	COG_class_annotation	GO_annotation	KEGG_annotation	KEGG_pathway_annotation	KOG_class	KOG_class_annotation	Pfam_annotation	Swiss_Prot_annotation	eggNOG_class	eggNOG_class_annotation	NR_annotation	GO_second_level_annotation
AT4G26120	AT4G26120	1.01186	72	1.09166	73	1.70494	126	0.498412	37	0.734153	54	0.288906	20	0.00493723	-1.20122	down	--	--	Biological Process: response to acid chemical (GO:0001101);; Biological Process: response to hypoxia (GO:0001666);; Biological Process: immune system process (GO:0002376);; Biological Process: regulation of immune system process (GO:0002682);; Biological Process: regulation of response to biotic stimulus (GO:0002831);; Molecular Function: protein binding (GO:0005515);; Cellular Component: cellula…	K14508|0.0e+00|ath:AT4G26120|K14508 regulatory protein NPR1 | (RefSeq) Ankyrin repeat family protein / BTB/POZ domain-containing protein	Plant hormone signal transduction (ko04075)	[R]	General function prediction only	NPR1/NIM1 like defence protein C terminal	Regulatory protein NPR2 OS=Arabidopsis thaliana OX=3702 GN=NPR2 PE=1 SV=1	S	Function unknown	Ankyrin repeat family protein / BTB/POZ domain-containing protein [Arabidopsis thaliana]	biological process: response to stimulus (GO:0050896);; biological process: immune system process (GO:0002376);; biological process: biological regulation (GO:0065007);; molecular function: binding (GO:0005488);; cellular component: cell (GO:0005623);; cellular component: cell part (GO:0044464);; cellular component: organelle (GO:0043226);; biological process: cellular process (GO:0009987);; biol…
AT5G09570	AT5G09570	3.79858	103	2.83055	73	3.7988	108	0.523365	15	0.540664	16	0.543867	14	1.98e-12	-2.56384	down	--	--	Cellular Component: nucleus (GO:0005634);; Cellular Component: mitochondrion (GO:0005739);; Biological Process: mitochondrion organization (GO:0007005);;	K22759|3.0e-43|thj:104819323|K22759 coiled-coil-helix-coiled-coil-helix domain-containing protein 10 | (RefSeq) coiled-coil-helix-coiled-coil-helix domain-containing protein 10, mitochondrial	--	[S]	Function unknown	CHCH domain	--	S	Function unknown	Cox19-like CHCH family protein [Arabidopsis thaliana]	cellular component: cell (GO:0005623);; cellular component: organelle (GO:0043226);; cellular component: cell part (GO:0044464);; biological process: cellular process (GO:0009987);; biological process: cellular component organization or biogenesis (GO:0071840)
AT1G56170	AT1G56170	8.77533	290	8.13913	249	8.93805	302	4.8761	171	3.80945	126	3.71712	116	5.08e-05	-0.950839	down	--	--	Cellular Component: nucleus (GO:0005634);; Molecular Function: protein heterodimerization activity (GO:0046982);;	K08066|1.7e-100|ath:AT1G56170|K08066 nuclear transcription factor Y, gamma | (RefSeq) NF-YC2; nuclear factor Y, subunit C2	--	[K]	Transcription	Core histone H2A/H2B/H3/H4	Nuclear transcription factor Y subunit C-2 OS=Arabidopsis thaliana OX=3702 GN=NFYC2 PE=1 SV=2	K	Transcription	nuclear factor Y, subunit C2 [Arabidopsis thaliana]	cellular component: cell (GO:0005623);; cellular component: organelle (GO:0043226);; cellular component: cell part (GO:0044464);; molecular function: binding (GO:0005488)
AT5G17980	AT5G17980	2.35492	289	2.02591	235	2.77621	358	1.03282	134	1.03846	132	1.19543	139	5.89e-06	-1.02914	down	--	--	Cellular Component: endoplasmic reticulum (GO:0005783);; Cellular Component: plasma membrane (GO:0005886);; Cellular Component: plasmodesma (GO:0009506);; Cellular Component: integral component of membrane (GO:0016021);; Molecular Function: transferase activity, transferring glycosyl groups (GO:0016757);;	--	--	--	--	Plant phosphoribosyltransferase C-terminal	Protein QUIRKY OS=Arabidopsis thaliana OX=3702 GN=QKY PE=2 SV=1	S	Function unknown	C2 calcium/lipid-binding plant phosphoribosyltransferase family protein [Arabidopsis thaliana]	cellular component: cell (GO:0005623);; cellular component: organelle (GO:0043226);; cellular component: cell part (GO:0044464);; cellular component: membrane (GO:0016020);; cellular component: cell junction (GO:0030054);; cellular component: membrane part (GO:0044425);; molecular function: catalytic activity (GO:0003824)
AT2G23170	AT2G23170	5.88907	486	4.93608	384	6.61224	573	1.90619	166	2.18022	186	1.92576	151	4.49e-15	-1.43339	down	[H]	Coenzyme transport and metabolism	Molecular Function: molecular_function (GO:0003674);; Molecular Function: catalytic activity (GO:0003824);; Biological Process: biological_process (GO:0008150);; Biological Process: response to endogenous stimulus (GO:0009719);; Biological Process: response to hormone (GO:0009725);; Biological Process: response to auxin (GO:0009733);; Biological Process: response to organic substance (GO:0010033)…	K14487|0.0e+00|ath:AT2G23170|K14487 auxin responsive GH3 gene family | (RefSeq) GH3.3; Auxin-responsive GH3 family protein	Plant hormone signal transduction (ko04075)	--	--	GH3 auxin-responsive promoter	Indole-3-acetic acid-amido synthetase GH3.3 OS=Arabidopsis thaliana OX=3702 GN=GH3.3 PE=1 SV=1	S	Function unknown	Auxin-responsive GH3 family protein [Arabidopsis thaliana]	molecular function: catalytic activity (GO:0003824);; biological process: response to stimulus (GO:0050896);; biological process: biological regulation (GO:0065007)
AT3G14770	AT3G14770	2.31804	151	3.3415	205	2.44399	167	5.40448	370	6.18671	414	4.51653	278	3.07e-06	1.08289	up	--	--	Cellular Component: plasma membrane (GO:0005886);; Biological Process: carbohydrate transport (GO:0008643);; Cellular Component: integral component of membrane (GO:0016021);;	K15382|1.0e-128|ath:AT3G14770|K15382 solute carrier family 50 (sugar transporter) | (RefSeq) SWEET2; Nodulin MtN3 family protein	--	[R]	General function prediction only	Sugar efflux transporter for intercellular exchange	Bidirectional sugar transporter SWEET2 OS=Arabidopsis thaliana OX=3702 GN=SWEET2 PE=1 SV=1	U	Intracellular trafficking, secretion, and vesicular transport	Nodulin MtN3 family protein [Arabidopsis thaliana]	cellular component: cell (GO:0005623);; cellular component: membrane (GO:0016020);; cellular component: cell part (GO:0044464);; biological process: single-organism process (GO:0044699);; biological process: localization (GO:0051179);; cellular component: membrane part (GO:0044425)
AT4G25350	AT4G25350	0.496667	44	0.465874	39	0.524088	48	1.04457	96	1.00254	91	0.929672	77	0.0010133	1.08656	up	--	--	Cellular Component: integral component of membrane (GO:0016021);;	K24195|7.0e-131|ppp:112285998|K24195 xenotropic and polytropic retrovirus receptor 1 | (RefSeq) phosphate transporter PHO1-3-like	--	[U]	Intracellular trafficking, secretion, and vesicular transport	EXS family	Phosphate transporter PHO1 homolog 4 OS=Arabidopsis thaliana OX=3702 GN=PHO1-H4 PE=2 SV=1	T	Signal transduction mechanisms	EXS (ERD1/XPR1/SYG1) family protein [Arabidopsis thaliana]	cellular component: membrane (GO:0016020);; cellular component: membrane part (GO:0044425)
AT2G17695	AT2G17695	36.7706	1271	42.0723	1366	36.7064	1331	58.06	2113	55.8788	1988	49.3969	1613	4.1e-06	0.593825	up	[S]	Function unknown	Cellular Component: cellular_component (GO:0005575);; Cellular Component: intracellular (GO:0005622);; Cellular Component: cell (GO:0005623);; Cellular Component: cytoplasm (GO:0005737);; Cellular Component: chloroplast (GO:0009507);; Cellular Component: plastid envelope (GO:0009526);; Cellular Component: plastid (GO:0009536);; Cellular Component: chloroplast envelope (GO:0009941);; Cellular Comp…	--	--	--	--	Domain of unknown function (DUF1990)	UPF0548 protein At2g17695 OS=Arabidopsis thaliana OX=3702 GN=At2g17695 PE=2 SV=1	S	Function unknown	outer envelope protein [Arabidopsis thaliana]	cellular component: cell (GO:0005623);; cellular component: cell part (GO:0044464);; cellular component: organelle (GO:0043226);; cellular component: organelle part (GO:0044422)
AT1G61800	AT1G61800	58.1709	3555	16.2944	938	54.3573	3488	4.9909	322	21.8802	1379	20.223	1170	0.0202503	-1.35017	down	--	--	Cellular Component: integral component of membrane (GO:0016021);; Molecular Function: transmembrane transporter activity (GO:0022857);;	K15283|1.3e-216|ath:AT1G61800|K15283 solute carrier family 35, member E1 | (RefSeq) GPT2; glucose-6-phosphate/phosphate translocator 2	--	[GE]	Carbohydrate transport and metabolism;; Amino acid transport and metabolism	Triose-phosphate Transporter family	Glucose-6-phosphate/phosphate translocator 2, chloroplastic OS=Arabidopsis thaliana OX=3702 GN=GPT2 PE=2 SV=2	S	Function unknown	glucose-6-phosphate/phosphate translocator 2 [Arabidopsis thaliana]	cellular component: membrane (GO:0016020);; cellular component: membrane part (GO:0044425);; biological process: localization (GO:0051179);; molecular function: transporter activity (GO:0005215)
AT3G01990	AT3G01990	2.20346	139	1.89927	113	2.6029	173	0.722448	48	1.20897	79	1.61886	97	0.0417961	-0.815446	down	[OT]	Posttranslational modification, protein turnover, chaperones;; Signal transduction mechanisms	Molecular Function: molecular_function (GO:0003674);; Molecular Function: binding (GO:0005488);; Cellular Component: cellular_component (GO:0005575);; Cellular Component: cell-cell junction (GO:0005911);; Biological Process: regulation of transcription, DNA-templated (GO:0006355);; Biological Process: cellular protein modification process (GO:0006464);; Biological Process: nitrogen compound metab…	--	--	--	--	ACT domain	ACT domain-containing protein ACR6 OS=Arabidopsis thaliana OX=3702 GN=ACR6 PE=1 SV=1	S	Function unknown	ACT domain repeat 6 [Arabidopsis thaliana]	molecular function: binding (GO:0005488);; cellular component: cell junction (GO:0030054);; biological process: biological regulation (GO:0065007);; biological process: metabolic process (GO:0008152);; biological process: cellular process (GO:0009987);; biological process: response to stimulus (GO:0050896);; cellular component: symplast (GO:0055044)
AT5G15970	AT5G15970	204.613	3826	190.564	3356	149.543	2936	354.461	6987	168.538	3249	348.819	6170	0.00676094	0.770347	up	--	--	--	--	--	--	--	--	Stress-induced protein KIN2 OS=Arabidopsis thaliana OX=3702 GN=KIN2 PE=2 SV=1	O	Posttranslational modification, protein turnover, chaperones	stress-responsive protein (KIN2) / stress-induced protein (KIN2) / cold-responsive protein (COR6.6) / cold-regulated protein (COR6.6) [Arabidopsis thaliana]	--
AT4G02380	AT4G02380	46.2399	1246	102.047	2584	74.5551	2106	35.7264	1000	58.9125	1628	31.0566	784	0.0191717	-0.739852	down	--	--	Biological Process: response to reactive oxygen species (GO:0000302);; Biological Process: response to acid chemical (GO:0001101);; Biological Process: regulation of response to biotic stimulus (GO:0002831);; Cellular Component: cellular_component (GO:0005575);; Cellular Component: intracellular (GO:0005622);; Cellular Component: cell (GO:0005623);; Cellular Component: nucleus (GO:0005634);; Cell…	--	--	--	--	Late embryogenesis abundant protein	Protein SENESCENCE-ASSOCIATED GENE 21, mitochondrial OS=Arabidopsis thaliana OX=3702 GN=SAG21 PE=2 SV=1	S	Function unknown	senescence-associated gene 21 [Arabidopsis thaliana]	biological process: response to stimulus (GO:0050896);; biological process: biological regulation (GO:0065007);; cellular component: cell (GO:0005623);; cellular component: cell part (GO:0044464);; cellular component: organelle (GO:0043226);; biological process: cellular process (GO:0009987);; biological process: multicellular organismal process (GO:0032501);; biological process: developmental pr…
AT1G50830	AT1G50830	0.235452	25	0.263636	26	0.304685	34	0.390411	43	0.4662	51	0.542049	54	0.0381842	0.888324	up	--	--	Molecular Function: transaminase activity (GO:0008483);;	K12448|2.7e-08|sot:102597559|K12448 UDP-arabinose 4-epimerase [EC:5.1.3.5] | (RefSeq) UDP-arabinose 4-epimerase 1-like	Amino sugar and nucleotide sugar metabolism (ko00520)	--	--	Plant mobile domain	--	S	Function unknown	Aminotransferase-like, plant mobile domain family protein [Arabidopsis thaliana]	molecular function: catalytic activity (GO:0003824)
AT3G16510	AT3G16510	3.04861	155	2.86108	137	2.17056	116	3.62195	194	4.35035	228	3.91187	188	0.0308347	0.645385	up	--	--	Cellular Component: storage vacuole (GO:0000322);; Cellular Component: plant-type vacuole (GO:0000325);; Cellular Component: protein storage vacuole (GO:0000326);; Cellular Component: cellular_component (GO:0005575);; Cellular Component: intracellular (GO:0005622);; Cellular Component: cell (GO:0005623);; Cellular Component: cytoplasm (GO:0005737);; Cellular Component: vacuole (GO:0005773);; Cell…	K22733|8.6e-18|cit:102612526|K22733 magnesium transporter | (RefSeq) uncharacterized protein LOC102612526	--	--	--	C2 domain	Protein SRC2 OS=Glycine max OX=3847 GN=SRC2 PE=2 SV=1	S	Function unknown	Calcium-dependent lipid-binding (CaLB domain) family protein [Arabidopsis thaliana]	cellular component: cell (GO:0005623);; cellular component: organelle (GO:0043226);; cellular component: cell part (GO:0044464);; cellular component: membrane (GO:0016020);; biological process: localization (GO:0051179)
AT5G46600	AT5G46600	1.48541	110	1.29186	90	1.53698	120	3.27313	255	4.46973	340	3.51558	246	3.2e-10	1.47347	up	[S]	Function unknown	Biological Process: malate transport (GO:0015743);; Cellular Component: integral component of membrane (GO:0016021);;	K03695|5.4e-32|egr:104416563|K03695 ATP-dependent Clp protease ATP-binding subunit ClpB | (RefSeq) chaperone protein ClpB1-like	--	[R]	General function prediction only	Aluminium activated malate transporter	Aluminum-activated malate transporter 13 OS=Arabidopsis thaliana OX=3702 GN=ALMT13 PE=2 SV=1	S	Function unknown	aluminum activated malate transporter family protein [Arabidopsis thaliana]	biological process: single-organism process (GO:0044699);; biological process: localization (GO:0051179);; cellular component: membrane (GO:0016020);; cellular component: membrane part (GO:0044425)
AT5G53420	AT5G53420	52.1808	2415	41.9476	1829	52.4937	2556	24.6507	1196	35.0448	1660	25.9701	1141	1.51e-05	-0.68576	down	--	--	Molecular Function: molecular_function (GO:0003674);; Molecular Function: transcription factor activity, sequence-specific DNA binding (GO:0003700);; Molecular Function: protein binding (GO:0005515);; Cellular Component: cellular_component (GO:0005575);; Cellular Component: intracellular (GO:0005622);; Cellular Component: cell (GO:0005623);; Cellular Component: nucleus (GO:0005634);; Biological P…	K22377|1.2e-08|smo:SELMODRAFT_437336|K22377 E3 ubiquitin-protein ligase listerin [EC:2.3.2.27] | (RefSeq) hypothetical protein	--	--	--	CCT motif	Putative zinc finger protein CONSTANS-LIKE 11 OS=Arabidopsis thaliana OX=3702 GN=COL11 PE=1 SV=2	S	Function unknown	CCT motif family protein [Arabidopsis thaliana]	biological process: biological regulation (GO:0065007);; molecular function: nucleic acid binding transcription factor activity (GO:0001071);; molecular function: binding (GO:0005488);; cellular component: cell (GO:0005623);; cellular component: cell part (GO:0044464);; cellular component: organelle (GO:0043226);; biological process: response to stimulus (GO:0050896)
AT5G47900	AT5G47900	5.45971	289	5.73288	302	6.38441	373	10.0191	578	9.03585	510	7.87192	409	3.17e-05	0.711938	up	[R]	General function prediction only	Cellular Component: integral component of membrane (GO:0016021);; Molecular Function: transferase activity (GO:0016740);;	K10532|2.2e-201|aly:9299906|K10532 heparan-alpha-glucosaminide N-acetyltransferase [EC:2.3.1.78] | (RefSeq) heparan-alpha-glucosaminide N-acetyltransferase isoform X1	Glycosaminoglycan degradation (ko00531)	[S]	Function unknown	Protein of unknown function (DUF1624)	--	S	Function unknown	heparan-alpha-glucosaminide N-acetyltransferase-like protein (DUF1624) [Arabidopsis thaliana]	cellular component: membrane (GO:0016020);; cellular component: membrane part (GO:0044425);; molecular function: catalytic activity (GO:0003824)
AT1G75750	AT1G75750	61.0583	1586	81.3283	1990	69.8723	1907	114.19	3128	122.074	3270	86.3512	2123	9.11e-06	0.699395	up	--	--	Biological Process: cell morphogenesis (GO:0000902);; Biological Process: response to acid chemical (GO:0001101);; Cellular Component: cellular_component (GO:0005575);; Cellular Component: extracellular region (GO:0005576);; Cellular Component: cell wall (GO:0005618);; Cellular Component: cell (GO:0005623);; Biological Process: biological_process (GO:0008150);; Cellular Component: plant-type cell…	K03860|6.4e-08|nnu:104608881|K03860 phosphatidylinositol N-acetylglucosaminyltransferase subunit Q | (RefSeq) N-acetylglucosaminyl-phosphatidylinositol biosynthetic protein gpi1-like	Glycosylphosphatidylinositol (GPI)-anchor biosynthesis (ko00563)	--	--	Gibberellin regulated protein	Gibberellin-regulated protein 1 OS=Arabidopsis thaliana OX=3702 GN=GASA1 PE=2 SV=2	O	Posttranslational modification, protein turnover, chaperones	GAST1 protein homolog 1 [Arabidopsis thaliana]	biological process: cellular process (GO:0009987);; biological process: developmental process (GO:0032502);; biological process: single-organism process (GO:0044699);; biological process: cellular component organization or biogenesis (GO:0071840);; biological process: response to stimulus (GO:0050896);; cellular component: extracellular region (GO:0005576);; cellular component: cell (GO:0005623);…
AT2G40000	AT2G40000	11.9194	706	17.7553	990	13.3926	832	107.659	6716	69.0761	4214	61.6674	3452	4.09e-35	2.56279	up	--	--	Biological Process: defense response (GO:0006952);; Biological Process: tryptophan catabolic process to kynurenine (GO:0019441);; Molecular Function: heme binding (GO:0020037);; Molecular Function: metal ion binding (GO:0046872);;	--	--	--	--	Hs1pro-1 protein C-terminus	Nematode resistance protein-like HSPRO2 OS=Arabidopsis thaliana OX=3702 GN=HSPRO2 PE=1 SV=1	S	Function unknown	ortholog of sugar beet HS1 PRO-1 2 [Arabidopsis thaliana]	biological process: response to stimulus (GO:0050896);; biological process: metabolic process (GO:0008152);; biological process: cellular process (GO:0009987);; biological process: single-organism process (GO:0044699);; molecular function: binding (GO:0005488)
AT5G04140	AT5G04140	214.584	44237	240.525	46326	210.879	45725	319.779	69646	330.18	69325	296.136	57726	2.66e-07	0.598573	up	[E]	Amino acid transport and metabolism	Biological Process: glutamate biosynthetic process (GO:0006537);; Molecular Function: glutamate synthase activity (GO:0015930);;	K00284|0.0e+00|ath:AT5G04140|K00284 glutamate synthase (ferredoxin) [EC:1.4.7.1] | (RefSeq) GLU1; glutamate synthase 1	Glyoxylate and dicarboxylate metabolism (ko00630);; Nitrogen metabolism (ko00910)	[E]	Amino acid transport and metabolism	Glutamine amidotransferases class-II	Ferredoxin-dependent glutamate synthase 1, chloroplastic/mitochondrial OS=Arabidopsis thaliana OX=3702 GN=GLU1 PE=1 SV=3	E	Amino acid transport and metabolism	glutamate synthase 1 [Arabidopsis thaliana]	biological process: metabolic process (GO:0008152);; biological process: cellular process (GO:0009987);; biological process: single-organism process (GO:0044699);; molecular function: catalytic activity (GO:0003824)
AT5G02540	AT5G02540	4.31908	216	3.27429	154	4.17164	219	4.97574	262	6.58051	339	6.92747	327	0.00219423	0.745663	up	[IQR]	Lipid transport and metabolism;; Secondary metabolites biosynthesis, transport and catabolism;; General function prediction only	--	K19329|4.0e-102|vvi:100253030|K19329 WW domain-containing oxidoreductase | (RefSeq) short-chain dehydrogenase TIC 32, chloroplastic	--	[Q]	Secondary metabolites biosynthesis, transport and catabolism	short chain dehydrogenase	Short-chain dehydrogenase TIC 32 B, chloroplastic OS=Brassica napus OX=3708 GN=TIC32B PE=3 SV=1	S	Function unknown	NAD(P)-binding Rossmann-fold superfamily protein [Arabidopsis thaliana]	--
AT5G17220	AT5G17220	69.6987	2110	43.063	1228	68.3347	2172	18.234	582	9.29681	291	19.1787	550	5.76e-13	-1.85215	down	[O]	Posttranslational modification, protein turnover, chaperones	Cellular Component: plant-type vacuole (GO:0000325);; Molecular Function: molecular_function (GO:0003674);; Molecular Function: catalytic activity (GO:0003824);; Molecular Function: glutathione transferase activity (GO:0004364);; Molecular Function: binding (GO:0005488);; Molecular Function: protein binding (GO:0005515);; Cellular Component: cellular_component (GO:0005575);; Cellular Component: i…	K00799|3.6e-120|ath:AT5G17220|K00799 glutathione S-transferase [EC:2.5.1.18] | (RefSeq) GSTF12; glutathione S-transferase phi 12	Glutathione metabolism (ko00480)	[O]	Posttranslational modification, protein turnover, chaperones	Glutathione S-transferase, N-terminal domain	Glutathione S-transferase F12 OS=Arabidopsis thaliana OX=3702 GN=GSTF12 PE=1 SV=1	O	Posttranslational modification, protein turnover, chaperones	glutathione S-transferase phi 12 [Arabidopsis thaliana]	cellular component: cell (GO:0005623);; cellular component: organelle (GO:0043226);; cellular component: cell part (GO:0044464);; molecular function: catalytic activity (GO:0003824);; molecular function: binding (GO:0005488);; cellular component: membrane (GO:0016020);; cellular component: organelle part (GO:0044422);; biological process: metabolic process (GO:0008152);; biological process: cellu…
AT4G27280	AT4G27280	8.65162	225	9.5487	233	9.45758	258	74.4169	2033	58.579	1565	55.273	1355	1.94e-87	2.86125	up	--	--	Molecular Function: calcium ion binding (GO:0005509);;	K24345|2.4e-71|ath:AT4G27280|K24345 calcium-binding protein KIC and related proteins | (RefSeq) Calcium-binding EF-hand family protein	--	[ZD]	Cytoskeleton;; Cell cycle control, cell division, chromosome partitioning	EF-hand domain pair	Calcium-binding protein KRP1 OS=Arabidopsis thaliana OX=3702 GN=KRP1 PE=2 SV=1	DTZ	Cell cycle control, cell division, chromosome partitioning;; Signal transduction mechanisms;; Cytoskeleton	Calcium-binding EF-hand family protein [Arabidopsis thaliana]	molecular function: binding (GO:0005488)
AT5G64290	AT5G64290	56.5964	4685	61.2028	4771	60.0526	5219	85.6191	7471	89.4553	7635	78.6818	6161	2.7e-08	0.608853	up	[G]	Carbohydrate transport and metabolism	Cellular Component: integral component of membrane (GO:0016021);; Molecular Function: transmembrane transporter activity (GO:0022857);;	K03319|2.4e-200|cmos:111446901|K03319 divalent anion:Na+ symporter, DASS family | (RefSeq) LOW QUALITY PROTEIN: dicarboxylate transporter 2.1, chloroplastic-like	--	--	--	Sodium:sulfate symporter transmembrane region	Dicarboxylate transporter 2.1, chloroplastic OS=Arabidopsis thaliana OX=3702 GN=DIT2-1 PE=1 SV=1	P	Inorganic ion transport and metabolism	dicarboxylate transport 2.1 [Arabidopsis thaliana]	cellular component: membrane (GO:0016020);; cellular component: membrane part (GO:0044425);; biological process: localization (GO:0051179);; molecular function: transporter activity (GO:0005215)
AT5G43530	AT5G43530	0.202503	31	0.379935	54	0.33271	53	0.78633	124	0.703225	109	0.399849	57	0.00632219	1.13123	up	[S]	Function unknown	Molecular Function: nucleic acid binding (GO:0003676);; Molecular Function: ATP binding (GO:0005524);; Molecular Function: zinc ion binding (GO:0008270);; Molecular Function: hydrolase activity, acting on acid anhydrides, in phosphorus-containing anhydrides (GO:0016818);;	K15505|0.0e+00|ath:AT5G43530|K15505 DNA repair protein RAD5 [EC:3.6.4.-] | (RefSeq) Helicase protein with RING/U-box domain-containing protein	--	[KL]	Transcription;; Replication, recombination and repair	SNF2 family N-terminal domain	DNA repair protein RAD5B OS=Arabidopsis thaliana OX=3702 GN=RAD5B PE=3 SV=1	L	Replication, recombination and repair	Helicase protein with RING/U-box domain-containing protein [Arabidopsis thaliana]	molecular function: binding (GO:0005488);; molecular function: catalytic activity (GO:0003824)
AT1G32450	AT1G32450	4.8611	416	5.55552	448	5.6827	511	14.8694	1341	14.0325	1237	13.1717	1066	4.09e-35	1.48298	up	[E]	Amino acid transport and metabolism	Cellular Component: integral component of membrane (GO:0016021);; Molecular Function: transmembrane transporter activity (GO:0022857);;	K14638|0.0e+00|eus:EUTSA_v10007088mg|K14638 solute carrier family 15 (peptide/histidine transporter), member 3/4 | (RefSeq) hypothetical protein	--	[E]	Amino acid transport and metabolism	POT family	Protein NRT1/ PTR FAMILY 7.3 OS=Arabidopsis thaliana OX=3702 GN=NPF7.3 PE=1 SV=2	E	Amino acid transport and metabolism	nitrate transporter 1.5 [Arabidopsis thaliana]	cellular component: membrane (GO:0016020);; cellular component: membrane part (GO:0044425);; biological process: localization (GO:0051179);; molecular function: transporter activity (GO:0005215)
AT2G18480	AT2G18480	5.1818	363	4.31694	285	6.52459	480	0.346292	26	0.230631	17	0.63547	43	1.11e-29	-3.59628	down	[G]	Carbohydrate transport and metabolism	Cellular Component: integral component of membrane (GO:0016021);; Molecular Function: transmembrane transporter activity (GO:0022857);;	K08150|2.1e-65|sly:101248490|K08150 MFS transporter, SP family, solute carrier family 2 (myo-inositol transporter), member 13 | (RefSeq) inositol transporter 1	--	[R]	General function prediction only	Sugar (and other) transporter	Probable polyol transporter 3 OS=Arabidopsis thaliana OX=3702 GN=PLT3 PE=3 SV=1	G	Carbohydrate transport and metabolism	Major facilitator superfamily protein [Arabidopsis thaliana]	cellular component: membrane (GO:0016020);; cellular component: membrane part (GO:0044425);; biological process: localization (GO:0051179);; molecular function: transporter activity (GO:0005215)
AT1G80840	AT1G80840	1.46373	69	1.10121	49	1.57322	77	7.31499	359	6.94034	334	2.43236	108	1.81e-07	2.09356	up	--	--	Molecular Function: transcription factor activity, sequence-specific DNA binding (GO:0003700);; Cellular Component: nucleus (GO:0005634);; Molecular Function: sequence-specific DNA binding (GO:0043565);;	K18835|7.2e-18|spen:107016938|K18835 WRKY transcription factor 2 | (RefSeq) probable WRKY transcription factor 3	Plant-pathogen interaction (ko04626)	--	--	WRKY DNA -binding domain	Probable WRKY transcription factor 40 OS=Arabidopsis thaliana OX=3702 GN=WRKY40 PE=1 SV=1	K	Transcription	WRKY DNA-binding protein 40 [Arabidopsis thaliana]	biological process: biological regulation (GO:0065007);; molecular function: nucleic acid binding transcription factor activity (GO:0001071);; cellular component: cell (GO:0005623);; cellular component: organelle (GO:0043226);; cellular component: cell part (GO:0044464);; molecular function: binding (GO:0005488)
AT3G53310	AT3G53310	4.85182	257	3.83743	191	4.55723	253	1.81097	101	2.60287	142	1.98276	99	0.000440894	-0.955934	down	--	--	Molecular Function: DNA binding (GO:0003677);; Cellular Component: nucleus (GO:0005634);;	--	--	--	--	B3 DNA binding domain	B3 domain-containing protein REM20 OS=Arabidopsis thaliana OX=3702 GN=REM20 PE=1 SV=1	K	Transcription	AP2/B3-like transcriptional factor family protein [Arabidopsis thaliana]	molecular function: binding (GO:0005488);; cellular component: cell (GO:0005623);; cellular component: organelle (GO:0043226);; cellular component: cell part (GO:0044464)
AT1G13750	AT1G13750	8.16085	662	7.79253	596	8.69149	741	3.02967	260	3.70921	311	4.86445	374	1.89e-07	-0.986251	down	[T]	Signal transduction mechanisms	Molecular Function: acid phosphatase activity (GO:0003993);; Molecular Function: metal ion binding (GO:0046872);;	K22390|0.0e+00|ath:AT1G13750|K22390 acid phosphatase type 7 | (RefSeq) Purple acid phosphatases superfamily protein	--	[G]	Carbohydrate transport and metabolism	Fn3-like domain from Purple Acid Phosphatase	Probable inactive purple acid phosphatase 1 OS=Arabidopsis thaliana OX=3702 GN=PAP1 PE=2 SV=1	S	Function unknown	Purple acid phosphatases superfamily protein [Arabidopsis thaliana]	biological process: metabolic process (GO:0008152);; biological process: cellular process (GO:0009987);; molecular function: catalytic activity (GO:0003824);; molecular function: binding (GO:0005488)
AT2G38530	AT2G38530	205.184	5355	168.847	4150	203.445	5575	81.4818	2242	86.6365	2332	139.62	3447	9.62e-05	-0.807728	down	--	--	Biological Process: lipid transport (GO:0006869);; Molecular Function: lipid binding (GO:0008289);;	--	--	--	--	Protease inhibitor/seed storage/LTP family	Non-specific lipid-transfer protein 2 OS=Arabidopsis thaliana OX=3702 GN=LTP2 PE=3 SV=1	U	Intracellular trafficking, secretion, and vesicular transport	lipid transfer protein 2 [Arabidopsis thaliana]	biological process: single-organism process (GO:0044699);; biological process: localization (GO:0051179);; molecular function: binding (GO:0005488)
AT5G13930	AT5G13930	231.278	13432	143.197	7832	179.851	10967	64.8769	3973	84.3801	5053	86.4091	4748	7.14e-10	-1.14149	down	[Q]	Secondary metabolites biosynthesis, transport and catabolism	Biological Process: biosynthetic process (GO:0009058);; Molecular Function: transferase activity, transferring acyl groups other than amino-acyl groups (GO:0016747);;	K00660|9.5e-228|ath:AT5G13930|K00660 chalcone synthase [EC:2.3.1.74] | (RefSeq) TT4; Chalcone and stilbene synthase family protein	Flavonoid biosynthesis (ko00941);; Circadian rhythm - plant (ko04712)	--	--	Chalcone and stilbene synthases, N-terminal domain	Chalcone synthase OS=Arabidopsis thaliana OX=3702 GN=CHS PE=1 SV=1	Q	Secondary metabolites biosynthesis, transport and catabolism	Chalcone and stilbene synthase family protein [Arabidopsis thaliana]	biological process: metabolic process (GO:0008152);; molecular function: catalytic activity (GO:0003824)
AT1G23140	AT1G23140	9.3934	235	8.98585	212	8.98004	236	3.05592	81	4.2504	110	4.84207	115	0.000105104	-1.07183	down	--	--	Molecular Function: molecular_function (GO:0003674);; Molecular Function: GTPase activator activity (GO:0005096);; Molecular Function: binding (GO:0005488);; Molecular Function: phospholipid binding (GO:0005543);; Cellular Component: cellular_component (GO:0005575);; Cellular Component: extracellular region (GO:0005576);; Cellular Component: intracellular (GO:0005622);; Cellular Component: cell (…	K01537|3.1e-31|jcu:105638585|K01537 P-type Ca2+ transporter type 2C [EC:7.2.2.10] | (RefSeq) calcium-transporting ATPase 2, plasma membrane-type isoform X1	--	[R]	General function prediction only	C2 domain	Protein C2-DOMAIN ABA-RELATED 8 OS=Arabidopsis thaliana OX=3702 GN=CAR8 PE=2 SV=1	S	Function unknown	Calcium-dependent lipid-binding (CaLB domain) family protein [Arabidopsis thaliana]	biological process: biological regulation (GO:0065007);; molecular function: molecular function regulator (GO:0098772);; molecular function: binding (GO:0005488);; cellular component: extracellular region (GO:0005576);; cellular component: cell (GO:0005623);; cellular component: cell part (GO:0044464);; cellular component: organelle (GO:0043226);; cellular component: membrane (GO:0016020);; biolo…
AT2G40400	AT2G40400	30.2278	2864	33.5453	3016	29.7491	2959	42.5119	4249	49.8291	4862	41.675	3725	1.69e-06	0.607521	up	[S]	Function unknown	Cellular Component: cellular_component (GO:0005575);; Cellular Component: intracellular (GO:0005622);; Cellular Component: cell (GO:0005623);; Cellular Component: cytoplasm (GO:0005737);; Biological Process: cellular aromatic compound metabolic process (GO:0006725);; Biological Process: porphyrin-containing compound metabolic process (GO:0006778);; Biological Process: porphyrin-containing compoun…	K01595|1.5e-13|mdm:103427458|K01595 phosphoenolpyruvate carboxylase [EC:4.1.1.31] | (RefSeq) phosphoenolpyruvate carboxylase-like	Pyruvate metabolism (ko00620);; Carbon fixation in photosynthetic organisms (ko00710);; Carbon metabolism (ko01200)	--	--	Protein RETICULATA-related	Protein RETICULATA-RELATED 5, chloroplastic OS=Arabidopsis thaliana OX=3702 GN=RER5 PE=2 SV=1	S	Function unknown	DUF399 family protein, putative (DUF399 and DUF3411) [Arabidopsis thaliana]	cellular component: cell (GO:0005623);; cellular component: cell part (GO:0044464);; biological process: metabolic process (GO:0008152);; biological process: cellular process (GO:0009987);; cellular component: organelle (GO:0043226);; biological process: response to stimulus (GO:0050896);; biological process: single-organism process (GO:0044699)
AT5G13630	AT5G13630	350.895	61832	377.599	62659	334.921	61965	504.302	93682	520.836	94628	543.535	90605	1.99e-08	0.655373	up	[H]	Coenzyme transport and metabolism	Biological Process: chlorophyll biosynthetic process (GO:0015995);; Molecular Function: magnesium chelatase activity (GO:0016851);;	K03403|0.0e+00|ath:AT5G13630|K03403 magnesium chelatase subunit H [EC:6.6.1.1] | (RefSeq) GUN5; magnesium-chelatase subunit chlH, chloroplast, putative / Mg-protoporphyrin IX chelatase, putative (CHLH)	Porphyrin and chlorophyll metabolism (ko00860)	--	--	CobN/Magnesium Chelatase	Magnesium-chelatase subunit ChlH, chloroplastic OS=Arabidopsis thaliana OX=3702 GN=CHLH PE=1 SV=1	H	Coenzyme transport and metabolism	magnesium-chelatase subunit chlH, chloroplast, putative / Mg-protoporphyrin IX chelatase, putative (CHLH) [Arabidopsis thaliana]	biological process: metabolic process (GO:0008152);; biological process: cellular process (GO:0009987);; biological process: single-organism process (GO:0044699);; molecular function: catalytic activity (GO:0003824)
AT2G25690	AT2G25690	4.01628	227	4.49516	245	5.07706	305	2.90294	176	1.97447	115	1.94373	105	0.000749951	-0.894961	down	--	--	--	--	--	--	--	zinc-finger of the FCS-type, C2-C2	FCS-Like Zinc finger 11 OS=Arabidopsis thaliana OX=3702 GN=FLZ11 PE=1 SV=1	S	Function unknown	DUF581 family protein, putative (DUF581) [Arabidopsis thaliana]	--
AT5G20400	AT5G20400	10.0395	485	13.2742	603	12.0101	609	4.47896	228	8.23864	410	3.96756	181	0.000250084	-0.986723	down	[Q]	Secondary metabolites biosynthesis, transport and catabolism	Molecular Function: oxidoreductase activity (GO:0016491);; Molecular Function: metal ion binding (GO:0046872);;	K14975|3.1e-57|psom:113311621|K14975 codeine 3-O-demethylase [EC:1.14.11.32] | (RefSeq) codeine O-demethylase	Isoquinoline alkaloid biosynthesis (ko00950)	[QR]	Secondary metabolites biosynthesis, transport and catabolism;; General function prediction only	2OG-Fe(II) oxygenase superfamily	Protein SRG1 OS=Arabidopsis thaliana OX=3702 GN=SRG1 PE=2 SV=1	S	Function unknown	2-oxoglutarate (2OG) and Fe(II)-dependent oxygenase superfamily protein [Arabidopsis thaliana]	molecular function: catalytic activity (GO:0003824);; molecular function: binding (GO:0005488)
AT1G70580	AT1G70580	28.1239	1972	31.3769	2070	27.2719	2008	45.8676	3384	45.1138	3255	36.2348	2400	2.14e-06	0.64322	up	[E]	Amino acid transport and metabolism	Molecular Function: catalytic activity (GO:0003824);; Biological Process: biosynthetic process (GO:0009058);; Molecular Function: pyridoxal phosphate binding (GO:0030170);;	K14272|3.1e-281|ath:AT1G70580|K14272 glutamate--glyoxylate aminotransferase [EC:2.6.1.4 2.6.1.2 2.6.1.44] | (RefSeq) AOAT2; alanine-2-oxoglutarate aminotransferase 2	Arginine biosynthesis (ko00220);; Alanine, aspartate and glutamate metabolism (ko00250);; Glycine, serine and threonine metabolism (ko00260);; Glyoxylate and dicarboxylate metabolism (ko00630);; Carbon fixation in photosynthetic organisms (ko00710);; Carbon metabolism (ko01200);; 2-Oxocarboxylic acid metabolism (ko01210);; Biosynthesis of amino acids (ko01230)	[E]	Amino acid transport and metabolism	Aminotransferase class I and II	Glutamate--glyoxylate aminotransferase 2 OS=Arabidopsis thaliana OX=3702 GN=GGAT2 PE=1 SV=1	E	Amino acid transport and metabolism	alanine-2-oxoglutarate aminotransferase 2 [Arabidopsis thaliana]	molecular function: catalytic activity (GO:0003824);; biological process: metabolic process (GO:0008152);; molecular function: binding (GO:0005488)
AT1G12320	AT1G12320	6.08718	200	5.56751	172	5.64969	195	9.34344	323	7.1189	241	9.92843	308	0.00375483	0.702903	up	--	--	--	--	--	--	--	Protein of unknown function (DUF1442)	--	S	Function unknown	ankyrin repeat/KH domain protein (DUF1442) [Arabidopsis thaliana]	--
AT2G38470	AT2G38470	11.3368	840	16.1361	1126	14.2938	1112	25.1463	1964	28.4476	2173	13.4073	940	0.0022123	0.776684	up	--	--	Molecular Function: transcription factor activity, sequence-specific DNA binding (GO:0003700);; Cellular Component: nucleus (GO:0005634);; Molecular Function: sequence-specific DNA binding (GO:0043565);;	K13424|2.3e-274|ath:AT2G38470|K13424 WRKY transcription factor 33 | (RefSeq) WRKY33; WRKY DNA-binding protein 33	MAPK signaling pathway - plant (ko04016);; Plant-pathogen interaction (ko04626)	--	--	WRKY DNA -binding domain	Probable WRKY transcription factor 33 OS=Arabidopsis thaliana OX=3702 GN=WRKY33 PE=1 SV=2	K	Transcription	WRKY DNA-binding protein 33 [Arabidopsis thaliana]	biological process: biological regulation (GO:0065007);; molecular function: nucleic acid binding transcription factor activity (GO:0001071);; cellular component: cell (GO:0005623);; cellular component: organelle (GO:0043226);; cellular component: cell part (GO:0044464);; molecular function: binding (GO:0005488)
AT4G23990	AT4G23990	22.8134	2233	23.8324	2197	20.282	2085	11.2519	1162	8.06649	815	11.6192	1076	2.4e-10	-1.018	down	--	--	Cellular Component: integral component of membrane (GO:0016021);; Molecular Function: cellulose synthase (UDP-forming) activity (GO:0016760);; Biological Process: cellulose biosynthetic process (GO:0030244);;	K10999|1.1e-110|sind:105162904|K10999 cellulose synthase A [EC:2.4.1.12] | (RefSeq) cellulose synthase A catalytic subunit 7 [UDP-forming]	--	--	--	Cellulose synthase	Cellulose synthase-like protein G3 OS=Arabidopsis thaliana OX=3702 GN=CSLG3 PE=2 SV=2	M	Cell wall/membrane/envelope biogenesis	cellulose synthase like G3 [Arabidopsis thaliana]	cellular component: membrane (GO:0016020);; cellular component: membrane part (GO:0044425);; molecular function: catalytic activity (GO:0003824);; biological process: metabolic process (GO:0008152);; biological process: cellular process (GO:0009987);; biological process: single-organism process (GO:0044699)
AT4G15390	AT4G15390	1.84421	107	3.32999	182	4.39729	267	0.605381	37	0.419681	25	0.768379	42	2.32e-09	-2.30374	down	--	--	Molecular Function: transferase activity, transferring acyl groups other than amino-acyl groups (GO:0016747);;	K13065|1.7e-71|mdm:103403343|K13065 shikimate O-hydroxycinnamoyltransferase [EC:2.3.1.133] | (RefSeq) deacetylvindoline O-acetyltransferase-like	Phenylpropanoid biosynthesis (ko00940);; Flavonoid biosynthesis (ko00941);; Stilbenoid, diarylheptanoid and gingerol biosynthesis (ko00945)	--	--	Transferase family	BAHD acyltransferase At5g47980 OS=Arabidopsis thaliana OX=3702 GN=BAHD1 PE=2 SV=1	--	--	HXXXD-type acyl-transferase family protein [Arabidopsis thaliana]	molecular function: catalytic activity (GO:0003824)
AT1G34245	AT1G34245	6.8757	163	6.67222	149	8.80658	219	3.59909	90	4.21301	103	5.31792	120	0.039782	-0.662392	down	--	--	Biological Process: stomatal complex development (GO:0010374);;	K20729|3.1e-65|ath:AT1G34245|K20729 protein EPIDERMAL PATTERNING FACTOR 1/2 | (RefSeq) EPF2; Putative membrane lipoprotein	MAPK signaling pathway - plant (ko04016)	--	--	Epidermal patterning factor proteins	Protein EPIDERMAL PATTERNING FACTOR 2 OS=Arabidopsis thaliana OX=3702 GN=EPF2 PE=1 SV=1	S	Function unknown	Putative membrane lipoprotein [Arabidopsis thaliana]	biological process: multicellular organismal process (GO:0032501);; biological process: developmental process (GO:0032502);; biological process: single-organism process (GO:0044699)
AT1G56120	AT1G56120	2.39948	294	3.3776	390	2.94223	379	1.38819	180	1.99777	253	1.45757	169	0.00196226	-0.747776	down	[M]	Cell wall/membrane/envelope biogenesis	Molecular Function: protein serine/threonine kinase activity (GO:0004674);; Molecular Function: ATP binding (GO:0005524);; Cellular Component: plasma membrane (GO:0005886);; Cellular Component: integral component of membrane (GO:0016021);; Biological Process: protein autophosphorylation (GO:0046777);;	K01180|1.5e-70|cmax:111487562|K01180 endo-1,3(4)-beta-glucanase [EC:3.2.1.6] | (RefSeq) uncharacterized protein LOC111487562	--	--	--	Protein tyrosine and serine/threonine kinase	Probable LRR receptor-like serine/threonine-protein kinase At1g56140 OS=Arabidopsis thaliana OX=3702 GN=At1g56140 PE=2 SV=2	T	Signal transduction mechanisms	Leucine-rich repeat transmembrane protein kinase [Arabidopsis thaliana]	biological process: metabolic process (GO:0008152);; biological process: cellular process (GO:0009987);; molecular function: catalytic activity (GO:0003824);; molecular function: binding (GO:0005488);; cellular component: cell (GO:0005623);; cellular component: membrane (GO:0016020);; cellular component: cell part (GO:0044464);; cellular component: membrane part (GO:0044425)
AT3G25010	AT3G25010	2.45871	254	2.55717	249	8.66989	939	1.70062	185	1.20288	128	0.898453	88	0.000180803	-1.71749	down	--	--	Cellular Component: integral component of membrane (GO:0016021);;	K13466|2.5e-18|cit:102616085|K13466 EIX receptor 1/2 | (RefSeq) receptor-like protein EIX1	Plant-pathogen interaction (ko04626)	[R]	General function prediction only	Leucine rich repeat	Receptor-like protein 41 OS=Arabidopsis thaliana OX=3702 GN=RLP41 PE=3 SV=1	S	Function unknown	receptor like protein 41 [Arabidopsis thaliana]	cellular component: membrane (GO:0016020);; cellular component: membrane part (GO:0044425)
AT1G21550	AT1G21550	0.877074	27	1.42883	41	0.9304	30	2.58165	83	2.43009	76	1.21345	35	0.0288902	1.0311	up	[T]	Signal transduction mechanisms	Molecular Function: calcium ion binding (GO:0005509);;	K13448|1.2e-85|ath:AT1G21550|K13448 calcium-binding protein CML | (RefSeq) Calcium-binding EF-hand family protein	Plant-pathogen interaction (ko04626)	[T]	Signal transduction mechanisms	EF hand	Probable calcium-binding protein CML44 OS=Arabidopsis thaliana OX=3702 GN=CML44 PE=2 SV=2	DTZ	Cell cycle control, cell division, chromosome partitioning;; Signal transduction mechanisms;; Cytoskeleton	Calcium-binding EF-hand family protein [Arabidopsis thaliana]	molecular function: binding (GO:0005488)
AT1G75170	AT1G75170	6.63575	335	6.76121	321	7.92407	420	3.96861	211	3.92745	205	4.87242	233	0.00238656	-0.63787	down	--	--	Molecular Function: phosphatidylinositol transporter activity (GO:0008526);;	K14399|1.4e-42|csl:COCSUDRAFT_47181|K14399 polyribonucleotide 5'-hydroxyl-kinase [EC:2.7.1.78] | (RefSeq) Clp1-domain-containing protein	mRNA surveillance pathway (ko03015)	[I]	Lipid transport and metabolism	CRAL/TRIO domain	--	S	Function unknown	Sec14p-like phosphatidylinositol transfer family protein [Arabidopsis thaliana]	biological process: single-organism process (GO:0044699);; biological process: localization (GO:0051179);; molecular function: transporter activity (GO:0005215)
AT1G02820	AT1G02820	10.3363	248	15.0254	339	8.36371	211	25.9019	655	16.3773	405	15.6656	355	0.00354724	0.870437	up	--	--	Biological Process: response to reactive oxygen species (GO:0000302);; Biological Process: response to acid chemical (GO:0001101);; Biological Process: regulation of response to biotic stimulus (GO:0002831);; Cellular Component: cellular_component (GO:0005575);; Cellular Component: intracellular (GO:0005622);; Cellular Component: cell (GO:0005623);; Cellular Component: nucleus (GO:0005634);; Cell…	--	--	--	--	Late embryogenesis abundant protein	Late embryogenis abundant protein 2 OS=Arabidopsis thaliana OX=3702 GN=LEA2 PE=2 SV=1	S	Function unknown	Late embryogenesis abundant 3 (LEA3) family protein [Arabidopsis thaliana]	biological process: response to stimulus (GO:0050896);; biological process: biological regulation (GO:0065007);; cellular component: cell (GO:0005623);; cellular component: cell part (GO:0044464);; cellular component: organelle (GO:0043226);; biological process: cellular process (GO:0009987);; biological process: multicellular organismal process (GO:0032501);; biological process: developmental pr…
AT5G25130	AT5G25130	1.2588	81	2.10286	128	1.21874	83	6.16522	418	4.3804	291	4.13065	251	8.98e-10	1.76811	up	[QV]	Secondary metabolites biosynthesis, transport and catabolism;; Defense mechanisms	Molecular Function: iron ion binding (GO:0005506);; Cellular Component: integral component of membrane (GO:0016021);; Molecular Function: oxidoreductase activity, acting on paired donors, with incorporation or reduction of molecular oxygen (GO:0016705);; Molecular Function: heme binding (GO:0020037);;	K01773|8.2e-136|pop:7480951|K01773 aldoxime dehydratase [EC:4.99.1.-] | (RefSeq) cytochrome P450 71B36	--	[Q]	Secondary metabolites biosynthesis, transport and catabolism	Cytochrome P450	Cytochrome P450 71B12 OS=Arabidopsis thaliana OX=3702 GN=CYP71B12 PE=2 SV=1	Q	Secondary metabolites biosynthesis, transport and catabolism	unnamed protein product [Arabidopsis thaliana]	molecular function: binding (GO:0005488);; cellular component: membrane (GO:0016020);; cellular component: membrane part (GO:0044425);; biological process: metabolic process (GO:0008152);; biological process: single-organism process (GO:0044699);; molecular function: catalytic activity (GO:0003824)
AT5G43780	AT5G43780	6.83475	454	12.0199	751	9.80732	683	24.4604	1710	24.9016	1703	23.6179	1482	3.6e-18	1.44793	up	[P]	Inorganic ion transport and metabolism	Biological Process: sulfate assimilation (GO:0000103);; Molecular Function: sulfate adenylyltransferase (ATP) activity (GO:0004781);;	K13811|8.0e-274|ath:AT5G43780|K13811 3'-phosphoadenosine 5'-phosphosulfate synthase [EC:2.7.7.4 2.7.1.25] | (RefSeq) APS4; Pseudouridine synthase/archaeosine transglycosylase-like family protein	Purine metabolism (ko00230);; Monobactam biosynthesis (ko00261);; Selenocompound metabolism (ko00450);; Sulfur metabolism (ko00920)	[P]	Inorganic ion transport and metabolism	ATP-sulfurylase	ATP sulfurylase 4, chloroplastic OS=Arabidopsis thaliana OX=3702 GN=APS4 PE=2 SV=1	P	Inorganic ion transport and metabolism	Pseudouridine synthase/archaeosine transglycosylase-like family protein [Arabidopsis thaliana]	biological process: metabolic process (GO:0008152);; biological process: cellular process (GO:0009987);; molecular function: catalytic activity (GO:0003824)
AT5G40980	AT5G40980	3.34994	49	5.48007	75	4.79579	74	2.17264	34	2.26901	34	2.26126	32	0.0262239	-0.903702	down	--	--	Cellular Component: integral component of membrane (GO:0016021);;	K11094|3.5e-16|peq:110018477|K11094 U2 small nuclear ribonucleoprotein B'' | (RefSeq) U2 small nuclear ribonucleoprotein B''-like isoform X1	Spliceosome (ko03040)	--	--	Protein of unknown function (DUF3339)	--	--	--	AT.I.24-6 protein, putative (DUF 3339) [Arabidopsis thaliana]	cellular component: membrane (GO:0016020);; cellular component: membrane part (GO:0044425)
AT1G03840	AT1G03840	0.80292	53	0.658782	41	1.02509	71	0.264265	19	0.567423	39	0.337608	21	0.0382643	-0.97011	down	--	--	Biological Process: reproduction (GO:0000003);; Molecular Function: regulatory region nucleic acid binding (GO:0001067);; Biological Process: developmental process involved in reproduction (GO:0003006);; Molecular Function: molecular_function (GO:0003674);; Molecular Function: nucleic acid binding (GO:0003676);; Molecular Function: DNA binding (GO:0003677);; Molecular Function: transcription fact…	K12309|2.1e-86|lja:Lj3g3v0323160.1|K12309 beta-galactosidase [EC:3.2.1.23] | (RefSeq) Lj3g3v0323160.1; -	Galactose metabolism (ko00052);; Other glycan degradation (ko00511);; Glycosaminoglycan degradation (ko00531);; Sphingolipid metabolism (ko00600);; Glycosphingolipid biosynthesis - ganglio series (ko00604)	[R]	General function prediction only	Zinc finger, C2H2 type	Zinc finger protein MAGPIE OS=Arabidopsis thaliana OX=3702 GN=MGP PE=1 SV=1	S	Function unknown	C2H2 and C2HC zinc fingers superfamily protein [Arabidopsis thaliana]	biological process: reproduction (GO:0000003);; molecular function: binding (GO:0005488);; biological process: reproductive process (GO:0022414);; biological process: developmental process (GO:0032502);; biological process: biological regulation (GO:0065007);; molecular function: nucleic acid binding transcription factor activity (GO:0001071);; cellular component: cell (GO:0005623);; cellular com…
AT5G22570	AT5G22570	1.10278	44	1.18982	45	3.07166	128	0.096038	5	0.343275	15	0.054396	3	7.86e-08	-3.10518	down	--	--	Molecular Function: transcription factor activity, sequence-specific DNA binding (GO:0003700);; Cellular Component: nucleus (GO:0005634);; Molecular Function: sequence-specific DNA binding (GO:0043565);;	K18834|7.7e-09|cpap:110808706|K18834 WRKY transcription factor 1 | (RefSeq) WRKY transcription factor 1	Plant-pathogen interaction (ko04626)	--	--	WRKY DNA -binding domain	Probable WRKY transcription factor 38 OS=Arabidopsis thaliana OX=3702 GN=WRKY38 PE=1 SV=1	K	Transcription	WRKY DNA-binding protein 38 [Arabidopsis thaliana]	biological process: biological regulation (GO:0065007);; molecular function: nucleic acid binding transcription factor activity (GO:0001071);; cellular component: cell (GO:0005623);; cellular component: organelle (GO:0043226);; cellular component: cell part (GO:0044464);; molecular function: binding (GO:0005488)
AT1G45616	AT1G45616	0.935855	109	0.976764	107	1.32459	162	0.38524	48	0.462083	56	0.349132	39	3.68e-05	-1.31257	down	--	--	Cellular Component: integral component of membrane (GO:0016021);;	K13466|7.7e-24|zju:107423984|K13466 EIX receptor 1/2 | (RefSeq) receptor-like protein EIX2	Plant-pathogen interaction (ko04626)	[R]	General function prediction only	Leucine rich repeat	Receptor-like protein 6 OS=Arabidopsis thaliana OX=3702 GN=RLP6 PE=3 SV=1	S	Function unknown	receptor like protein 6 [Arabidopsis thaliana]	cellular component: membrane (GO:0016020);; cellular component: membrane part (GO:0044425)
AT1G19940	AT1G19940	1.1504	81	0.906966	60	1.53047	112	2.05362	151	2.73335	197	2.4238	160	0.000304655	1.10072	up	[G]	Carbohydrate transport and metabolism	Molecular Function: cellulase activity (GO:0008810);; Cellular Component: integral component of membrane (GO:0016021);; Biological Process: cellulose catabolic process (GO:0030245);;	K01179|9.6e-196|jre:108982352|K01179 endoglucanase [EC:3.2.1.4] | (RefSeq) endoglucanase 2-like	Starch and sucrose metabolism (ko00500)	--	--	Glycosyl hydrolase family 9	Endoglucanase 2 OS=Arabidopsis thaliana OX=3702 GN=At1g19940 PE=2 SV=1	G	Carbohydrate transport and metabolism	glycosyl hydrolase 9B5 [Arabidopsis thaliana]	molecular function: catalytic activity (GO:0003824);; cellular component: membrane (GO:0016020);; cellular component: membrane part (GO:0044425);; biological process: metabolic process (GO:0008152);; biological process: cellular process (GO:0009987)
AT1G10900	AT1G10900	11.4735	1182	13.1738	1278	13.6865	1480	20.9968	2280	21.1858	2250	20.6233	2010	8.26e-14	0.811472	up	--	--	Molecular Function: ATP binding (GO:0005524);; Molecular Function: 1-phosphatidylinositol-4-phosphate 5-kinase activity (GO:0016308);;	K00889|0.0e+00|ath:AT1G10900|K00889 1-phosphatidylinositol-4-phosphate 5-kinase [EC:2.7.1.68] | (RefSeq) Phosphatidylinositol-4-phosphate 5-kinase family protein	Inositol phosphate metabolism (ko00562);; Phosphatidylinositol signaling system (ko04070);; Endocytosis (ko04144)	[T]	Signal transduction mechanisms	Phosphatidylinositol-4-phosphate 5-Kinase	Phosphatidylinositol 4-phosphate 5-kinase 7 OS=Arabidopsis thaliana OX=3702 GN=PIP5K7 PE=1 SV=1	T	Signal transduction mechanisms	Phosphatidylinositol-4-phosphate 5-kinase family protein [Arabidopsis thaliana]	molecular function: binding (GO:0005488);; biological process: metabolic process (GO:0008152);; biological process: cellular process (GO:0009987);; biological process: single-organism process (GO:0044699);; molecular function: catalytic activity (GO:0003824)
AT3G43800	AT3G43800	48.2634	1683	51.8525	1703	48.461	1774	29.9134	1100	24.3487	876	28.7841	950	1.07e-08	-0.742096	down	[O]	Posttranslational modification, protein turnover, chaperones	Biological Process: response to acid chemical (GO:0001101);; Molecular Function: molecular_function (GO:0003674);; Molecular Function: catalytic activity (GO:0003824);; Molecular Function: glutathione transferase activity (GO:0004364);; Molecular Function: binding (GO:0005488);; Molecular Function: protein binding (GO:0005515);; Cellular Component: cellular_component (GO:0005575);; Cellular Compo…	K00799|8.7e-133|ath:AT3G43800|K00799 glutathione S-transferase [EC:2.5.1.18] | (RefSeq) GSTU27; glutathione S-transferase tau 27	Glutathione metabolism (ko00480)	[O]	Posttranslational modification, protein turnover, chaperones	Glutathione S-transferase, N-terminal domain	Glutathione S-transferase U27 OS=Arabidopsis thaliana OX=3702 GN=GSTU27 PE=2 SV=1	O	Posttranslational modification, protein turnover, chaperones	glutathione S-transferase tau 27 [Arabidopsis thaliana]	biological process: response to stimulus (GO:0050896);; molecular function: catalytic activity (GO:0003824);; molecular function: binding (GO:0005488);; cellular component: extracellular region (GO:0005576);; cellular component: cell (GO:0005623);; cellular component: cell part (GO:0044464);; cellular component: organelle (GO:0043226);; cellular component: membrane (GO:0016020);; cellular compone…
AT1G02020	AT1G02020	7.275	642	6.20927	516	6.69202	619	16.8394	1566	8.28026	755	7.8557	657	0.00467054	0.804242	up	[C]	Energy production and conversion	Molecular Function: oxidoreductase activity (GO:0016491);;	--	--	--	--	Nitroreductase family	--	C	Energy production and conversion	nitroreductase family protein [Arabidopsis thaliana]	molecular function: catalytic activity (GO:0003824)
AT3G03450	AT3G03450	3.27234	264	2.56925	196	3.11279	264	1.8553	158	1.20697	101	1.66561	128	0.00363466	-0.819965	down	--	--	Biological Process: reproduction (GO:0000003);; Biological Process: cytokinesis (GO:0000910);; Molecular Function: regulatory region nucleic acid binding (GO:0001067);; Biological Process: response to acid chemical (GO:0001101);; Molecular Function: molecular_function (GO:0003674);; Molecular Function: nucleic acid binding (GO:0003676);; Molecular Function: DNA binding (GO:0003677);; Molecular Fu…	K14494|2.7e-305|ath:AT3G03450|K14494 DELLA protein | (RefSeq) RGL2; RGA-like 2	Plant hormone signal transduction (ko04075)	--	--	GRAS domain family	DELLA protein RGL2 OS=Arabidopsis thaliana OX=3702 GN=RGL2 PE=1 SV=2	K	Transcription	RGA-like 2 [Arabidopsis thaliana]	biological process: reproduction (GO:0000003);; biological process: cellular process (GO:0009987);; biological process: single-organism process (GO:0044699);; molecular function: binding (GO:0005488);; biological process: response to stimulus (GO:0050896);; biological process: biological regulation (GO:0065007);; molecular function: nucleic acid binding transcription factor activity (GO:0001071);…
AT2G26700	AT2G26700	1.57877	108	1.37867	89	1.66198	119	0.98298	71	0.424008	30	0.304057	20	0.00349899	-1.32107	down	[T]	Signal transduction mechanisms	Molecular Function: protein kinase activity (GO:0004672);; Molecular Function: ATP binding (GO:0005524);;	K08286|1.1e-303|ath:AT2G26700|K08286 protein-serine/threonine kinase [EC:2.7.11.-] | (RefSeq) PID2; AGC (cAMP-dependent, cGMP-dependent and protein kinase C) kinase family protein	--	[R]	General function prediction only	Protein kinase domain	Protein kinase PINOID 2 OS=Arabidopsis thaliana OX=3702 GN=PID2 PE=1 SV=1	T	Signal transduction mechanisms	AGC (cAMP-dependent, cGMP-dependent and protein kinase C) kinase family protein [Arabidopsis thaliana]	biological process: metabolic process (GO:0008152);; biological process: cellular process (GO:0009987);; molecular function: catalytic activity (GO:0003824);; molecular function: binding (GO:0005488)
AT1G29050	AT1G29050	9.18133	507	13.6735	710	9.38578	544	5.54468	323	6.44283	367	7.1366	373	0.00301487	-0.656671	down	--	--	Molecular Function: molecular_function (GO:0003674);; Molecular Function: catalytic activity (GO:0003824);; Cellular Component: cellular_component (GO:0005575);; Cellular Component: intracellular (GO:0005622);; Cellular Component: cell (GO:0005623);; Cellular Component: cytoplasm (GO:0005737);; Cellular Component: vacuole (GO:0005773);; Cellular Component: Golgi apparatus (GO:0005794);; Cellular …	K23877|9.7e-36|ccav:112525421|K23877 xyloglucan O-acetyltransferase | (RefSeq) protein ALTERED XYLOGLUCAN 4	--	--	--	GDSL/SGNH-like Acyl-Esterase family found in Pmr5 and Cas1p	Protein trichome birefringence-like 38 OS=Arabidopsis thaliana OX=3702 GN=TBL38 PE=2 SV=1	S	Function unknown	TRICHOME BIREFRINGENCE-LIKE 38 [Arabidopsis thaliana]	molecular function: catalytic activity (GO:0003824);; cellular component: cell (GO:0005623);; cellular component: cell part (GO:0044464);; cellular component: organelle (GO:0043226);; cellular component: cell junction (GO:0030054);; biological process: cellular process (GO:0009987);; cellular component: symplast (GO:0055044)
AT5G10300	AT5G10300	2.97255	115	2.60534	95	4.06341	165	1.73982	71	1.99254	80	1.72341	63	0.0376897	-0.715359	down	[I]	Lipid transport and metabolism	Biological Process: immune system process (GO:0002376);; Molecular Function: molecular_function (GO:0003674);; Molecular Function: catalytic activity (GO:0003824);; Biological Process: organic acid metabolic process (GO:0006082);; Biological Process: cellular aromatic compound metabolic process (GO:0006725);; Biological Process: response to stress (GO:0006950);; Biological Process: defense respon…	K20802|1.9e-147|ath:AT5G10300|K20802 (R)-mandelonitrile lyase [EC:4.1.2.10] | (RefSeq) MES5; methyl esterase 5	Cyanoamino acid metabolism (ko00460)	--	--	Alpha/beta hydrolase family	Alpha-hydroxynitrile lyase OS=Arabidopsis thaliana OX=3702 GN=HNL PE=1 SV=1	S	Function unknown	methyl esterase 5 [Arabidopsis thaliana]	biological process: immune system process (GO:0002376);; molecular function: catalytic activity (GO:0003824);; biological process: metabolic process (GO:0008152);; biological process: cellular process (GO:0009987);; biological process: single-organism process (GO:0044699);; biological process: response to stimulus (GO:0050896);; biological process: multi-organism process (GO:0051704);; biological…
AT2G20515	AT2G20515	3.85926	115	3.3785	95	3.26935	102	2.29519	72	1.4167	44	1.81978	51	0.0224574	-0.828509	down	--	--	--	--	--	[U]	Intracellular trafficking, secretion, and vesicular transport	--	--	S	Function unknown	pollen Ole e I family allergen protein [Arabidopsis thaliana]	--
AT3G55120	AT3G55120	32.9445	1194	30.6497	1046	35.5373	1352	15.5782	595	19.4293	726	17.2311	591	2.35e-10	-0.826543	down	--	--	Molecular Function: intramolecular lyase activity (GO:0016872);;	K01859|7.2e-133|ath:AT3G55120|K01859 chalcone isomerase [EC:5.5.1.6] | (RefSeq) TT5; Chalcone-flavanone isomerase family protein	Flavonoid biosynthesis (ko00941)	--	--	Chalcone-flavanone isomerase	Chalcone--flavonone isomerase 1 OS=Arabidopsis thaliana OX=3702 GN=CHI1 PE=1 SV=2	G	Carbohydrate transport and metabolism	chalcone flavanone isomerase [Arabidopsis thaliana]	molecular function: catalytic activity (GO:0003824)
AT3G08770	AT3G08770	81.1792	1885	79.3527	1735	73.2341	1785	45.2386	1108	34.3468	823	48.4751	1065	8.05e-07	-0.772258	down	--	--	Biological Process: lipid transport (GO:0006869);; Molecular Function: lipid binding (GO:0008289);; Biological Process: response to water deprivation (GO:0009414);;	--	--	--	--	Protease inhibitor/seed storage/LTP family	Non-specific lipid-transfer protein 6 OS=Arabidopsis thaliana OX=3702 GN=LTP6 PE=3 SV=1	U	Intracellular trafficking, secretion, and vesicular transport	lipid transfer protein 6 [Arabidopsis thaliana]	biological process: single-organism process (GO:0044699);; biological process: localization (GO:0051179);; molecular function: binding (GO:0005488);; biological process: response to stimulus (GO:0050896)
AT1G65845	AT1G65845	15.6713	299	22.3881	402	19.3584	388	11.4184	230	11.2607	222	8.51734	154	0.000663236	-0.778041	down	--	--	Cellular Component: integral component of membrane (GO:0016021);;	--	--	--	--	--	--	--	--	hypothetical protein [Arabidopsis thaliana]	cellular component: membrane (GO:0016020);; cellular component: membrane part (GO:0044425)
AT1G70950	AT1G70950	1.73786	112	1.13748	69	1.54742	105	0.727833	50	0.404648	27	0.456989	28	0.000380728	-1.366	down	--	--	--	K21596|6.3e-08|sind:105176456|K21596 calmodulin-binding transcription activator | (RefSeq) protein WVD2-like 2 isoform X1	--	--	--	Targeting protein for Xklp2 (TPX2) domain	Protein WVD2-like 7 OS=Arabidopsis thaliana OX=3702 GN=WDL7 PE=2 SV=1	S	Function unknown	TPX2 (targeting protein for Xklp2) protein family [Arabidopsis thaliana]	--
AT5G59310	AT5G59310	34.2429	841	6.74828	156	15.0033	387	1.24608	33	0.845777	22	0.387585	9	2.51e-14	-4.37736	down	--	--	Biological Process: lipid transport (GO:0006869);; Molecular Function: lipid binding (GO:0008289);;	--	--	--	--	Protease inhibitor/seed storage/LTP family	Non-specific lipid-transfer protein 4 OS=Arabidopsis thaliana OX=3702 GN=LTP4 PE=3 SV=1	U	Intracellular trafficking, secretion, and vesicular transport	lipid transfer protein 4 [Arabidopsis thaliana]	biological process: single-organism process (GO:0044699);; biological process: localization (GO:0051179);; molecular function: binding (GO:0005488)
AT1G09240	AT1G09240	21.5028	1047	41.3081	1894	23.3926	1196	14.7834	759	16.8741	848	15.6814	723	0.00144188	-0.770374	down	[O]	Posttranslational modification, protein turnover, chaperones	Molecular Function: nicotianamine synthase activity (GO:0030410);; Biological Process: nicotianamine biosynthetic process (GO:0030418);;	K05953|3.1e-184|ath:AT1G09240|K05953 nicotianamine synthase [EC:2.5.1.43] | (RefSeq) NAS3; nicotianamine synthase 3	--	--	--	Nicotianamine synthase protein	Nicotianamine synthase 3 OS=Arabidopsis thaliana OX=3702 GN=NAS3 PE=2 SV=1	E	Amino acid transport and metabolism	nicotianamine synthase 3 [Arabidopsis thaliana]	molecular function: catalytic activity (GO:0003824);; biological process: metabolic process (GO:0008152);; biological process: cellular process (GO:0009987);; biological process: single-organism process (GO:0044699)
AT3G05360	AT3G05360	1.00017	100	1.79564	169	1.98053	207	0.606639	64	1.22819	126	0.528481	50	0.0450369	-0.909593	down	--	--	Cellular Component: integral component of membrane (GO:0016021);;	--	--	[R]	General function prediction only	Leucine rich repeat	Receptor-like protein 30 OS=Arabidopsis thaliana OX=3702 GN=RLP30 PE=2 SV=1	S	Function unknown	receptor like protein 30 [Arabidopsis thaliana]	cellular component: membrane (GO:0016020);; cellular component: membrane part (GO:0044425)
AT5G64380	AT5G64380	11.3632	656	13.0967	712	12.6015	764	18.9686	1155	18.3252	1091	16.1925	885	1.83e-06	0.627315	up	[G]	Carbohydrate transport and metabolism	Cellular Component: cytoplasm (GO:0005737);; Biological Process: sucrose biosynthetic process (GO:0005986);; Biological Process: fructose metabolic process (GO:0006000);; Biological Process: fructose 6-phosphate metabolic process (GO:0006002);; Biological Process: gluconeogenesis (GO:0006094);; Cellular Component: chloroplast (GO:0009507);; Cellular Component: chloroplast stroma (GO:0009570);; Bi…	K03841|8.5e-232|ath:AT5G64380|K03841 fructose-1,6-bisphosphatase I [EC:3.1.3.11] | (RefSeq) Inositol monophosphatase family protein	Glycolysis / Gluconeogenesis (ko00010);; Pentose phosphate pathway (ko00030);; Fructose and mannose metabolism (ko00051);; Carbon fixation in photosynthetic organisms (ko00710);; Carbon metabolism (ko01200)	[G]	Carbohydrate transport and metabolism	Fructose-1-6-bisphosphatase, N-terminal domain	Fructose-1,6-bisphosphatase, chloroplastic OS=Brassica napus OX=3708 GN=FBP PE=2 SV=1	G	Carbohydrate transport and metabolism	Inositol monophosphatase family protein [Arabidopsis thaliana]	cellular component: cell (GO:0005623);; cellular component: cell part (GO:0044464);; biological process: metabolic process (GO:0008152);; biological process: cellular process (GO:0009987);; biological process: single-organism process (GO:0044699);; cellular component: organelle (GO:0043226);; cellular component: organelle part (GO:0044422);; molecular function: catalytic activity (GO:0003824)
AT1G19640	AT1G19640	2.29438	143	1.40162	82	2.52436	165	1.05623	69	0.717571	46	1.00454	59	0.00399292	-1.06564	down	[I]	Lipid transport and metabolism	Molecular Function: methyltransferase activity (GO:0008168);;	K08241|3.8e-221|ath:AT1G19640|K08241 jasmonate O-methyltransferase [EC:2.1.1.141] | (RefSeq) JMT; jasmonic acid carboxyl methyltransferase	alpha-Linolenic acid metabolism (ko00592)	--	--	SAM dependent carboxyl methyltransferase	Jasmonate O-methyltransferase OS=Arabidopsis thaliana OX=3702 GN=JMT PE=1 SV=3	S	Function unknown	jasmonic acid carboxyl methyltransferase [Arabidopsis thaliana]	molecular function: catalytic activity (GO:0003824)
AT1G76530	AT1G76530	4.9758	280	5.03191	266	4.61261	272	2.1266	126	0.878775	51	1.53	82	6.8e-07	-1.58637	down	--	--	Cellular Component: integral component of membrane (GO:0016021);; Biological Process: transmembrane transport (GO:0055085);;	K24139|4.1e-229|ath:AT1G76530|K24139 auxin efflux carrier family protein | (RefSeq) Auxin efflux carrier family protein	--	[S]	Function unknown	Membrane transport protein	Protein PIN-LIKES 4 OS=Arabidopsis thaliana OX=3702 GN=PILS4 PE=2 SV=1	S	Function unknown	Auxin efflux carrier family protein [Arabidopsis thaliana]	cellular component: membrane (GO:0016020);; cellular component: membrane part (GO:0044425);; biological process: localization (GO:0051179)
AT2G47800	AT2G47800	4.94972	935	4.19391	746	7.11836	1412	2.48752	496	2.79441	544	2.27068	406	2.6e-08	-1.00052	down	[V]	Defense mechanisms	Molecular Function: ATP binding (GO:0005524);; Cellular Component: integral component of membrane (GO:0016021);; Molecular Function: ATPase activity (GO:0016887);; Molecular Function: ATPase activity, coupled to transmembrane movement of substances (GO:0042626);;	K05666|0.0e+00|brp:103871477|K05666 ATP-binding cassette, subfamily C (CFTR/MRP), member 2 | (RefSeq) ABC transporter C family member 4 isoform X1	ABC transporters (ko02010)	[Q]	Secondary metabolites biosynthesis, transport and catabolism	ABC transporter transmembrane region	ABC transporter C family member 4 OS=Arabidopsis thaliana OX=3702 GN=ABCC4 PE=1 SV=2	V	Defense mechanisms	multidrug resistance-associated protein 4 [Arabidopsis thaliana]	molecular function: binding (GO:0005488);; cellular component: membrane (GO:0016020);; cellular component: membrane part (GO:0044425);; molecular function: catalytic activity (GO:0003824);; biological process: localization (GO:0051179);; molecular function: transporter activity (GO:0005215)
AT5G24460	AT5G24460	23.6115	1082	24.5231	1058	24.5636	1182	37.7205	1822	35.2232	1664	33.1352	1436	3.24e-08	0.641542	up	--	--	Molecular Function: hydrolase activity (GO:0016787);;	--	--	--	--	--	--	S	Function unknown	RING-H2 zinc finger protein [Arabidopsis thaliana]	molecular function: catalytic activity (GO:0003824)
AT1G66390	AT1G66390	3.79723	146	1.18447	43	6.52262	264	0.369964	15	0.546737	22	0.459004	17	1.59e-07	-2.92588	down	--	--	Molecular Function: DNA binding (GO:0003677);; Cellular Component: nucleus (GO:0005634);;	K09422|4.4e-146|ath:AT1G66390|K09422 transcription factor MYB, plant | (RefSeq) MYB90; myb domain protein 90	--	[K]	Transcription	Myb-like DNA-binding domain	Transcription factor MYB90 OS=Arabidopsis thaliana OX=3702 GN=MYB90 PE=1 SV=1	K	Transcription	myb domain protein 90 [Arabidopsis thaliana]	molecular function: binding (GO:0005488);; cellular component: cell (GO:0005623);; cellular component: organelle (GO:0043226);; cellular component: cell part (GO:0044464)
AT2G29490	AT2G29490	8.23166	322	6.17828	228	8.46073	348	1.19104	50	4.517	182	2.81187	104	0.0014453	-1.3272	down	[O]	Posttranslational modification, protein turnover, chaperones	Biological Process: response to acid chemical (GO:0001101);; Molecular Function: molecular_function (GO:0003674);; Molecular Function: catalytic activity (GO:0003824);; Molecular Function: glutathione transferase activity (GO:0004364);; Molecular Function: protein binding (GO:0005515);; Cellular Component: cellular_component (GO:0005575);; Cellular Component: intracellular (GO:0005622);; Cellular…	K00799|3.5e-126|ath:AT2G29490|K00799 glutathione S-transferase [EC:2.5.1.18] | (RefSeq) GSTU1; glutathione S-transferase TAU 1	Glutathione metabolism (ko00480)	[O]	Posttranslational modification, protein turnover, chaperones	Glutathione S-transferase, N-terminal domain	Glutathione S-transferase U1 OS=Arabidopsis thaliana OX=3702 GN=GSTU1 PE=2 SV=1	O	Posttranslational modification, protein turnover, chaperones	glutathione S-transferase TAU 1 [Arabidopsis thaliana]	biological process: response to stimulus (GO:0050896);; molecular function: catalytic activity (GO:0003824);; molecular function: binding (GO:0005488);; cellular component: cell (GO:0005623);; cellular component: cell part (GO:0044464);; biological process: metabolic process (GO:0008152);; biological process: cellular process (GO:0009987);; biological process: single-organism process (GO:0044699)…
AT5G61900	AT5G61900	6.06438	496	6.74647	516	6.38669	545	4.04371	350	3.16888	269	3.70945	288	6.01e-05	-0.703013	down	--	--	Molecular Function: calcium-dependent phospholipid binding (GO:0005544);; Biological Process: negative regulation of cell death (GO:0060548);;	K16280|1.6e-18|ppp:112275577|K16280 E3 ubiquitin-protein ligase RGLG [EC:2.3.2.27] | (RefSeq) E3 ubiquitin-protein ligase RGLG2-like	--	[T]	Signal transduction mechanisms	Copine	Protein BONZAI 1 OS=Arabidopsis thaliana OX=3702 GN=BON1 PE=1 SV=2	S	Function unknown	unnamed protein product [Arabidopsis thaliana]	molecular function: binding (GO:0005488);; biological process: biological regulation (GO:0065007)
AT5G11920	AT5G11920	0.589553	45	2.81308	198	2.22892	175	0.34834	28	0.717139	56	0.334113	24	0.000989961	-1.87794	down	[G]	Carbohydrate transport and metabolism	Molecular Function: hydrolase activity, hydrolyzing O-glycosyl compounds (GO:0004553);; Biological Process: carbohydrate metabolic process (GO:0005975);;	K01193|0.0e+00|ath:AT5G11920|K01193 beta-fructofuranosidase [EC:3.2.1.26] | (RefSeq) cwINV6; 6-&1-fructan exohydrolase	Galactose metabolism (ko00052);; Starch and sucrose metabolism (ko00500)	[G]	Carbohydrate transport and metabolism	Glycosyl hydrolases family 32 N-terminal domain	Beta-fructofuranosidase, insoluble isoenzyme CWINV6 OS=Arabidopsis thaliana OX=3702 GN=CWINV6 PE=2 SV=1	G	Carbohydrate transport and metabolism	6-&1-fructan exohydrolase [Arabidopsis thaliana]	molecular function: catalytic activity (GO:0003824);; biological process: metabolic process (GO:0008152)
AT3G51400	AT3G51400	2.3087	100	4.01509	163	2.11291	96	5.07621	231	3.85892	172	4.26165	174	0.0458568	0.73838	up	--	--	--	--	--	--	--	Arabidopsis protein of unknown function	--	S	Function unknown	hypothetical protein (DUF241) [Arabidopsis thaliana]	--
AT1G05300	AT1G05300	10.5904	581	14.8481	776	10.6734	657	6.29663	385	7.25406	436	6.23351	332	6.9e-05	-0.73853	down	--	--	Molecular Function: zinc ion transmembrane transporter activity (GO:0005385);; Cellular Component: integral component of membrane (GO:0016021);;	K14709|3.5e-125|ath:AT1G05300|K14709 solute carrier family 39 (zinc transporter), member 1/2/3 | (RefSeq) ZIP5; zinc transporter 5 precursor	--	[P]	Inorganic ion transport and metabolism	ZIP Zinc transporter	Zinc transporter 5 OS=Arabidopsis thaliana OX=3702 GN=ZIP5 PE=2 SV=1	P	Inorganic ion transport and metabolism	zinc transporter 5 precursor [Arabidopsis thaliana]	biological process: localization (GO:0051179);; molecular function: transporter activity (GO:0005215);; cellular component: membrane (GO:0016020);; cellular component: membrane part (GO:0044425)
AT5G05365	AT5G05365	3.22523	65	3.15126	60	3.56399	75	0.738204	16	0.966374	20	2.04234	39	0.00439918	-1.30594	down	--	--	Biological Process: metal ion transport (GO:0030001);; Molecular Function: metal ion binding (GO:0046872);;	K18081|9.5e-07|smo:SELMODRAFT_437478|K18081 myotubularin-related protein 1/2 [EC:3.1.3.64 3.1.3.95] | (RefSeq) hypothetical protein	Inositol phosphate metabolism (ko00562);; Phosphatidylinositol signaling system (ko04070)	--	--	Heavy-metal-associated domain	Heavy metal-associated isoprenylated plant protein 45 OS=Arabidopsis thaliana OX=3702 GN=HIPP45 PE=3 SV=1	S	Function unknown	Heavy metal transport/detoxification superfamily protein [Arabidopsis thaliana]	biological process: localization (GO:0051179);; molecular function: binding (GO:0005488)
AT2G05380	AT2G05380	146.952	3452	129.399	2862	92.7688	2288	35.9871	892	53.0527	1285	49.8594	1108	6.44e-11	-1.3239	down	--	--	Biological Process: cell morphogenesis (GO:0000902);; Biological Process: response to acid chemical (GO:0001101);; Biological Process: response to stress (GO:0006950);; Biological Process: multicellular organism development (GO:0007275);; Biological Process: biological_process (GO:0008150);; Biological Process: regulation of cell size (GO:0008361);; Biological Process: response to desiccation (GO…	--	--	--	--	Glycine rich protein family	Glycine-rich protein 3 short isoform OS=Arabidopsis thaliana OX=3702 GN=GRP3S PE=1 SV=2	--	--	glycine-rich protein 3 short isoform [Arabidopsis thaliana]	biological process: cellular process (GO:0009987);; biological process: developmental process (GO:0032502);; biological process: single-organism process (GO:0044699);; biological process: cellular component organization or biogenesis (GO:0071840);; biological process: response to stimulus (GO:0050896);; biological process: multicellular organismal process (GO:0032501);; biological process: biolog…
AT3G14595	AT3G14595	35.0599	1008	37.3824	1012	36.028	1088	56.6819	1718	47.5303	1409	49.2615	1340	2.78e-06	0.597268	up	--	--	Cellular Component: ribosome (GO:0005840);; Cellular Component: integral component of membrane (GO:0016021);;	K02882|2.3e-16|vvi:100260572|K02882 large subunit ribosomal protein L18Ae | (RefSeq) 60S ribosomal protein L18a-like	Ribosome (ko03010)	--	--	--	60S ribosomal protein L18a-like protein OS=Arabidopsis thaliana OX=3702 GN=At1g29970 PE=2 SV=2	--	--	Ribosomal protein L18ae family [Arabidopsis thaliana]	cellular component: cell (GO:0005623);; cellular component: macromolecular complex (GO:0032991);; cellular component: organelle (GO:0043226);; cellular component: cell part (GO:0044464);; cellular component: membrane (GO:0016020);; cellular component: membrane part (GO:0044425)
AT2G34070	AT2G34070	6.17982	347	4.31814	228	7.48417	441	2.65188	157	3.25414	188	4.27137	227	0.0150868	-0.718261	down	--	--	Molecular Function: molecular_function (GO:0003674);; Molecular Function: catalytic activity (GO:0003824);; Cellular Component: cellular_component (GO:0005575);; Cellular Component: intracellular (GO:0005622);; Cellular Component: cell (GO:0005623);; Cellular Component: cytoplasm (GO:0005737);; Cellular Component: vacuole (GO:0005773);; Cellular Component: Golgi apparatus (GO:0005794);; Cellular …	K23877|6.2e-38|csat:104750868|K23877 xyloglucan O-acetyltransferase | (RefSeq) protein ALTERED XYLOGLUCAN 4-like	--	--	--	GDSL/SGNH-like Acyl-Esterase family found in Pmr5 and Cas1p	Protein trichome birefringence-like 37 OS=Arabidopsis thaliana OX=3702 GN=TBL37 PE=2 SV=2	S	Function unknown	TRICHOME BIREFRINGENCE-LIKE 37 [Arabidopsis thaliana]	molecular function: catalytic activity (GO:0003824);; cellular component: cell (GO:0005623);; cellular component: cell part (GO:0044464);; cellular component: organelle (GO:0043226);; cellular component: cell junction (GO:0030054);; biological process: cellular process (GO:0009987);; cellular component: symplast (GO:0055044)
AT4G25270	AT4G25270	3.33118	206	3.37438	197	3.88576	252	5.50286	358	4.84629	309	4.87434	285	0.00234741	0.620411	up	--	--	Molecular Function: molecular_function (GO:0003674);; Molecular Function: nucleic acid binding (GO:0003676);; Molecular Function: RNA binding (GO:0003723);; Molecular Function: catalytic activity (GO:0003824);; Molecular Function: nuclease activity (GO:0004518);; Molecular Function: endonuclease activity (GO:0004519);; Molecular Function: binding (GO:0005488);; Cellular Component: cellular_compon…	K13800|6.2e-182|csv:101217681|K13800 UMP-CMP kinase [EC:2.7.4.14] | (RefSeq) UMP-CMP kinase isoform X1	Pyrimidine metabolism (ko00240)	[R]	General function prediction only	PPR repeat	Pentatricopeptide repeat-containing protein At4g25270, chloroplastic OS=Arabidopsis thaliana OX=3702 GN=PCMP-E53 PE=3 SV=1	S	Function unknown	Tetratricopeptide repeat (TPR)-like superfamily protein [Arabidopsis thaliana]	molecular function: binding (GO:0005488);; molecular function: catalytic activity (GO:0003824);; biological process: metabolic process (GO:0008152);; biological process: cellular process (GO:0009987);; cellular component: cell (GO:0005623);; cellular component: cell part (GO:0044464);; cellular component: organelle (GO:0043226)
AT5G41820	AT5G41820	0.278377	23	0.477356	37	0.242206	21	1.07419	92	1.17065	98	0.419494	32	0.00373405	1.48392	up	--	--	Cellular Component: Rab-protein geranylgeranyltransferase complex (GO:0005968);; Molecular Function: protein prenyltransferase activity (GO:0008318);; Biological Process: protein geranylgeranylation (GO:0018344);;	K14050|0.0e+00|ath:AT5G41820|K14050 geranylgeranyl transferase type-2 subunit alpha [EC:2.5.1.60] | (RefSeq) RGTA2; RAB geranylgeranyl transferase alpha subunit 2	--	[O]	Posttranslational modification, protein turnover, chaperones	Protein prenyltransferase alpha subunit repeat	Geranylgeranyl transferase type-2 subunit alpha 2 OS=Arabidopsis thaliana OX=3702 GN=RGTA2 PE=3 SV=1	O	Posttranslational modification, protein turnover, chaperones	RAB geranylgeranyl transferase alpha subunit 2 [Arabidopsis thaliana]	cellular component: cell (GO:0005623);; cellular component: macromolecular complex (GO:0032991);; cellular component: cell part (GO:0044464);; molecular function: catalytic activity (GO:0003824);; biological process: metabolic process (GO:0008152);; biological process: cellular process (GO:0009987)
AT3G47570	AT3G47570	3.13483	406	3.68269	449	4.82627	655	1.89582	259	2.90919	388	1.60213	196	0.00311676	-0.758269	down	[T]	Signal transduction mechanisms	Molecular Function: protein kinase activity (GO:0004672);; Molecular Function: ATP binding (GO:0005524);; Cellular Component: integral component of membrane (GO:0016021);;	K13428|1.0e-156|ath:AT5G20480|K13428 LRR receptor-like serine/threonine-protein kinase EFR [EC:2.7.11.1] | (RefSeq) EFR; EF-TU receptor	Plant-pathogen interaction (ko04626)	--	--	Protein kinase domain	Probable LRR receptor-like serine/threonine-protein kinase At3g47570 OS=Arabidopsis thaliana OX=3702 GN=At3g47570 PE=2 SV=1	S	Function unknown	Leucine-rich repeat protein kinase family protein [Arabidopsis thaliana]	biological process: metabolic process (GO:0008152);; biological process: cellular process (GO:0009987);; molecular function: catalytic activity (GO:0003824);; molecular function: binding (GO:0005488);; cellular component: membrane (GO:0016020);; cellular component: membrane part (GO:0044425)
AT1G33260	AT1G33260	2.42437	151	1.81032	107	2.31735	152	1.35354	89	1.03079	67	1.23389	73	0.0222859	-0.756194	down	[T]	Signal transduction mechanisms	Molecular Function: protein kinase activity (GO:0004672);; Molecular Function: ATP binding (GO:0005524);;	K20718|5.4e-41|han:110912153|K20718 LRR receptor-like serine/threonine-protein kinase ERECTA [EC:2.7.11.1] | (RefSeq) LRR receptor-like serine/threonine-protein kinase ERL1	MAPK signaling pathway - plant (ko04016)	[T]	Signal transduction mechanisms	Protein kinase domain	Probable receptor-like protein kinase At1g33260 OS=Arabidopsis thaliana OX=3702 GN=At1g33260 PE=2 SV=1	T	Signal transduction mechanisms	Protein kinase superfamily protein [Arabidopsis thaliana]	biological process: metabolic process (GO:0008152);; biological process: cellular process (GO:0009987);; molecular function: catalytic activity (GO:0003824);; molecular function: binding (GO:0005488)
AT5G39520	AT5G39520	1.07553	40	5.88094	206	3.52823	138	1.01782	40	0.810237	32	0.588465	21	0.000515015	-1.98685	down	--	--	--	--	--	--	--	Protein of unknown function (DUF1997)	--	S	Function unknown	hypothetical protein (DUF1997) [Arabidopsis thaliana]	--
AT5G08565	AT5G08565	5.30264	139	4.76512	116	5.83033	159	7.75568	212	6.40963	171	9.44434	233	0.0226616	0.666633	up	--	--	Cellular Component: nucleus (GO:0005634);; Molecular Function: zinc ion binding (GO:0008270);; Biological Process: positive regulation of DNA-templated transcription, elongation (GO:0032786);;	K15171|3.8e-52|ath:AT5G08565|K15171 transcription elongation factor SPT4 | (RefSeq) Transcription initiation Spt4-like protein	--	[K]	Transcription	Spt4/RpoE2 zinc finger	Transcription elongation factor SPT4 homolog 1 OS=Arabidopsis thaliana OX=3702 GN=At5g08565 PE=3 SV=3	K	Transcription	Transcription initiation Spt4-like protein [Arabidopsis thaliana]	cellular component: cell (GO:0005623);; cellular component: organelle (GO:0043226);; cellular component: cell part (GO:0044464);; molecular function: binding (GO:0005488);; biological process: biological regulation (GO:0065007)
AT5G59520	AT5G59520	1.2846	65	2.89765	138	2.28222	121	1.19134	64	0.974516	51	0.603055	29	0.0116464	-1.10755	down	[P]	Inorganic ion transport and metabolism	Cellular Component: membrane (GO:0016020);; Molecular Function: metal ion transmembrane transporter activity (GO:0046873);;	K14709|1.9e-174|ath:AT5G59520|K14709 solute carrier family 39 (zinc transporter), member 1/2/3 | (RefSeq) ZIP2; ZRT/IRT-like protein 2	--	[P]	Inorganic ion transport and metabolism	ZIP Zinc transporter	Zinc transporter 2 OS=Arabidopsis thaliana OX=3702 GN=ZIP2 PE=2 SV=1	P	Inorganic ion transport and metabolism	ZRT/IRT-like protein 2 [Arabidopsis thaliana]	cellular component: membrane (GO:0016020);; biological process: localization (GO:0051179);; molecular function: transporter activity (GO:0005215)
AT1G17560	AT1G17560	12.4397	427	11.3032	365	13.8356	498	6.95725	252	6.71279	238	8.74649	284	0.00155382	-0.644192	down	[J]	Translation, ribosomal structure and biogenesis	Molecular Function: structural constituent of ribosome (GO:0003735);; Cellular Component: ribosome (GO:0005840);; Biological Process: translation (GO:0006412);;	K02874|3.6e-103|ath:AT1G17560|K02874 large subunit ribosomal protein L14 | (RefSeq) HLL; Ribosomal protein L14p/L23e family protein	Ribosome (ko03010)	[J]	Translation, ribosomal structure and biogenesis	Ribosomal protein L14p/L23e	50S ribosomal protein HLL, mitochondrial OS=Arabidopsis thaliana OX=3702 GN=HLL PE=2 SV=1	J	Translation, ribosomal structure and biogenesis	Ribosomal protein L14p/L23e family protein [Arabidopsis thaliana]	molecular function: structural molecule activity (GO:0005198);; cellular component: cell (GO:0005623);; cellular component: macromolecular complex (GO:0032991);; cellular component: organelle (GO:0043226);; cellular component: cell part (GO:0044464);; biological process: metabolic process (GO:0008152);; biological process: cellular process (GO:0009987)
Arabidopsis_thaliana_newGene_581	--	5.82291	195	5.41247	171	5.11677	181	2.99581	106	2.18277	77	2.9682	95	0.0022503	-0.898587	down	--	--	--	--	--	--	--	--	--	--	--	--	--
AT5G46220	AT5G46220	1.03771	62	1.4219	79	1.16749	73	2.71637	169	3.31013	202	1.65417	93	0.00102297	1.17214	up	--	--	Cellular Component: Golgi apparatus (GO:0005794);; Biological Process: pollen tube growth (GO:0009860);; Biological Process: stomatal movement (GO:0010118);; Cellular Component: integral component of membrane (GO:0016021);; Molecular Function: dihydroceramidase activity (GO:0071633);; Cellular Component: pollen tube (GO:0090406);; Biological Process: regulation of stomatal opening (GO:1902456);;	--	--	--	--	Protein of unknown function (DUF616)	Probable hexosyltransferase MUCI70 OS=Arabidopsis thaliana OX=3702 GN=MUCI70 PE=1 SV=1	S	Function unknown	transmembrane protein (DUF616) [Arabidopsis thaliana]	cellular component: cell (GO:0005623);; cellular component: organelle (GO:0043226);; cellular component: cell part (GO:0044464);; biological process: reproduction (GO:0000003);; biological process: cellular process (GO:0009987);; biological process: reproductive process (GO:0022414);; biological process: developmental process (GO:0032502);; biological process: growth (GO:0040007);; biological pro…
AT1G67940	AT1G67940	13.8108	572	12.2692	479	14.4918	630	8.5633	374	7.33375	314	6.67509	262	1.01e-05	-0.745906	down	[P]	Inorganic ion transport and metabolism	Molecular Function: inorganic phosphate transmembrane transporter activity (GO:0005315);; Molecular Function: ATP binding (GO:0005524);; Cellular Component: membrane (GO:0016020);; Molecular Function: ATPase activity (GO:0016887);; Biological Process: phosphate ion transmembrane transport (GO:0035435);;	K05658|1.4e-30|jcu:105632882|K05658 ATP-binding cassette, subfamily B (MDR/TAP), member 1 [EC:7.6.2.2] | (RefSeq) ABC transporter B family member 15	ABC transporters (ko02010)	[Q]	Secondary metabolites biosynthesis, transport and catabolism	ABC transporter	ABC transporter I family member 17 OS=Arabidopsis thaliana OX=3702 GN=ABCI17 PE=2 SV=1	P	Inorganic ion transport and metabolism	non-intrinsic ABC protein 3 [Arabidopsis thaliana]	biological process: localization (GO:0051179);; molecular function: transporter activity (GO:0005215);; molecular function: binding (GO:0005488);; cellular component: membrane (GO:0016020);; molecular function: catalytic activity (GO:0003824)
AT2G46820	AT2G46820	978.707	35585	976.214	33448	876.405	33476	1409.45	54035	1269.35	47578	1348.34	46376	9.65e-07	0.601034	up	[J]	Translation, ribosomal structure and biogenesis	Cellular Component: thylakoid (GO:0009579);;	K01092|7.1e-10|boe:106307850|K01092 myo-inositol-1(or 4)-monophosphatase [EC:3.1.3.25] | (RefSeq) phosphatase IMPL1, chloroplastic-like isoform X1	Inositol phosphate metabolism (ko00562);; Phosphatidylinositol signaling system (ko04070)	--	--	CAAD domains of cyanobacterial aminoacyl-tRNA synthetase	Protein CURVATURE THYLAKOID 1B, chloroplastic OS=Arabidopsis thaliana OX=3702 GN=CURT1B PE=1 SV=2	S	Function unknown	photosystem I P subunit [Arabidopsis thaliana]	cellular component: cell (GO:0005623);; cellular component: cell part (GO:0044464)
AT5G45830	AT5G45830	1.62252	68	2.05723	81	2.01085	88	5.2729	231	3.99575	171	4.84792	190	2.59e-07	1.39961	up	--	--	Biological Process: transcription, DNA-templated (GO:0006351);; Molecular Function: sequence-specific DNA binding (GO:0043565);;	K14431|2.1e-06|sita:101774433|K14431 transcription factor TGA | (RefSeq) transcription factor TGAL1	Plant hormone signal transduction (ko04075)	--	--	Seed dormancy control	Protein DELAY OF GERMINATION 1 OS=Arabidopsis thaliana OX=3702 GN=DOG1 PE=1 SV=1	S	Function unknown	delay of germination 1 [Arabidopsis thaliana]	biological process: metabolic process (GO:0008152);; biological process: cellular process (GO:0009987);; molecular function: binding (GO:0005488)
AT3G48920	AT3G48920	2.10207	65	1.22568	36	1.36136	44	0.721362	24	0.604571	20	0.634981	19	0.0159086	-1.12664	down	--	--	Molecular Function: transcription regulatory region sequence-specific DNA binding (GO:0000976);; Molecular Function: transcription factor activity, sequence-specific DNA binding (GO:0003700);; Cellular Component: nucleus (GO:0005634);; Biological Process: cell differentiation (GO:0030154);; Molecular Function: sequence-specific DNA binding (GO:0043565);;	K09422|1.9e-147|ath:AT3G48920|K09422 transcription factor MYB, plant | (RefSeq) MYB45; myb domain protein 45	--	[K]	Transcription	Myb-like DNA-binding domain	Transcription factor LAF1 OS=Arabidopsis thaliana OX=3702 GN=LAF1 PE=1 SV=2	K	Transcription	myb domain protein 45 [Arabidopsis thaliana]	molecular function: binding (GO:0005488);; biological process: biological regulation (GO:0065007);; molecular function: nucleic acid binding transcription factor activity (GO:0001071);; cellular component: cell (GO:0005623);; cellular component: organelle (GO:0043226);; cellular component: cell part (GO:0044464);; biological process: cellular process (GO:0009987);; biological process: development…
AT1G64660	AT1G64660	16.5349	1049	10.9467	654	13.7147	914	7.83173	524	4.72647	310	8.59675	516	0.000531276	-0.864849	down	[E]	Amino acid transport and metabolism	Molecular Function: catalytic activity (GO:0003824);; Biological Process: transsulfuration (GO:0019346);; Molecular Function: pyridoxal phosphate binding (GO:0030170);;	K01761|9.9e-250|ath:AT1G64660|K01761 methionine-gamma-lyase [EC:4.4.1.11] | (RefSeq) MGL; methionine gamma-lyase	Cysteine and methionine metabolism (ko00270);; Selenocompound metabolism (ko00450)	[E]	Amino acid transport and metabolism	Cys/Met metabolism PLP-dependent enzyme	Methionine gamma-lyase OS=Arabidopsis thaliana OX=3702 GN=MGL PE=1 SV=1	E	Amino acid transport and metabolism	methionine gamma-lyase [Arabidopsis thaliana]	molecular function: catalytic activity (GO:0003824);; biological process: metabolic process (GO:0008152);; biological process: cellular process (GO:0009987);; biological process: single-organism process (GO:0044699);; molecular function: binding (GO:0005488)
AT4G13770	AT4G13770	94.9434	6417	94.8329	6036	122.326	8680	224.571	16000	198.692	13845	217.755	13921	1.34e-22	1.14115	up	[QV]	Secondary metabolites biosynthesis, transport and catabolism;; Defense mechanisms	Molecular Function: monooxygenase activity (GO:0004497);; Molecular Function: iron ion binding (GO:0005506);; Molecular Function: oxidoreductase activity, acting on paired donors, with incorporation or reduction of molecular oxygen (GO:0016705);; Molecular Function: heme binding (GO:0020037);;	K12156|2.4e-292|ath:AT4G13770|K12156 (methylthio)alkanaldoxime N-monooxygenase [EC:1.14.14.43] | (RefSeq) CYP83A1; cytochrome P450, family 83, subfamily A, polypeptide 1	Glucosinolate biosynthesis (ko00966);; 2-Oxocarboxylic acid metabolism (ko01210)	[Q]	Secondary metabolites biosynthesis, transport and catabolism	Cytochrome P450	Cytochrome P450 83A1 OS=Arabidopsis thaliana OX=3702 GN=CYP83A1 PE=1 SV=2	Q	Secondary metabolites biosynthesis, transport and catabolism	cytochrome P450, family 83, subfamily A, polypeptide 1 [Arabidopsis thaliana]	biological process: metabolic process (GO:0008152);; biological process: single-organism process (GO:0044699);; molecular function: catalytic activity (GO:0003824);; molecular function: binding (GO:0005488)
AT2G43510	AT2G43510	53.7115	1028	72.1824	1300	53.2143	1069	12.6435	255	6.66581	132	10.3009	187	1.81e-30	-2.49767	down	--	--	Cellular Component: extracellular region (GO:0005576);; Biological Process: defense response (GO:0006952);; Biological Process: pathogenesis (GO:0009405);; Molecular Function: sodium channel inhibitor activity (GO:0019871);;	--	--	--	--	Scorpion toxin-like domain	Defensin-like protein 195 OS=Arabidopsis thaliana OX=3702 GN=ATTI1 PE=1 SV=3	S	Function unknown	trypsin inhibitor protein 1 [Arabidopsis thaliana]	cellular component: extracellular region (GO:0005576);; biological process: response to stimulus (GO:0050896);; biological process: multi-organism process (GO:0051704);; biological process: biological regulation (GO:0065007);; molecular function: molecular function regulator (GO:0098772)
AT3G25590	AT3G25590	3.71405	233	4.02548	238	4.05423	267	2.23171	148	1.76125	114	2.64198	157	0.00633362	-0.729399	down	--	--	--	--	--	--	--	--	--	S	Function unknown	micronuclear linker histone polyprotein-like protein [Arabidopsis thaliana]	--
AT5G58310	AT5G58310	8.60825	337	11.6873	431	10.6699	439	27.2592	1124	25.6891	1036	18.8438	698	7.98e-15	1.30954	up	[HR]	Coenzyme transport and metabolism;; General function prediction only	Molecular Function: molecular_function (GO:0003674);; Molecular Function: catalytic activity (GO:0003824);; Biological Process: organic acid metabolic process (GO:0006082);; Biological Process: cellular aromatic compound metabolic process (GO:0006725);; Biological Process: nitrogen compound metabolic process (GO:0006807);; Biological Process: multicellular organism development (GO:0007275);; Biol…	K13544|3.6e-74|boe:106304188|K13544 pheophorbidase [EC:3.1.1.82] | (RefSeq) pheophorbidase-like	Porphyrin and chlorophyll metabolism (ko00860)	--	--	Alpha/beta hydrolase family	Methylesterase 18 OS=Arabidopsis thaliana OX=3702 GN=MES18 PE=2 SV=1	S	Function unknown	methyl esterase 18 [Arabidopsis thaliana]	molecular function: catalytic activity (GO:0003824);; biological process: metabolic process (GO:0008152);; biological process: cellular process (GO:0009987);; biological process: single-organism process (GO:0044699);; biological process: multicellular organismal process (GO:0032501);; biological process: developmental process (GO:0032502);; biological process: biological regulation (GO:0065007)
AT1G74090	AT1G74090	29.8787	1496	29.4814	1390	42.8943	2255	68.6037	3620	63.0283	3253	68.7449	3255	1.39e-15	1.07547	up	--	--	Molecular Function: sulfotransferase activity (GO:0008146);;	K22321|2.7e-210|ath:AT1G74090|K22321 aliphatic desulfoglucosinolate sulfotransferase [EC:2.8.2.38] | (RefSeq) SOT18; desulfo-glucosinolate sulfotransferase 18	Glucosinolate biosynthesis (ko00966)	[R]	General function prediction only	Sulfotransferase domain	Cytosolic sulfotransferase 18 OS=Arabidopsis thaliana OX=3702 GN=SOT18 PE=1 SV=1	S	Function unknown	desulfo-glucosinolate sulfotransferase 18 [Arabidopsis thaliana]	molecular function: catalytic activity (GO:0003824)
AT4G17880	AT4G17880	16.9503	1467	15.4468	1259	18.423	1674	9.17574	837	9.69723	865	10.6832	875	6.3e-08	-0.683478	down	--	--	Molecular Function: protein dimerization activity (GO:0046983);;	K13422|2.3e-177|thj:104827760|K13422 transcription factor MYC2 | (RefSeq) transcription factor MYC4-like	MAPK signaling pathway - plant (ko04016);; Plant hormone signal transduction (ko04075)	--	--	bHLH-MYC and R2R3-MYB transcription factors N-terminal	Transcription factor MYC4 OS=Arabidopsis thaliana OX=3702 GN=MYC4 PE=1 SV=1	K	Transcription	Basic helix-loop-helix (bHLH) DNA-binding family protein [Arabidopsis thaliana]	molecular function: binding (GO:0005488)
AT2G45080	AT2G45080	4.71825	130	3.30317	86	4.89061	141	2.11628	62	2.05289	59	2.89661	76	0.0395367	-0.759235	down	--	--	Biological Process: regulation of cyclin-dependent protein serine/threonine kinase activity (GO:0000079);; Molecular Function: protein kinase binding (GO:0019901);;	K01255|3.5e-17|mng:MNEG_4524|K01255 leucyl aminopeptidase [EC:3.4.11.1] | (RefSeq) leucyl aminopeptidase	Glutathione metabolism (ko00480)	[R]	General function prediction only	Cyclin	Cyclin-U2-1 OS=Arabidopsis thaliana OX=3702 GN=CYCU2-1 PE=1 SV=1	S	Function unknown	cyclin p3;1 [Arabidopsis thaliana]	biological process: biological regulation (GO:0065007);; molecular function: binding (GO:0005488)
AT4G30670	AT4G30670	2.61723	62	6.17968	138	7.80839	194	1.29321	33	0.855121	21	1.44744	33	3.39e-06	-2.06579	down	--	--	--	--	--	--	--	--	--	--	--	Putative membrane lipoprotein [Arabidopsis thaliana]	--
AT1G69480	AT1G69480	0.587837	57	0.519364	48	0.979481	100	0.275102	29	0.294047	30	0.266661	25	0.00406057	-1.18248	down	--	--	Cellular Component: integral component of membrane (GO:0016021);;	K24195|4.4e-128|ppp:112273420|K24195 xenotropic and polytropic retrovirus receptor 1 | (RefSeq) phosphate transporter PHO1-like	--	[U]	Intracellular trafficking, secretion, and vesicular transport	EXS family	Phosphate transporter PHO1 homolog 10 OS=Arabidopsis thaliana OX=3702 GN=PHO1-H10 PE=2 SV=1	T	Signal transduction mechanisms	EXS (ERD1/XPR1/SYG1) family protein [Arabidopsis thaliana]	cellular component: membrane (GO:0016020);; cellular component: membrane part (GO:0044425)
AT2G17500	AT2G17500	12.5106	815	14.4195	894	14.939	1021	5.7362	399	6.02957	403	3.97894	249	3.29e-16	-1.30702	down	--	--	Cellular Component: integral component of membrane (GO:0016021);; Biological Process: transmembrane transport (GO:0055085);;	K24139|8.7e-221|ath:AT2G17500|K24139 auxin efflux carrier family protein | (RefSeq) Auxin efflux carrier family protein	--	[S]	Function unknown	Membrane transport protein	Protein PIN-LIKES 5 OS=Arabidopsis thaliana OX=3702 GN=PILS5 PE=2 SV=1	S	Function unknown	Auxin efflux carrier family protein [Arabidopsis thaliana]	cellular component: membrane (GO:0016020);; cellular component: membrane part (GO:0044425);; biological process: localization (GO:0051179)
AT4G35650	AT4G35650	3.12233	169	1.84391	94	2.71719	155	0.063002	4	0.171175	10	0	0	8.29e-24	-4.79162	down	[CE]	Energy production and conversion;; Amino acid transport and metabolism	Molecular Function: isocitrate dehydrogenase (NAD+) activity (GO:0004449);; Biological Process: tricarboxylic acid cycle (GO:0006099);;	K00030|7.8e-208|ath:AT4G35650|K00030 isocitrate dehydrogenase (NAD+) [EC:1.1.1.41] | (RefSeq) IDH-III; isocitrate dehydrogenase III	Citrate cycle (TCA cycle) (ko00020);; Carbon metabolism (ko01200);; 2-Oxocarboxylic acid metabolism (ko01210);; Biosynthesis of amino acids (ko01230)	[E]	Amino acid transport and metabolism	Isocitrate/isopropylmalate dehydrogenase	Isocitrate dehydrogenase [NAD] regulatory subunit 3, mitochondrial OS=Arabidopsis thaliana OX=3702 GN=IDH3 PE=1 SV=1	E	Amino acid transport and metabolism	isocitrate dehydrogenase III [Arabidopsis thaliana]	biological process: metabolic process (GO:0008152);; biological process: single-organism process (GO:0044699);; molecular function: catalytic activity (GO:0003824);; biological process: cellular process (GO:0009987)
AT2G16750	AT2G16750	1.72417	164	2.05886	184	2.64238	263	4.59978	459	5.02104	490	4.99418	447	3.12e-12	1.2837	up	[T]	Signal transduction mechanisms	Molecular Function: protein kinase activity (GO:0004672);; Molecular Function: ATP binding (GO:0005524);;	K13430|7.5e-70|nta:107764193|K13430 serine/threonine-protein kinase PBS1 [EC:2.7.11.1] | (RefSeq) serine/threonine-protein kinase PBS1-like	Plant-pathogen interaction (ko04626)	[T]	Signal transduction mechanisms	Protein kinase domain	Probable receptor-like serine/threonine-protein kinase At5g57670 OS=Arabidopsis thaliana OX=3702 GN=At5g57670 PE=2 SV=1	T	Signal transduction mechanisms	kinase with adenine nucleotide alpha hydrolases-like domain-containing protein [Arabidopsis thaliana]	biological process: metabolic process (GO:0008152);; biological process: cellular process (GO:0009987);; molecular function: catalytic activity (GO:0003824);; molecular function: binding (GO:0005488)
AT3G25240	AT3G25240	5.94882	197	1.50453	47	2.50172	87	0.803524	28	0.483293	17	1.52987	48	0.00575481	-1.73047	down	--	--	Molecular Function: ATP binding (GO:0005524);;	--	--	--	--	PDDEXK-like family of unknown function	--	S	Function unknown	sulfate/thiosulfate import ATP-binding protein, putative (DUF506) [Arabidopsis thaliana]	molecular function: binding (GO:0005488)
AT1G11210	AT1G11210	11.2544	532	11.6399	518	9.2025	457	20.1541	1004	14.3908	702	19.7758	884	5.31e-06	0.852178	up	--	--	Biological Process: response to oxidative stress (GO:0006979);; Cellular Component: integral component of membrane (GO:0016021);;	--	--	--	--	Domain of unknown function (DUF4408)	--	S	Function unknown	cotton fiber protein, putative (DUF761) [Arabidopsis thaliana]	biological process: response to stimulus (GO:0050896);; cellular component: membrane (GO:0016020);; cellular component: membrane part (GO:0044425)
AT2G27840	AT2G27840	34.2855	1175	34.1326	1103	42.0966	1515	17.1673	621	24.9245	881	23.7793	772	8.06e-05	-0.645245	down	--	--	--	K13463|3.9e-07|oeu:111398039|K13463 coronatine-insensitive protein 1 | (RefSeq) coronatine-insensitive protein 1-like	Plant hormone signal transduction (ko04075)	--	--	Nucleoplasmin-like domain	Histone deacetylase HDT4 OS=Arabidopsis thaliana OX=3702 GN=HDT4 PE=1 SV=1	B	Chromatin structure and dynamics	histone deacetylase-related / HD-like protein [Arabidopsis thaliana]	--
AT3G63300	AT3G63300	6.54526	450	6.20771	404	7.3372	534	3.53518	259	3.33299	236	3.79713	248	3.16e-06	-0.814405	down	--	--	Biological Process: regionalization (GO:0003002);; Biological Process: cell communication (GO:0007154);; Biological Process: signal transduction (GO:0007165);; Biological Process: multicellular organism development (GO:0007275);; Biological Process: pattern specification process (GO:0007389);; Biological Process: biological_process (GO:0008150);; Biological Process: response to endogenous stimulu…	--	--	--	--	Auxin canalisation	VAN3-binding protein OS=Arabidopsis thaliana OX=3702 GN=VAB PE=1 SV=1	S	Function unknown	FORKED 1 [Arabidopsis thaliana]	biological process: multicellular organismal process (GO:0032501);; biological process: developmental process (GO:0032502);; biological process: single-organism process (GO:0044699);; biological process: cellular process (GO:0009987);; biological process: biological regulation (GO:0065007);; biological process: response to stimulus (GO:0050896);; biological process: signaling (GO:0023052)
AT1G62710	AT1G62710	19.159	1281	14.981	943	18.6017	1306	8.29437	585	8.0923	558	10.5395	667	4.89e-08	-0.871923	down	[O]	Posttranslational modification, protein turnover, chaperones	Molecular Function: peptidase activity (GO:0008233);;	K01369|9.8e-291|ath:AT1G62710|K01369 legumain [EC:3.4.22.34] | (RefSeq) BETA-VPE; beta vacuolar processing enzyme	--	[O]	Posttranslational modification, protein turnover, chaperones	Peptidase C13 family	Vacuolar-processing enzyme beta-isozyme OS=Arabidopsis thaliana OX=3702 GN=bVPE PE=2 SV=3	O	Posttranslational modification, protein turnover, chaperones	beta vacuolar processing enzyme [Arabidopsis thaliana]	molecular function: catalytic activity (GO:0003824)
AT1G75388	AT1G75388	5.30924	272	5.10983	246	7.18494	386	2.70951	146	4.04227	213	2.76529	134	0.00248547	-0.7861	down	--	--	Cellular Component: integral component of membrane (GO:0016021);;	--	--	--	--	--	--	K	Transcription	expressed protein [Arabidopsis lyrata subsp. lyrata]	cellular component: membrane (GO:0016020);; cellular component: membrane part (GO:0044425)
AT3G14620	AT3G14620	26.1479	1871	35.2399	2375	28.2298	2121	13.1015	989	17.4438	1287	10.5048	712	1.65e-08	-1.03222	down	[QV]	Secondary metabolites biosynthesis, transport and catabolism;; Defense mechanisms	Molecular Function: monooxygenase activity (GO:0004497);; Molecular Function: iron ion binding (GO:0005506);; Cellular Component: cytosol (GO:0005829);; Biological Process: circadian rhythm (GO:0007623);; Cellular Component: integral component of membrane (GO:0016021);; Molecular Function: oxidoreductase activity, acting on paired donors, with incorporation or reduction of molecular oxygen (GO:00…	K07426|7.0e-154|cpep:111792333|K07426 cytochrome P450 family 4 subfamily B polypeptide 1 [EC:1.14.14.1] | (RefSeq) cytochrome P450 CYP72A219-like	--	[QI]	Secondary metabolites biosynthesis, transport and catabolism;; Lipid transport and metabolism	Cytochrome P450	Cytochrome P450 72A13 OS=Arabidopsis thaliana OX=3702 GN=CYP72A13 PE=2 SV=1	Q	Secondary metabolites biosynthesis, transport and catabolism	cytochrome P450, family 72, subfamily A, polypeptide 8 [Arabidopsis thaliana]	biological process: metabolic process (GO:0008152);; biological process: single-organism process (GO:0044699);; molecular function: catalytic activity (GO:0003824);; molecular function: binding (GO:0005488);; cellular component: cell (GO:0005623);; cellular component: cell part (GO:0044464);; biological process: rhythmic process (GO:0048511);; cellular component: membrane (GO:0016020);; cellular …
AT5G19190	AT5G19190	44.7473	1163	45.5135	1114	45.517	1242	93.7432	2568	78.8927	2114	70.9662	1745	1.58e-13	0.938936	up	--	--	--	--	--	--	--	--	--	S	Function unknown	hypothetical protein AT5G19190 [Arabidopsis thaliana]	--
AT5G51720	AT5G51720	179.828	3489	156.113	2852	120.024	2445	97.4509	1993	91.6258	1833	92.9069	1705	0.000626204	-0.606206	down	--	--	Cellular Component: intracellular membrane-bounded organelle (GO:0043231);; Molecular Function: 2 iron, 2 sulfur cluster binding (GO:0051537);;	K23882|1.3e-57|ath:AT5G51720|K23882 CDGSH iron-sulfur domain-containing protein 2 | (RefSeq) NEET; 2 iron, 2 sulfur cluster binding protein	--	[R]	General function prediction only	Iron-binding zinc finger CDGSH type	CDGSH iron-sulfur domain-containing protein NEET OS=Arabidopsis thaliana OX=3702 GN=NEET PE=1 SV=1	S	Function unknown	2 iron, 2 sulfur cluster binding protein [Arabidopsis thaliana]	cellular component: cell (GO:0005623);; cellular component: organelle (GO:0043226);; cellular component: cell part (GO:0044464);; molecular function: binding (GO:0005488)
AT3G10320	AT3G10320	0.952467	69	1.40878	96	1.08428	82	0.138798	11	0.080729	6	0.075586	6	3.72e-15	-3.33684	down	--	--	Cellular Component: integral component of membrane (GO:0016021);; Molecular Function: transferase activity, transferring glycosyl groups (GO:0016757);;	K18134|3.9e-85|gab:108463406|K18134 EGF domain-specific O-GlcNAc transferase [EC:2.4.1.255] | (RefSeq) uncharacterized protein LOC108463406	Other types of O-glycan biosynthesis (ko00514)	[S]	Function unknown	Protein of unknown function (DUF563)	Xylan glycosyltransferase MUCI21 OS=Arabidopsis thaliana OX=3702 GN=MUCI21 PE=1 SV=1	S	Function unknown	Glycosyltransferase family 61 protein [Arabidopsis thaliana]	cellular component: membrane (GO:0016020);; cellular component: membrane part (GO:0044425);; molecular function: catalytic activity (GO:0003824)
AT1G52000	AT1G52000	18.9866	1813	15.2727	1374	18.7237	1877	9.5258	959	5.04958	498	8.37978	757	1.23e-07	-1.10742	down	--	--	Molecular Function: carbohydrate binding (GO:0030246);;	K03695|3.7e-07|adu:107486671|K03695 ATP-dependent Clp protease ATP-binding subunit ClpB | (RefSeq) LOW QUALITY PROTEIN: chaperone protein ClpB3, chloroplastic-like	--	--	--	Jacalin-like lectin domain	Jacalin-related lectin 5 OS=Arabidopsis thaliana OX=3702 GN=JAL5 PE=2 SV=1	--	--	Mannose-binding lectin superfamily protein [Arabidopsis thaliana]	molecular function: binding (GO:0005488)
AT4G20140	AT4G20140	0.460766	72	0.602695	89	0.622882	102	1.57486	259	1.34094	216	1.2161	180	7.68e-08	1.39132	up	[M]	Cell wall/membrane/envelope biogenesis	Molecular Function: protein kinase activity (GO:0004672);; Molecular Function: ATP binding (GO:0005524);; Cellular Component: integral component of membrane (GO:0016021);;	K20718|3.6e-71|ats:109779221|K20718 LRR receptor-like serine/threonine-protein kinase ERECTA [EC:2.7.11.1] | (RefSeq) LOC109779221; LRR receptor-like serine/threonine-protein kinase ERECTA isoform X1	MAPK signaling pathway - plant (ko04016)	--	--	Leucine rich repeat	LRR receptor-like serine/threonine-protein kinase GSO1 OS=Arabidopsis thaliana OX=3702 GN=GSO1 PE=1 SV=1	S	Function unknown	Leucine-rich repeat transmembrane protein kinase [Arabidopsis thaliana]	biological process: metabolic process (GO:0008152);; biological process: cellular process (GO:0009987);; molecular function: catalytic activity (GO:0003824);; molecular function: binding (GO:0005488);; cellular component: membrane (GO:0016020);; cellular component: membrane part (GO:0044425)
Arabidopsis_thaliana_newGene_10	--	0.231026	43	0.265395	47	0.354763	62	0.647044	126	0.680272	130	0.329707	58	0.00478074	1.11227	up	--	--	--	--	--	--	--	--	--	--	--	hypothetical protein [Arabidopsis thaliana]	--
AT2G42750	AT2G42750	55.7563	3026	59.597	3046	55.9154	3186	92.4933	5291	82.2019	4599	77.0423	3955	5.04e-08	0.650593	up	[C]	Energy production and conversion	Molecular Function: iron ion binding (GO:0005506);; Molecular Function: electron carrier activity (GO:0009055);;	K03686|9.8e-11|ccaj:109813574|K03686 molecular chaperone DnaJ | (RefSeq) chaperone protein dnaJ GFA2, mitochondrial-like isoform X1	--	[O]	Posttranslational modification, protein turnover, chaperones	DnaJ domain	Chaperone protein dnaJ 13 OS=Arabidopsis thaliana OX=3702 GN=ATJ13 PE=1 SV=2	C	Energy production and conversion	DNAJ heat shock N-terminal domain-containing protein [Arabidopsis thaliana]	molecular function: binding (GO:0005488);; molecular function: electron carrier activity (GO:0009055)
AT5G25390	AT5G25390	2.98544	115	2.9923	108	3.55039	143	1.187	48	1.10841	44	1.70867	62	0.000502451	-1.15183	down	--	--	Molecular Function: DNA binding (GO:0003677);; Molecular Function: transcription factor activity, sequence-specific DNA binding (GO:0003700);; Cellular Component: nucleus (GO:0005634);;	K13434|1.3e-17|mus:103972357|K13434 pathogenesis-related genes transcriptional activator PTI6 | (RefSeq) pathogenesis-related genes transcriptional activator PTI6-like isoform X2	Plant-pathogen interaction (ko04626)	--	--	AP2 domain	Ethylene-responsive transcription factor SHINE 3 OS=Arabidopsis thaliana OX=3702 GN=SHN3 PE=2 SV=1	K	Transcription	Integrase-type DNA-binding superfamily protein [Arabidopsis thaliana]	molecular function: binding (GO:0005488);; biological process: biological regulation (GO:0065007);; molecular function: nucleic acid binding transcription factor activity (GO:0001071);; cellular component: cell (GO:0005623);; cellular component: organelle (GO:0043226);; cellular component: cell part (GO:0044464)
AT1G25370	AT1G25370	4.63913	210	5.74617	245	4.68928	223	2.97383	142	3.21749	150	2.74456	118	0.0131217	-0.656883	down	--	--	--	--	--	--	--	Protein of unknown function (DUF1639)	--	S	Function unknown	hypothetical protein (DUF1639) [Arabidopsis thaliana]	--
AT2G20670	AT2G20670	10.7746	525	14.9822	687	10.0226	513	48.766	2504	49.2591	2473	39.8962	1838	1.39e-36	2.03834	up	--	--	--	--	--	--	--	PDDEXK-like family of unknown function	--	S	Function unknown	sugar phosphate exchanger, putative (DUF506) [Arabidopsis thaliana]	--
AT1G80920	AT1G80920	50.9898	1693	83.5862	2613	56.4145	1966	169.337	5925	165.232	5654	121.137	3803	1.3e-12	1.34717	up	[O]	Posttranslational modification, protein turnover, chaperones	Cellular Component: cellular_component (GO:0005575);; Cellular Component: intracellular (GO:0005622);; Cellular Component: cell (GO:0005623);; Cellular Component: nucleus (GO:0005634);; Cellular Component: cytoplasm (GO:0005737);; Biological Process: biological_process (GO:0008150);; Biological Process: response to radiation (GO:0009314);; Biological Process: response to light stimulus (GO:000941…	K03686|4.5e-06|egr:104456357|K03686 molecular chaperone DnaJ | (RefSeq) uncharacterized protein LOC104456357 isoform X1	--	[O]	Posttranslational modification, protein turnover, chaperones	DnaJ domain	Chaperone protein dnaJ 8, chloroplastic OS=Arabidopsis thaliana OX=3702 GN=ATJ8 PE=2 SV=1	O	Posttranslational modification, protein turnover, chaperones	Chaperone DnaJ-domain superfamily protein [Arabidopsis thaliana]	cellular component: cell (GO:0005623);; cellular component: cell part (GO:0044464);; cellular component: organelle (GO:0043226);; biological process: response to stimulus (GO:0050896);; cellular component: organelle part (GO:0044422)
AT1G05000	AT1G05000	5.82207	255	6.24948	256	8.80251	406	2.25895	104	1.42492	65	1.99105	81	1.3e-11	-1.77755	down	--	--	Molecular Function: protein tyrosine phosphatase activity (GO:0004725);; Molecular Function: phosphatase activity (GO:0016791);;	K18045|1.2e-127|aly:9328321|K18045 tyrosine-protein phosphatase SIW14 [EC:3.1.3.48] | (RefSeq) probable tyrosine-protein phosphatase At1g05000 isoform X1	--	[V]	Defense mechanisms	Tyrosine phosphatase family	Tyrosine-protein phosphatase DSP1 OS=Arabidopsis thaliana OX=3702 GN=DSP1 PE=1 SV=1	T	Signal transduction mechanisms	Phosphotyrosine protein phosphatases superfamily protein [Arabidopsis thaliana]	biological process: metabolic process (GO:0008152);; biological process: cellular process (GO:0009987);; molecular function: catalytic activity (GO:0003824)
AT4G37320	AT4G37320	9.67712	636	8.8251	547	10.0336	693	5.56589	386	5.94711	403	5.11298	318	6.21e-06	-0.682625	down	[QV]	Secondary metabolites biosynthesis, transport and catabolism;; Defense mechanisms	Molecular Function: iron ion binding (GO:0005506);; Cellular Component: membrane (GO:0016020);; Molecular Function: oxidoreductase activity, acting on paired donors, with incorporation or reduction of molecular oxygen, NAD(P)H as one donor, and incorporation of one atom of oxygen (GO:0016709);; Molecular Function: heme binding (GO:0020037);; Biological Process: defense response to other organism …	K13260|4.6e-187|bna:106421608|K13260 isoflavone/4'-methoxyisoflavone 2'-hydroxylase [EC:1.14.14.90 1.14.14.89] | (RefSeq) cytochrome P450 81D11	Isoflavonoid biosynthesis (ko00943)	[Q]	Secondary metabolites biosynthesis, transport and catabolism	Cytochrome P450	Cytochrome P450 81D11 OS=Arabidopsis thaliana OX=3702 GN=CYP81D11 PE=2 SV=1	Q	Secondary metabolites biosynthesis, transport and catabolism	cytochrome P450, family 81, subfamily D, polypeptide 5 [Arabidopsis thaliana]	molecular function: binding (GO:0005488);; cellular component: membrane (GO:0016020);; biological process: metabolic process (GO:0008152);; biological process: single-organism process (GO:0044699);; molecular function: catalytic activity (GO:0003824);; biological process: response to stimulus (GO:0050896);; biological process: multi-organism process (GO:0051704)
AT4G29030	AT4G29030	79.4557	2244	64.4996	1716	76.8344	2279	36.6085	1090	25.792	751	33.0701	884	1.47e-13	-1.11231	down	--	--	--	--	--	--	--	--	--	--	--	Putative membrane lipoprotein [Arabidopsis thaliana]	--
AT4G27657	AT4G27657	0.877162	17	2.33377	41	1.06209	21	5.57017	109	4.13663	79	2.60576	46	0.000931861	1.60178	up	--	--	--	--	--	--	--	--	--	--	--	hypothetical protein AT4G27657 [Arabidopsis thaliana]	--
AT5G53880	AT5G53880	73.0844	1452	71.3616	1335	66.7901	1394	31.1016	652	43.697	895	37.8868	712	4.81e-08	-0.813112	down	--	--	Cellular Component: mitochondrion (GO:0005739);; Cellular Component: plasma membrane (GO:0005886);;	K10798|1.1e-06|bna:106438691|K10798 poly [ADP-ribose] polymerase 2/3/4 [EC:2.4.2.30] | (RefSeq) poly [ADP-ribose] polymerase 2 isoform X1	Base excision repair (ko03410)	--	--	--	--	S	Function unknown	hypothetical protein AT5G53880 [Arabidopsis thaliana]	cellular component: cell (GO:0005623);; cellular component: organelle (GO:0043226);; cellular component: cell part (GO:0044464);; cellular component: membrane (GO:0016020)
AT2G33240	AT2G33240	0.470447	98	0.429321	84	0.465771	102	0.146618	32	0.161972	35	0.346902	68	0.0300306	-0.966593	down	--	--	Molecular Function: motor activity (GO:0003774);; Molecular Function: actin binding (GO:0003779);; Molecular Function: ATP binding (GO:0005524);; Biological Process: actin filament organization (GO:0007015);; Cellular Component: myosin complex (GO:0016459);;	K10357|0.0e+00|ath:AT2G33240|K10357 myosin V | (RefSeq) XID; myosin XI D	--	[Z]	Cytoskeleton	Myosin head (motor domain)	Myosin-10 OS=Arabidopsis thaliana OX=3702 GN=XI-D PE=3 SV=1	Z	Cytoskeleton	myosin XI D [Arabidopsis thaliana]	molecular function: catalytic activity (GO:0003824);; molecular function: binding (GO:0005488);; biological process: cellular process (GO:0009987);; biological process: single-organism process (GO:0044699);; biological process: cellular component organization or biogenesis (GO:0071840);; cellular component: cell (GO:0005623);; cellular component: macromolecular complex (GO:0032991);; cellular com…
AT5G22270	AT5G22270	3.5763	90	5.57899	133	5.45124	145	8.29099	220	8.53875	222	6.34113	151	0.0123842	0.761583	up	--	--	--	K13206|2.3e-07|ghi:107902778|K13206 coiled-coil domain-containing protein 55 | (RefSeq) LOW QUALITY PROTEIN: nuclear speckle splicing regulatory protein 1	--	--	--	--	Protein salt-induced and EIN3/EIL1-dependent 1 OS=Arabidopsis thaliana OX=3702 GN=SIED1 PE=1 SV=1	S	Function unknown	hypothetical protein AT5G22270 [Arabidopsis thaliana]	--
AT1G01010	AT1G01010	1.87336	124	2.64719	164	2.28393	158	1.39781	97	1.27472	87	0.987614	62	0.0151023	-0.790162	down	--	--	Molecular Function: DNA binding (GO:0003677);; Cellular Component: nucleus (GO:0005634);; Biological Process: regulation of transcription, DNA-templated (GO:0006355);; Cellular Component: integral component of membrane (GO:0016021);;	--	--	--	--	No apical meristem (NAM) protein	NAC domain-containing protein 1 OS=Arabidopsis thaliana OX=3702 GN=NAC001 PE=2 SV=2	K	Transcription	NAC domain containing protein 1 [Arabidopsis thaliana]	molecular function: binding (GO:0005488);; cellular component: cell (GO:0005623);; cellular component: organelle (GO:0043226);; cellular component: cell part (GO:0044464);; biological process: biological regulation (GO:0065007);; cellular component: membrane (GO:0016020);; cellular component: membrane part (GO:0044425)
AT3G52490	AT3G52490	1.81486	198	1.92579	198	2.01603	231	1.16097	134	0.882226	100	1.23763	128	0.0113829	-0.706799	down	--	--	Biological Process: response to reactive oxygen species (GO:0000302);; Cellular Component: cellular_component (GO:0005575);; Cellular Component: intracellular (GO:0005622);; Cellular Component: cell (GO:0005623);; Cellular Component: cytoplasm (GO:0005737);; Biological Process: regulation of translation (GO:0006417);; Biological Process: response to stress (GO:0006950);; Biological Process: respo…	K03695|3.2e-20|ini:109162853|K03695 ATP-dependent Clp protease ATP-binding subunit ClpB | (RefSeq) chaperone protein ClpB1-like	--	[O]	Posttranslational modification, protein turnover, chaperones	Clp amino terminal domain, pathogenicity island component	Protein SMAX1-LIKE 3 OS=Arabidopsis thaliana OX=3702 GN=SMXL3 PE=2 SV=1	O	Posttranslational modification, protein turnover, chaperones	Double Clp-N motif-containing P-loop nucleoside triphosphate hydrolases superfamily protein [Arabidopsis thaliana]	biological process: response to stimulus (GO:0050896);; cellular component: cell (GO:0005623);; cellular component: cell part (GO:0044464);; biological process: biological regulation (GO:0065007);; cellular component: organelle (GO:0043226);; cellular component: organelle part (GO:0044422);; biological process: cellular process (GO:0009987)
AT4G09750	AT4G09750	20.1582	915	17.3425	742	19.8214	945	9.42592	451	9.79187	459	7.85111	338	7.06e-12	-0.984889	down	[C]	Energy production and conversion	Cellular Component: cytosol (GO:0005829);;	K11168|8.4e-182|ath:AT4G09750|K11168 dehydrogenase/reductase SDR family member 12 [EC:1.1.-.-] | (RefSeq) NAD(P)-binding Rossmann-fold superfamily protein	--	[Q]	Secondary metabolites biosynthesis, transport and catabolism	short chain dehydrogenase	Short-chain dehydrogenase TIC 32 B, chloroplastic OS=Brassica napus OX=3708 GN=TIC32B PE=3 SV=1	S	Function unknown	NAD(P)-binding Rossmann-fold superfamily protein [Arabidopsis thaliana]	cellular component: cell (GO:0005623);; cellular component: cell part (GO:0044464)
AT1G66400	AT1G66400	2.18027	68	2.56942	76	2.8232	93	9.95784	326	8.30945	266	6.33413	187	1.22e-11	1.78684	up	[T]	Signal transduction mechanisms	Molecular Function: calcium ion binding (GO:0005509);;	K13448|8.8e-68|ath:AT1G66400|K13448 calcium-binding protein CML | (RefSeq) CML23; calmodulin like 23	Plant-pathogen interaction (ko04626)	[T]	Signal transduction mechanisms	EF hand	Probable calcium-binding protein CML23 OS=Arabidopsis thaliana OX=3702 GN=CML23 PE=2 SV=1	DTZ	Cell cycle control, cell division, chromosome partitioning;; Signal transduction mechanisms;; Cytoskeleton	calmodulin like 23 [Arabidopsis thaliana]	molecular function: binding (GO:0005488)
AT3G21310	AT3G21310	1.43655	89	1.38239	81	1.31822	86	0.594965	39	0.925268	59	0.51818	31	0.0162426	-0.919236	down	--	--	Cellular Component: integral component of membrane (GO:0016021);; Molecular Function: transferase activity, transferring glycosyl groups (GO:0016757);;	--	--	--	--	Core-2/I-Branching enzyme	Glycosyltransferase BC10 OS=Oryza sativa subsp. japonica OX=39947 GN=BC10 PE=1 SV=1	S	Function unknown	Core-2/I-branching beta-1,6-N-acetylglucosaminyltransferase family protein [Arabidopsis thaliana]	cellular component: membrane (GO:0016020);; cellular component: membrane part (GO:0044425);; molecular function: catalytic activity (GO:0003824)
AT5G61740	AT5G61740	0.235407	24	0.705875	66	0.691507	73	1.19549	126	1.05641	109	0.795388	75	0.0299824	1.00389	up	[V]	Defense mechanisms	Molecular Function: ATP binding (GO:0005524);; Cellular Component: integral component of membrane (GO:0016021);; Molecular Function: ATPase activity (GO:0016887);; Molecular Function: ATPase activity, coupled to transmembrane movement of substances (GO:0042626);;	K05643|1.7e-56|nnu:104613465|K05643 ATP-binding cassette, subfamily A (ABC1), member 3 | (RefSeq) ABC transporter A family member 1	ABC transporters (ko02010)	[IR]	Lipid transport and metabolism;; General function prediction only	ABC transporter	ABC transporter A family member 10 OS=Arabidopsis thaliana OX=3702 GN=ABCA10 PE=1 SV=2	V	Defense mechanisms	ABC2 homolog 14 [Arabidopsis thaliana]	molecular function: binding (GO:0005488);; cellular component: membrane (GO:0016020);; cellular component: membrane part (GO:0044425);; molecular function: catalytic activity (GO:0003824);; biological process: localization (GO:0051179);; molecular function: transporter activity (GO:0005215)
AT2G23010	AT2G23010	14.8257	869	14.5614	803	14.7809	909	8.91062	551	3.90477	237	7.9039	439	0.000172812	-0.990029	down	[E]	Amino acid transport and metabolism	Molecular Function: serine-type carboxypeptidase activity (GO:0004185);;	K16296|3.4e-266|ath:AT2G23010|K16296 serine carboxypeptidase-like clade I [EC:3.4.16.-] | (RefSeq) SCPL9; serine carboxypeptidase-like 9	--	[OE]	Posttranslational modification, protein turnover, chaperones;; Amino acid transport and metabolism	Serine carboxypeptidase	Serine carboxypeptidase-like 9 OS=Arabidopsis thaliana OX=3702 GN=SCPL9 PE=2 SV=1	E	Amino acid transport and metabolism	serine carboxypeptidase-like 9 [Arabidopsis thaliana]	biological process: metabolic process (GO:0008152);; molecular function: catalytic activity (GO:0003824)
AT4G14650	AT4G14650	1.73228	148	1.33393	107	1.76461	158	0.544587	49	1.1266	99	0.755815	61	0.0183861	-0.897055	down	--	--	--	--	--	--	--	--	--	S	Function unknown	hypothetical protein AT4G14650 [Arabidopsis thaliana]	--
AT4G15690	AT4G15690	0.466832	11	0.605551	14	0.296593	8	3.21371	79	4.27445	103	2.73554	61	6.71e-13	2.92651	up	--	--	Molecular Function: electron carrier activity (GO:0009055);; Molecular Function: protein disulfide oxidoreductase activity (GO:0015035);;	K03676|7.5e-52|ath:AT4G15690|K03676 glutaredoxin 3 | (RefSeq) Thioredoxin superfamily protein	--	[O]	Posttranslational modification, protein turnover, chaperones	Glutaredoxin	Monothiol glutaredoxin-S5 OS=Arabidopsis thaliana OX=3702 GN=GRXS5 PE=3 SV=1	O	Posttranslational modification, protein turnover, chaperones	Thioredoxin superfamily protein [Arabidopsis thaliana]	molecular function: electron carrier activity (GO:0009055);; biological process: metabolic process (GO:0008152);; biological process: single-organism process (GO:0044699);; molecular function: catalytic activity (GO:0003824)
AT1G75335	AT1G75335	5.49244	99	4.11177	70	5.61423	107	2.7377	52	3.50145	65	1.89467	33	0.0418377	-0.802904	down	--	--	--	K02991|4.4e-09|aof:109834332|K02991 small subunit ribosomal protein S6e | (RefSeq) 40S ribosomal protein S6-like	Ribosome (ko03010)	--	--	--	--	S	Function unknown	unknown, partial [Arabidopsis thaliana]	--
Arabidopsis_thaliana_newGene_201	--	0.651522	87	1.71437	212	1.46209	188	2.42524	320	2.85771	389	2.85202	334	0.000173589	1.17806	up	--	--	Molecular Function: nucleic acid binding (GO:0003676);; Biological Process: DNA integration (GO:0015074);;	K01535|7.2e-78|bna:106384822|K01535 H+-transporting ATPase [EC:7.1.2.1] | (RefSeq) ATPase 2, plasma membrane-type-like	Oxidative phosphorylation (ko00190)	[R]	General function prediction only	Reverse transcriptase (RNA-dependent DNA polymerase)	Retrovirus-related Pol polyprotein from transposon RE2 OS=Arabidopsis thaliana OX=3702 GN=RE2 PE=4 SV=1	S	Function unknown	putative polyprotein [Arabidopsis thaliana]	molecular function: binding (GO:0005488);; biological process: metabolic process (GO:0008152);; biological process: cellular process (GO:0009987)
AT5G01740	AT5G01740	7.66353	217	5.42655	145	6.9458	206	2.76318	83	1.60752	47	3.54763	95	0.000638951	-1.23839	down	--	--	--	--	--	--	--	Wound-induced protein WI12	Wound-induced protein 1 OS=Solanum tuberosum OX=4113 GN=WUN1 PE=2 SV=1	S	Function unknown	Nuclear transport factor 2 (NTF2) family protein [Arabidopsis thaliana]	--
AT1G54740	AT1G54740	8.80573	418	9.51068	425	8.93852	446	16.0913	805	15.8004	773	10.4659	470	0.000125997	0.730031	up	--	--	--	--	--	--	--	Fantastic Four meristem regulator	--	S	Function unknown	FANTASTIC four-like protein (DUF3049) [Arabidopsis thaliana]	--
AT2G25900	AT2G25900	11.7102	816	13.1193	860	11.4934	840	38.2395	2806	30.0193	2155	35.6571	2348	4.02e-35	1.61207	up	--	--	Molecular Function: metal ion binding (GO:0046872);;	K23048|4.8e-65|gmx:100786368|K23048 RING finger protein unkempt | (RefSeq) zinc finger CCCH domain-containing protein	--	[R]	General function prediction only	CCCH-type zinc finger	Zinc finger CCCH domain-containing protein 23 OS=Arabidopsis thaliana OX=3702 GN=At2g25900 PE=2 SV=1	S	Function unknown	Zinc finger C-x8-C-x5-C-x3-H type family protein [Arabidopsis thaliana]	molecular function: binding (GO:0005488)
AT5G24890	AT5G24890	16.3043	714	20.3937	841	19.6238	902	30.9743	1429	24.0856	1087	24.6915	1022	6.72e-05	0.60017	up	--	--	--	--	--	[K]	Transcription	--	--	S	Function unknown	unnamed protein product [Arabidopsis thaliana]	--
AT3G22231	AT3G22231	71.9059	1527	87.717	1754	83.9619	1872	20.3805	457	32.6246	715	16.1186	324	4.18e-17	-1.71999	down	--	--	--	--	--	--	--	Cysteine-rich TM module stress tolerance	Cysteine-rich and transmembrane domain-containing protein PCC1 OS=Arabidopsis thaliana OX=3702 GN=PCC1 PE=1 SV=1	S	Function unknown	pathogen and circadian controlled 1 [Arabidopsis thaliana]	--
AT5G17350	AT5G17350	0.536199	18	0.921372	29	0.451542	16	2.26146	78	1.56211	53	1.59103	50	0.000272779	1.57368	up	--	--	--	K03327|3.6e-12|nta:107781954|K03327 multidrug resistance protein, MATE family | (RefSeq) protein DETOXIFICATION 14-like	--	--	--	Domain of unknown function (DUF4228)	--	S	Function unknown	hypothetical protein AT5G17350 [Arabidopsis thaliana]	--
AT5G23270	AT5G23270	0.312569	24	0.796113	57	0.588139	47	0.990129	79	1.023	80	0.896985	64	0.049335	0.870817	up	[G]	Carbohydrate transport and metabolism	Cellular Component: integral component of membrane (GO:0016021);; Molecular Function: transmembrane transporter activity (GO:0022857);;	K24193|2.4e-295|ath:AT5G23270|K24193 MFS transporter, SP family, sugar:H+ symporter | (RefSeq) STP11; sugar transporter 11	--	[R]	General function prediction only	Sugar (and other) transporter	Sugar transport protein 11 OS=Arabidopsis thaliana OX=3702 GN=STP11 PE=1 SV=1	G	Carbohydrate transport and metabolism	sugar transporter 11 [Arabidopsis thaliana]	cellular component: membrane (GO:0016020);; cellular component: membrane part (GO:0044425);; biological process: localization (GO:0051179);; molecular function: transporter activity (GO:0005215)
AT1G27730	AT1G27730	5.91783	216	7.64692	262	7.28503	278	37.5554	1439	39.6316	1485	22.5296	775	3.89e-32	2.35168	up	--	--	Biological Process: reproduction (GO:0000003);; Molecular Function: transcription regulatory region sequence-specific DNA binding (GO:0000976);; Molecular Function: RNA polymerase II regulatory region sequence-specific DNA binding (GO:0000977);; Molecular Function: RNA polymerase II core promoter proximal region sequence-specific DNA binding (GO:0000978);; Molecular Function: core promoter proxim…	--	--	[R]	General function prediction only	C2H2-type zinc finger	Zinc finger protein ZAT10 OS=Arabidopsis thaliana OX=3702 GN=ZAT10 PE=2 SV=1	S	Function unknown	T22C5.18 [Arabidopsis thaliana]	biological process: reproduction (GO:0000003);; molecular function: binding (GO:0005488);; biological process: response to stimulus (GO:0050896);; biological process: reproductive process (GO:0022414);; biological process: developmental process (GO:0032502);; biological process: biological regulation (GO:0065007);; molecular function: nucleic acid binding transcription factor activity (GO:0001071…
AT2G28630	AT2G28630	3.30455	249	7.63637	540	4.84556	382	8.51914	675	15.7021	1216	7.34762	522	0.00155122	1.09348	up	[Q]	Secondary metabolites biosynthesis, transport and catabolism	Biological Process: fatty acid biosynthetic process (GO:0006633);; Cellular Component: membrane (GO:0016020);; Molecular Function: transferase activity, transferring acyl groups other than amino-acyl groups (GO:0016747);;	K15397|3.2e-278|ath:AT2G28630|K15397 3-ketoacyl-CoA synthase [EC:2.3.1.199] | (RefSeq) KCS12; 3-ketoacyl-CoA synthase 12	Fatty acid elongation (ko00062);; Plant-pathogen interaction (ko04626)	--	--	FAE1/Type III polyketide synthase-like protein	3-ketoacyl-CoA synthase 12 OS=Arabidopsis thaliana OX=3702 GN=KCS12 PE=2 SV=1	Q	Secondary metabolites biosynthesis, transport and catabolism	3-ketoacyl-CoA synthase 12 [Arabidopsis thaliana]	biological process: metabolic process (GO:0008152);; biological process: cellular process (GO:0009987);; biological process: single-organism process (GO:0044699);; cellular component: membrane (GO:0016020);; molecular function: catalytic activity (GO:0003824)
AT1G11070	AT1G11070	0.377712	37	0.129332	12	0.160588	17	0.737772	76	0.570228	57	0.718125	66	0.000407438	1.65902	up	--	--	--	--	--	--	--	--	Uncharacterized protein At4g04980 OS=Arabidopsis thaliana OX=3702 GN=At4g04980 PE=2 SV=1	S	Function unknown	hypothetical protein AXX17_AT1G11290 [Arabidopsis thaliana]	--
AT5G52050	AT5G52050	0.316152	22	0.63849	42	0.583378	43	2.03237	149	1.5385	111	0.859184	57	0.000146908	1.62416	up	[V]	Defense mechanisms	Molecular Function: antiporter activity (GO:0015297);; Cellular Component: integral component of membrane (GO:0016021);; Molecular Function: xenobiotic transporter activity (GO:0042910);;	K03327|8.6e-282|ath:AT5G52050|K03327 multidrug resistance protein, MATE family | (RefSeq) MATE efflux family protein	--	[R]	General function prediction only	MatE	Protein DETOXIFICATION 50 OS=Arabidopsis thaliana OX=3702 GN=DTX50 PE=2 SV=1	V	Defense mechanisms	MATE efflux family protein [Arabidopsis thaliana]	biological process: localization (GO:0051179);; molecular function: transporter activity (GO:0005215);; cellular component: membrane (GO:0016020);; cellular component: membrane part (GO:0044425)
AT5G63160	AT5G63160	12.722	697	14.9796	773	9.89352	569	23.7119	1369	23.4427	1324	17.0216	882	1.13e-05	0.859516	up	--	--	Molecular Function: transcription cofactor activity (GO:0003712);; Molecular Function: histone acetyltransferase activity (GO:0004402);; Biological Process: regulation of transcription, DNA-templated (GO:0006355);; Molecular Function: zinc ion binding (GO:0008270);; Cellular Component: host cell nucleus (GO:0042025);;	K10523|7.0e-07|ppp:112282598|K10523 speckle-type POZ protein | (RefSeq) BTB/POZ domain-containing protein At3g56230-like	--	[K]	Transcription	BTB/POZ domain	BTB/POZ and TAZ domain-containing protein 1 OS=Arabidopsis thaliana OX=3702 GN=BT1 PE=1 SV=1	BK	Chromatin structure and dynamics;; Transcription	BTB and TAZ domain protein 1 [Arabidopsis thaliana]	biological process: biological regulation (GO:0065007);; molecular function: transcription factor activity, protein binding (GO:0000988);; molecular function: catalytic activity (GO:0003824);; molecular function: binding (GO:0005488);; cellular component: other organism (GO:0044215);; cellular component: other organism part (GO:0044217)
AT1G79480	AT1G79480	0.759764	51	0.66402	42	0.552484	39	0.438996	31	0.288295	20	0.132729	9	0.0376889	-1.08195	down	--	--	Cellular Component: anchored component of plasma membrane (GO:0046658);;	K19892|5.6e-18|csat:104745607|K19892 glucan endo-1,3-beta-glucosidase 4 [EC:3.2.1.39] | (RefSeq) glucan endo-1,3-beta-glucosidase 4	Starch and sucrose metabolism (ko00500)	--	--	X8 domain	Glucan endo-1,3-beta-glucosidase 4 OS=Arabidopsis thaliana OX=3702 GN=At3g13560 PE=2 SV=1	S	Function unknown	Carbohydrate-binding X8 domain superfamily protein [Arabidopsis thaliana]	cellular component: cell (GO:0005623);; cellular component: membrane (GO:0016020);; cellular component: membrane part (GO:0044425);; cellular component: cell part (GO:0044464)
AT5G49730	AT5G49730	36.9907	3644	54.5759	5063	36.4012	3765	101.574	10549	83.7931	8511	72.7942	6784	1.26e-09	1.10428	up	[T]	Signal transduction mechanisms	Cellular Component: integral component of membrane (GO:0016021);; Molecular Function: oxidoreductase activity (GO:0016491);;	K00521|0.0e+00|ath:AT5G49730|K00521 ferric-chelate reductase [EC:1.16.1.7] | (RefSeq) FRO6; ferric reduction oxidase 6	--	[PQ]	Inorganic ion transport and metabolism;; Secondary metabolites biosynthesis, transport and catabolism	Ferric reductase NAD binding domain	Ferric reduction oxidase 6 OS=Arabidopsis thaliana OX=3702 GN=FRO6 PE=2 SV=1	U	Intracellular trafficking, secretion, and vesicular transport	ferric reduction oxidase 6 [Arabidopsis thaliana]	cellular component: membrane (GO:0016020);; cellular component: membrane part (GO:0044425);; molecular function: catalytic activity (GO:0003824)
AT1G72830	AT1G72830	7.57389	498	10.1774	626	9.62408	663	4.01124	279	4.28433	291	4.40849	274	1.63e-09	-1.00098	down	--	--	Molecular Function: DNA binding (GO:0003677);; Molecular Function: transcription factor activity, sequence-specific DNA binding (GO:0003700);; Biological Process: regulation of transcription, DNA-templated (GO:0006355);; Cellular Component: CCAAT-binding factor complex (GO:0016602);;	K08064|4.1e-187|ath:AT1G72830|K08064 nuclear transcription factor Y, alpha | (RefSeq) NF-YA3; nuclear factor Y, subunit A3	--	[K]	Transcription	CCAAT-binding transcription factor (CBF-B/NF-YA) subunit B	Nuclear transcription factor Y subunit A-3 OS=Arabidopsis thaliana OX=3702 GN=NFYA3 PE=2 SV=2	K	Transcription	nuclear factor Y, subunit A3 [Arabidopsis thaliana]	molecular function: binding (GO:0005488);; biological process: biological regulation (GO:0065007);; molecular function: nucleic acid binding transcription factor activity (GO:0001071);; cellular component: cell (GO:0005623);; cellular component: macromolecular complex (GO:0032991);; cellular component: organelle (GO:0043226);; cellular component: organelle part (GO:0044422);; cellular component: …
AT5G23810	AT5G23810	7.82489	480	6.95998	401	6.69137	429	3.17835	206	3.30861	209	2.77687	162	3.78e-09	-1.11317	down	--	--	Cellular Component: integral component of membrane (GO:0016021);;	--	--	[E]	Amino acid transport and metabolism	Transmembrane amino acid transporter protein	Probable amino acid permease 7 OS=Arabidopsis thaliana OX=3702 GN=AAP7 PE=2 SV=1	E	Amino acid transport and metabolism	amino acid permease 7 [Arabidopsis thaliana]	cellular component: membrane (GO:0016020);; cellular component: membrane part (GO:0044425)
AT5G59450	AT5G59450	6.05258	501	6.52882	509	7.30117	635	10.2666	896	9.80165	837	9.33545	731	5.39e-07	0.663772	up	--	--	Molecular Function: molecular_function (GO:0003674);; Molecular Function: nucleic acid binding (GO:0003676);; Molecular Function: DNA binding (GO:0003677);; Molecular Function: transcription factor activity, sequence-specific DNA binding (GO:0003700);; Molecular Function: binding (GO:0005488);; Cellular Component: cellular_component (GO:0005575);; Cellular Component: intracellular (GO:0005622);; …	K14494|5.5e-49|lja:Lj6g3v0433880.1|K14494 DELLA protein | (RefSeq) Lj6g3v0433880.1; -	Plant hormone signal transduction (ko04075)	--	--	GRAS domain family	Scarecrow-like protein 11 OS=Arabidopsis thaliana OX=3702 GN=SCL11 PE=1 SV=1	--	--	GRAS family transcription factor [Arabidopsis thaliana]	molecular function: binding (GO:0005488);; biological process: biological regulation (GO:0065007);; molecular function: nucleic acid binding transcription factor activity (GO:0001071);; cellular component: cell (GO:0005623);; cellular component: cell part (GO:0044464);; cellular component: organelle (GO:0043226);; biological process: response to stimulus (GO:0050896)
AT4G15700	AT4G15700	0.27249	6	1.04793	20	0.106939	3	4.95054	102	7.48416	151	4.62746	86	1.63e-12	3.56701	up	--	--	Molecular Function: electron carrier activity (GO:0009055);; Molecular Function: protein disulfide oxidoreductase activity (GO:0015035);;	K03676|7.5e-52|ath:AT4G15700|K03676 glutaredoxin 3 | (RefSeq) Thioredoxin superfamily protein	--	[O]	Posttranslational modification, protein turnover, chaperones	Glutaredoxin	Monothiol glutaredoxin-S3 OS=Arabidopsis thaliana OX=3702 GN=GRXS3 PE=3 SV=1	O	Posttranslational modification, protein turnover, chaperones	Thioredoxin superfamily protein [Arabidopsis thaliana]	molecular function: electron carrier activity (GO:0009055);; biological process: metabolic process (GO:0008152);; biological process: single-organism process (GO:0044699);; molecular function: catalytic activity (GO:0003824)
AT4G02290	AT4G02290	16.6313	1257	14.8985	1060	22.6862	1799	26.4069	2103	32.2964	2515	26.9087	1923	4.09e-07	0.762047	up	[G]	Carbohydrate transport and metabolism	Molecular Function: hydrolase activity, hydrolyzing O-glycosyl compounds (GO:0004553);; Biological Process: carbohydrate metabolic process (GO:0005975);; Cellular Component: integral component of membrane (GO:0016021);;	K01179|6.3e-304|ath:AT4G02290|K01179 endoglucanase [EC:3.2.1.4] | (RefSeq) GH9B13; glycosyl hydrolase 9B13	Starch and sucrose metabolism (ko00500)	--	--	Glycosyl hydrolase family 9	Endoglucanase 17 OS=Arabidopsis thaliana OX=3702 GN=At4g02290 PE=2 SV=1	G	Carbohydrate transport and metabolism	glycosyl hydrolase 9B13 [Arabidopsis thaliana]	molecular function: catalytic activity (GO:0003824);; biological process: metabolic process (GO:0008152);; cellular component: membrane (GO:0016020);; cellular component: membrane part (GO:0044425)
AT1G43910	AT1G43910	4.5427	288	5.19422	310	8.27002	550	1.56701	105	2.81849	184	1.63274	98	5.76e-07	-1.47127	down	[MDT]	Cell wall/membrane/envelope biogenesis;; Cell cycle control, cell division, chromosome partitioning;; Signal transduction mechanisms	Molecular Function: ATP binding (GO:0005524);;	K15152|1.6e-200|brp:103868170|K15152 mediator of RNA polymerase II transcription subunit 21 | (RefSeq) LOW QUALITY PROTEIN: mediator of RNA polymerase II transcription subunit 21	--	[O]	Posttranslational modification, protein turnover, chaperones	ATPase family associated with various cellular activities (AAA)	AAA-ATPase At1g43910 OS=Arabidopsis thaliana OX=3702 GN=At1g43910 PE=1 SV=1	O	Posttranslational modification, protein turnover, chaperones	P-loop containing nucleoside triphosphate hydrolases superfamily protein [Arabidopsis thaliana]	molecular function: binding (GO:0005488)
AT4G01450	AT4G01450	14.981	831	13.2642	706	14.2564	848	7.60658	454	10.1265	577	8.88491	467	0.000169809	-0.591319	down	--	--	Cellular Component: integral component of membrane (GO:0016021);; Molecular Function: transmembrane transporter activity (GO:0022857);;	--	--	--	--	EamA-like transporter family	WAT1-related protein At4g01450 OS=Arabidopsis thaliana OX=3702 GN=At4g01450 PE=2 SV=1	S	Function unknown	nodulin MtN21 /EamA-like transporter family protein [Arabidopsis thaliana]	cellular component: membrane (GO:0016020);; cellular component: membrane part (GO:0044425);; biological process: localization (GO:0051179);; molecular function: transporter activity (GO:0005215)
AT2G36080	AT2G36080	2.41612	118	3.27313	150	3.09055	154	1.58914	82	1.39899	70	1.85004	85	0.0225746	-0.747919	down	--	--	Molecular Function: DNA binding (GO:0003677);; Cellular Component: nucleus (GO:0005634);;	K09287|9.3e-40|qsu:111984860|K09287 RAV-like factor | (RefSeq) AP2/ERF and B3 domain-containing transcription factor RAV1-like	--	--	--	B3 DNA binding domain	B3 domain-containing protein At2g36080 OS=Arabidopsis thaliana OX=3702 GN=ARF31 PE=2 SV=1	K	Transcription	AP2/B3-like transcriptional factor family protein [Arabidopsis thaliana]	molecular function: binding (GO:0005488);; cellular component: cell (GO:0005623);; cellular component: organelle (GO:0043226);; cellular component: cell part (GO:0044464)
AT3G49780	AT3G49780	9.48982	161	12.6922	202	11.3023	201	5.54774	99	6.31478	110	6.08971	98	0.00485727	-0.79923	down	--	--	Cellular Component: extracellular region (GO:0005576);; Molecular Function: growth factor activity (GO:0008083);; Biological Process: cell proliferation (GO:0008283);;	--	--	--	--	Phytosulfokine precursor protein (PSK)	Phytosulfokines 3 OS=Arabidopsis thaliana OX=3702 GN=PSK3 PE=2 SV=2	S	Function unknown	phytosulfokine 4 precursor [Arabidopsis thaliana]	cellular component: extracellular region (GO:0005576);; molecular function: binding (GO:0005488);; biological process: single-organism process (GO:0044699)
AT5G07990	AT5G07990	7.50512	537	5.42651	366	9.27366	696	4.49077	339	4.26487	315	4.90139	332	0.00677497	-0.597001	down	[QV]	Secondary metabolites biosynthesis, transport and catabolism;; Defense mechanisms	Molecular Function: monooxygenase activity (GO:0004497);; Molecular Function: iron ion binding (GO:0005506);; Molecular Function: oxidoreductase activity, acting on paired donors, with incorporation or reduction of molecular oxygen (GO:0016705);; Molecular Function: heme binding (GO:0020037);;	K05280|7.1e-300|ath:AT5G07990|K05280 flavonoid 3'-monooxygenase [EC:1.14.14.82] | (RefSeq) TT7; Cytochrome P450 superfamily protein	Flavonoid biosynthesis (ko00941);; Flavone and flavonol biosynthesis (ko00944)	[Q]	Secondary metabolites biosynthesis, transport and catabolism	Cytochrome P450	Flavonoid 3'-monooxygenase OS=Arabidopsis thaliana OX=3702 GN=CYP75B1 PE=1 SV=1	Q	Secondary metabolites biosynthesis, transport and catabolism	Cytochrome P450 superfamily protein [Arabidopsis thaliana]	biological process: metabolic process (GO:0008152);; biological process: single-organism process (GO:0044699);; molecular function: catalytic activity (GO:0003824);; molecular function: binding (GO:0005488)
AT4G25110	AT4G25110	1.05338	74	3.88245	255	1.95671	143	0.878795	65	1.40094	101	0.377462	25	0.0369916	-1.27406	down	[R]	General function prediction only	--	K22684|5.6e-218|ath:AT4G25110|K22684 metacaspase-1 [EC:3.4.22.-] | (RefSeq) MC2; metacaspase 2	--	[DO]	Cell cycle control, cell division, chromosome partitioning;; Posttranslational modification, protein turnover, chaperones	Caspase domain	Metacaspase-2 OS=Arabidopsis thaliana OX=3702 GN=AMC2 PE=1 SV=1	O	Posttranslational modification, protein turnover, chaperones	metacaspase 2 [Arabidopsis thaliana]	--
AT1G78860	AT1G78860	5.28721	275	4.57076	224	4.50384	246	1.75605	97	3.87026	208	2.6459	130	0.0438083	-0.701619	down	--	--	Cellular Component: cellular_component (GO:0005575);; Cellular Component: extracellular region (GO:0005576);; Cellular Component: cell wall (GO:0005618);; Cellular Component: intracellular (GO:0005622);; Cellular Component: cell (GO:0005623);; Cellular Component: cytoplasm (GO:0005737);; Cellular Component: vacuole (GO:0005773);; Cellular Component: vacuolar membrane (GO:0005774);; Cellular Compo…	--	--	--	--	D-mannose binding lectin	EP1-like glycoprotein 4 OS=Arabidopsis thaliana OX=3702 GN=At1g78860 PE=3 SV=1	S	Function unknown	D-mannose binding lectin protein with Apple-like carbohydrate-binding domain-containing protein [Arabidopsis thaliana]	cellular component: extracellular region (GO:0005576);; cellular component: cell (GO:0005623);; cellular component: cell part (GO:0044464);; cellular component: organelle (GO:0043226);; cellular component: membrane (GO:0016020);; cellular component: organelle part (GO:0044422);; biological process: localization (GO:0051179);; biological process: single-organism process (GO:0044699)
AT2G43570	AT2G43570	25.0372	1002	17.2685	651	42.567	1788	3.08633	131	2.72668	113	1.36711	52	2.33e-27	-3.44105	down	[R]	General function prediction only	Molecular Function: chitinase activity (GO:0004568);; Biological Process: carbohydrate metabolic process (GO:0005975);; Biological Process: chitin catabolic process (GO:0006032);; Molecular Function: chitin binding (GO:0008061);; Biological Process: cell wall macromolecule catabolic process (GO:0016998);;	K01183|5.0e-167|ath:AT2G43570|K01183 chitinase [EC:3.2.1.14] | (RefSeq) CHI; chitinase	Amino sugar and nucleotide sugar metabolism (ko00520)	[R]	General function prediction only	Chitinase class I	Endochitinase CHI OS=Arabidopsis thaliana OX=3702 GN=CHI PE=2 SV=1	G	Carbohydrate transport and metabolism	chitinase [Arabidopsis thaliana]	molecular function: catalytic activity (GO:0003824);; biological process: metabolic process (GO:0008152);; molecular function: binding (GO:0005488);; biological process: cellular process (GO:0009987)
AT3G16870	AT3G16870	10.4013	331	11.5661	347	16.9454	567	7.37406	248	7.1591	235	9.16517	276	0.0127766	-0.608209	down	--	--	Biological Process: regulation of transcription, DNA-templated (GO:0006355);; Molecular Function: zinc ion binding (GO:0008270);; Molecular Function: sequence-specific DNA binding (GO:0043565);;	K09184|2.3e-06|vvi:104879571|K09184 GATA-binding protein, other eukaryote | (RefSeq) GATA transcription factor 8	--	[K]	Transcription	GATA zinc finger	GATA transcription factor 17 OS=Arabidopsis thaliana OX=3702 GN=GATA17 PE=2 SV=1	K	Transcription	GATA transcription factor 17 [Arabidopsis thaliana]	biological process: biological regulation (GO:0065007);; molecular function: binding (GO:0005488)
AT5G56100	AT5G56100	5.21463	130	4.64263	109	3.66866	96	11.7809	309	9.6657	248	8.17217	192	1e-05	1.2173	up	--	--	Cellular Component: monolayer-surrounded lipid storage body (GO:0012511);; Cellular Component: integral component of membrane (GO:0016021);;	--	--	--	--	--	--	S	Function unknown	glycine-rich protein / oleosin [Arabidopsis thaliana]	cellular component: cell (GO:0005623);; cellular component: organelle (GO:0043226);; cellular component: cell part (GO:0044464);; cellular component: membrane (GO:0016020);; cellular component: membrane part (GO:0044425)
AT4G39940	AT4G39940	45.4325	2202	30.4297	1389	54.2515	2760	92.358	4718	82.2916	4112	99.019	4539	1.73e-11	1.17646	up	[P]	Inorganic ion transport and metabolism	Biological Process: sulfate assimilation (GO:0000103);; Molecular Function: adenylylsulfate kinase activity (GO:0004020);; Molecular Function: ATP binding (GO:0005524);; Biological Process: hydrogen sulfide biosynthetic process (GO:0070814);;	K00860|9.7e-169|ath:AT4G39940|K00860 adenylylsulfate kinase [EC:2.7.1.25] | (RefSeq) AKN2; APS-kinase 2	Purine metabolism (ko00230);; Sulfur metabolism (ko00920)	[P]	Inorganic ion transport and metabolism	Adenylylsulphate kinase	Adenylyl-sulfate kinase 2, chloroplastic OS=Arabidopsis thaliana OX=3702 GN=APK2 PE=1 SV=1	P	Inorganic ion transport and metabolism	APS-kinase 2 [Arabidopsis thaliana]	biological process: metabolic process (GO:0008152);; biological process: cellular process (GO:0009987);; molecular function: catalytic activity (GO:0003824);; molecular function: binding (GO:0005488)
AT1G08920	AT1G08920	13.0434	952	13.203	914	13.669	1056	8.82097	686	6.75583	512	7.27474	501	1.05e-06	-0.706441	down	[G]	Carbohydrate transport and metabolism	Cellular Component: integral component of membrane (GO:0016021);; Molecular Function: transmembrane transporter activity (GO:0022857);;	K03444|5.3e-265|ath:AT1G08920|K03444 MFS transporter, SP family, ERD6-like sugar transporter | (RefSeq) ESL1; ERD (early response to dehydration) six-like 1	--	[R]	General function prediction only	Sugar (and other) transporter	Sugar transporter ESL1 OS=Arabidopsis thaliana OX=3702 GN=ESL1 PE=1 SV=1	G	Carbohydrate transport and metabolism	ERD (early response to dehydration) six-like 1 [Arabidopsis thaliana]	cellular component: membrane (GO:0016020);; cellular component: membrane part (GO:0044425);; biological process: localization (GO:0051179);; molecular function: transporter activity (GO:0005215)
AT1G78090	AT1G78090	0.972816	54	0.93304	48	1.05961	61	2.05403	119	2.81563	159	1.61235	84	0.000335743	1.22027	up	[G]	Carbohydrate transport and metabolism	Molecular Function: trehalose-phosphatase activity (GO:0004805);; Biological Process: trehalose biosynthetic process (GO:0005992);;	K01087|1.0e-210|ath:AT1G78090|K01087 trehalose 6-phosphate phosphatase [EC:3.1.3.12] | (RefSeq) TPPB; trehalose-6-phosphate phosphatase	Starch and sucrose metabolism (ko00500)	[G]	Carbohydrate transport and metabolism	Trehalose-phosphatase	Trehalose-phosphate phosphatase B OS=Arabidopsis thaliana OX=3702 GN=TPPB PE=1 SV=1	G	Carbohydrate transport and metabolism	trehalose-6-phosphate phosphatase [Arabidopsis thaliana]	biological process: metabolic process (GO:0008152);; biological process: cellular process (GO:0009987);; molecular function: catalytic activity (GO:0003824);; biological process: single-organism process (GO:0044699)
AT1G75270	AT1G75270	45.326	1651	46.1822	1584	46.5956	1782	18.0717	694	20.6125	774	18.7856	648	5.87e-25	-1.16809	down	[O]	Posttranslational modification, protein turnover, chaperones	Molecular Function: molecular_function (GO:0003674);; Molecular Function: catalytic activity (GO:0003824);; Molecular Function: glutathione transferase activity (GO:0004364);; Molecular Function: binding (GO:0005488);; Molecular Function: protein binding (GO:0005515);; Cellular Component: cellular_component (GO:0005575);; Cellular Component: intracellular (GO:0005622);; Cellular Component: cell (…	K21888|2.0e-118|ath:AT1G75270|K21888 glutathione dehydrogenase/transferase [EC:1.8.5.1 2.5.1.18] | (RefSeq) DHAR2; dehydroascorbate reductase 2	Ascorbate and aldarate metabolism (ko00053);; Glutathione metabolism (ko00480)	[P]	Inorganic ion transport and metabolism	Glutathione S-transferase, N-terminal domain	Glutathione S-transferase DHAR2 OS=Arabidopsis thaliana OX=3702 GN=DHAR2 PE=1 SV=1	O	Posttranslational modification, protein turnover, chaperones	dehydroascorbate reductase 2 [Arabidopsis thaliana]	molecular function: catalytic activity (GO:0003824);; molecular function: binding (GO:0005488);; cellular component: cell (GO:0005623);; cellular component: cell part (GO:0044464);; cellular component: membrane (GO:0016020);; biological process: metabolic process (GO:0008152);; biological process: cellular process (GO:0009987);; cellular component: organelle (GO:0043226);; cellular component: org…
AT1G21890	AT1G21890	1.8343	106	1.77891	97	1.66668	101	1.00404	61	0.767663	46	0.675671	37	0.00327003	-1.00904	down	--	--	Cellular Component: integral component of membrane (GO:0016021);; Molecular Function: transmembrane transporter activity (GO:0022857);;	K17500|1.2e-57|nto:104085001|K17500 integrin-linked kinase-associated serine/threonine phosphatase 2C [EC:3.1.3.16] | (RefSeq) WAT1-related protein At3g18200 isoform X1	--	--	--	EamA-like transporter family	WAT1-related protein At1g21890 OS=Arabidopsis thaliana OX=3702 GN=At1g21890 PE=2 SV=1	S	Function unknown	nodulin MtN21 /EamA-like transporter family protein [Arabidopsis thaliana]	cellular component: membrane (GO:0016020);; cellular component: membrane part (GO:0044425);; biological process: localization (GO:0051179);; molecular function: transporter activity (GO:0005215)
AT5G39850	AT5G39850	24.9324	854	26.4232	852	36.4894	1312	12.0726	436	16.736	591	12.197	396	1.11e-08	-0.994243	down	[J]	Translation, ribosomal structure and biogenesis	Molecular Function: structural constituent of ribosome (GO:0003735);; Biological Process: translation (GO:0006412);; Cellular Component: small ribosomal subunit (GO:0015935);; Molecular Function: rRNA binding (GO:0019843);;	K02997|4.6e-106|ath:AT5G39850|K02997 small subunit ribosomal protein S9e | (RefSeq) Ribosomal protein S4	Ribosome (ko03010)	[J]	Translation, ribosomal structure and biogenesis	S4 domain	40S ribosomal protein S9-2 OS=Arabidopsis thaliana OX=3702 GN=RPS9C PE=1 SV=1	J	Translation, ribosomal structure and biogenesis	Ribosomal protein S4 [Arabidopsis thaliana]	molecular function: structural molecule activity (GO:0005198);; biological process: metabolic process (GO:0008152);; biological process: cellular process (GO:0009987);; cellular component: cell (GO:0005623);; cellular component: macromolecular complex (GO:0032991);; cellular component: organelle (GO:0043226);; cellular component: organelle part (GO:0044422);; cellular component: cell part (GO:004…
AT1G69870	AT1G69870	45.7973	3866	52.904	4206	56.383	4997	25.0854	2233	31.3161	2726	26.6177	2126	4.28e-11	-0.801909	down	[E]	Amino acid transport and metabolism	Cellular Component: integral component of membrane (GO:0016021);; Molecular Function: transmembrane transporter activity (GO:0022857);;	K14638|5.6e-182|cmax:111493070|K14638 solute carrier family 15 (peptide/histidine transporter), member 3/4 | (RefSeq) protein NRT1/ PTR FAMILY 2.13-like	--	[E]	Amino acid transport and metabolism	POT family	Protein NRT1/ PTR FAMILY 2.13 OS=Arabidopsis thaliana OX=3702 GN=NPF2.13 PE=1 SV=1	E	Amino acid transport and metabolism	nitrate transporter 1.7 [Arabidopsis thaliana]	cellular component: membrane (GO:0016020);; cellular component: membrane part (GO:0044425);; biological process: localization (GO:0051179);; molecular function: transporter activity (GO:0005215)
AT5G23530	AT5G23530	3.32306	191	3.83923	208	4.22825	255	1.50855	92	1.83255	109	3.11834	170	0.0490133	-0.711195	down	[I]	Lipid transport and metabolism	Molecular Function: hydrolase activity (GO:0016787);;	K14493|1.3e-60|nta:107813435|K14493 gibberellin receptor GID1 [EC:3.-.-.-] | (RefSeq) gibberellin receptor GID1C-like	Plant hormone signal transduction (ko04075)	[V]	Defense mechanisms	alpha/beta hydrolase fold	Probable carboxylesterase 18 OS=Arabidopsis thaliana OX=3702 GN=CXE18 PE=1 SV=1	I	Lipid transport and metabolism	carboxyesterase 18 [Arabidopsis thaliana]	molecular function: catalytic activity (GO:0003824)
AT3G55980	AT3G55980	7.71977	648	11.0197	871	9.95076	877	31.2406	2762	25.5628	2211	15.4142	1223	7.61e-11	1.42728	up	--	--	Molecular Function: metal ion binding (GO:0046872);;	K23047|5.6e-43|adu:107462256|K23047 E3 ubiquitin-protein ligase UNKL [EC:2.3.2.27] | (RefSeq) zinc finger CCCH domain-containing protein 2	--	[R]	General function prediction only	Ankyrin repeats (many copies)	Zinc finger CCCH domain-containing protein 47 OS=Arabidopsis thaliana OX=3702 GN=At3g55980 PE=2 SV=1	S	Function unknown	salt-inducible zinc finger 1 [Arabidopsis thaliana]	molecular function: binding (GO:0005488)
AT2G39030	AT2G39030	7.2516	276	9.18554	329	4.15861	166	0.424685	18	0.306153	12	0.139035	6	8.8e-24	-4.37372	down	[J]	Translation, ribosomal structure and biogenesis	Molecular Function: N-acetyltransferase activity (GO:0008080);;	K22883|1.2e-129|ath:AT2G39030|K22883 L-ornithine N5-acetyltransferase [EC:2.3.1.-] | (RefSeq) NATA1; Acyl-CoA N-acyltransferases (NAT) superfamily protein	--	[E]	Amino acid transport and metabolism	Acetyltransferase (GNAT) family	L-ornithine N5-acetyltransferase NATA1 OS=Arabidopsis thaliana OX=3702 GN=NATA1 PE=2 SV=1	K	Transcription	Acyl-CoA N-acyltransferases (NAT) superfamily protein [Arabidopsis thaliana]	molecular function: catalytic activity (GO:0003824)
AT5G37990	AT5G37990	32.2574	1759	27.5107	1413	28.8929	1655	1.16389	67	2.31461	131	2.53411	131	2.89e-68	-3.78508	down	[I]	Lipid transport and metabolism	Molecular Function: methyltransferase activity (GO:0008168);;	K22546|2.9e-78|ath:AT3G44860|K22546 juvenile hormone-III synthase [EC:2.1.1.325] | (RefSeq) FAMT; farnesoic acid carboxyl-O-methyltransferase	--	--	--	SAM dependent carboxyl methyltransferase	Probable S-adenosylmethionine-dependent methyltransferase At5g37990 OS=Arabidopsis thaliana OX=3702 GN=At5g37990 PE=3 SV=2	S	Function unknown	hypothetical protein AXX17_AT5G35160 [Arabidopsis thaliana]	molecular function: catalytic activity (GO:0003824)
AT2G42360	AT2G42360	3.43445	133	3.769	138	3.42026	139	2.11777	87	1.33755	54	0.955669	35	0.00138504	-1.16061	down	--	--	Cellular Component: integral component of membrane (GO:0016021);;	K19038|4.2e-130|ath:AT2G42360|K19038 E3 ubiquitin-protein ligase ATL41 [EC:2.3.2.27] | (RefSeq) RING/U-box superfamily protein	--	[O]	Posttranslational modification, protein turnover, chaperones	Ring finger domain	E3 ubiquitin-protein ligase ATL41 OS=Arabidopsis thaliana OX=3702 GN=ATL41 PE=1 SV=1	O	Posttranslational modification, protein turnover, chaperones	RING/U-box superfamily protein [Arabidopsis thaliana]	cellular component: membrane (GO:0016020);; cellular component: membrane part (GO:0044425)
AT2G11810	AT2G11810	33.171	2074	12.5577	741	26.1568	1717	5.08666	337	13.9197	896	12.8576	763	0.0107306	-1.07778	down	[M]	Cell wall/membrane/envelope biogenesis	Biological Process: glycolipid biosynthetic process (GO:0009247);; Molecular Function: transferase activity, transferring hexosyl groups (GO:0016758);;	K03715|3.0e-273|ath:AT2G11810|K03715 1,2-diacylglycerol 3-beta-galactosyltransferase [EC:2.4.1.46] | (RefSeq) MGDC; monogalactosyldiacylglycerol synthase type C	Glycerolipid metabolism (ko00561)	--	--	Monogalactosyldiacylglycerol (MGDG) synthase	Monogalactosyldiacylglycerol synthase 3, chloroplastic OS=Arabidopsis thaliana OX=3702 GN=MGD3 PE=1 SV=2	M	Cell wall/membrane/envelope biogenesis	monogalactosyldiacylglycerol synthase type C [Arabidopsis thaliana]	biological process: metabolic process (GO:0008152);; biological process: cellular process (GO:0009987);; biological process: single-organism process (GO:0044699);; molecular function: catalytic activity (GO:0003824)
AT5G45490	AT5G45490	22.4491	1202	27.3855	1389	23.229	1292	45.5267	2587	48.3148	2676	44.5928	2248	4.25e-17	1.02151	up	--	--	Molecular Function: ADP binding (GO:0043531);;	K00901|5.0e-18|pavi:110754890|K00901 diacylglycerol kinase (ATP) [EC:2.7.1.107] | (RefSeq) uncharacterized protein LOC110754890	Glycerolipid metabolism (ko00561);; Glycerophospholipid metabolism (ko00564);; Phosphatidylinositol signaling system (ko04070)	--	--	NB-ARC domain	Probable disease resistance protein At5g45490 OS=Arabidopsis thaliana OX=3702 GN=At5g45490 PE=2 SV=1	S	Function unknown	P-loop containing nucleoside triphosphate hydrolases superfamily protein [Arabidopsis thaliana]	molecular function: binding (GO:0005488)
AT1G01240	AT1G01240	6.54395	385	9.68848	527	6.65484	391	15.8114	964	10.0812	614	10.2607	594	0.000738925	0.792661	up	--	--	Cellular Component: integral component of membrane (GO:0016021);;	--	--	--	--	--	--	S	Function unknown	transmembrane protein [Arabidopsis thaliana]	cellular component: membrane (GO:0016020);; cellular component: membrane part (GO:0044425)
AT1G13600	AT1G13600	3.1186	83	3.25909	82	3.60031	101	1.78086	50	1.58266	44	1.6546	42	0.0101609	-0.884472	down	--	--	Molecular Function: transcription factor activity, sequence-specific DNA binding (GO:0003700);; Molecular Function: protein heterodimerization activity (GO:0046982);;	K09060|7.0e-06|pxb:103936031|K09060 plant G-box-binding factor | (RefSeq) bZIP transcription factor 16-like isoform X1	--	--	--	bZIP transcription factor	Basic leucine zipper 43 OS=Arabidopsis thaliana OX=3702 GN=BZIP43 PE=1 SV=1	K	Transcription	basic leucine-zipper 58 [Arabidopsis thaliana]	biological process: biological regulation (GO:0065007);; molecular function: nucleic acid binding transcription factor activity (GO:0001071);; molecular function: binding (GO:0005488)
AT1G57590	AT1G57590	4.61542	268	6.86039	375	6.4602	394	11.067	677	10.5781	633	7.91883	435	3.69e-05	0.820548	up	--	--	Cellular Component: extracellular region (GO:0005576);; Cellular Component: cell wall (GO:0005618);; Molecular Function: hydrolase activity (GO:0016787);; Biological Process: cell wall organization (GO:0071555);;	K01280|5.7e-120|spen:107013676|K01280 tripeptidyl-peptidase II [EC:3.4.14.10] | (RefSeq) tripeptidyl-peptidase 2-like isoform X1	--	[M]	Cell wall/membrane/envelope biogenesis	Pectinacetylesterase	Pectin acetylesterase 2 OS=Arabidopsis thaliana OX=3702 GN=PAE2 PE=2 SV=1	S	Function unknown	Pectinacetylesterase family protein [Arabidopsis thaliana]	cellular component: extracellular region (GO:0005576);; cellular component: cell (GO:0005623);; cellular component: cell part (GO:0044464);; molecular function: catalytic activity (GO:0003824);; biological process: cellular process (GO:0009987);; biological process: cellular component organization or biogenesis (GO:0071840)
AT4G18250	AT4G18250	3.51287	351	5.06142	476	4.21163	442	1.35999	144	3.44751	355	1.28717	122	0.0110886	-0.972978	down	--		Molecular Function: protein kinase activity (GO:0004672);; Molecular Function: ATP binding (GO:0005524);; Cellular Component: integral component of membrane (GO:0016021);;	K13416|9.7e-52|ccaj:109804867|K13416 brassinosteroid insensitive 1-associated receptor kinase 1 [EC:2.7.10.1 2.7.11.1] | (RefSeq) BRASSINOSTEROID INSENSITIVE 1-associated receptor kinase 1-like	MAPK signaling pathway - plant (ko04016);; Plant hormone signal transduction (ko04075);; Plant-pathogen interaction (ko04626)	--	--	Thaumatin family	PR5-like receptor kinase OS=Arabidopsis thaliana OX=3702 GN=PR5K PE=1 SV=1	T	Signal transduction mechanisms	hypothetical protein ARALYDRAFT_493041, partial [Arabidopsis lyrata subsp. lyrata]	biological process: metabolic process (GO:0008152);; biological process: cellular process (GO:0009987);; molecular function: catalytic activity (GO:0003824);; molecular function: binding (GO:0005488);; cellular component: membrane (GO:0016020);; cellular component: membrane part (GO:0044425)
AT1G80520	AT1G80520	4.78929	109	4.43529	95	4.42089	105	2.75781	66	2.2948	54	2.72366	59	0.0409266	-0.708913	down	--	--	Molecular Function: protein binding (GO:0005515);;	K22068|1.8e-17|mdm:103414862|K22068 iron-sulfur cluster assembly enzyme ISCU, mitochondrial | (RefSeq) iron-sulfur cluster assembly protein 1-like	--	--	--	SAM domain (Sterile alpha motif)	--	S	Function unknown	Sterile alpha motif (SAM) domain-containing protein [Arabidopsis thaliana]	molecular function: binding (GO:0005488)
AT1G67360	AT1G67360	36.0241	1675	24.401	1074	41.2906	2021	15.06	741	14.3634	687	18.1069	797	4.32e-08	-0.997092	down	--	--	Cellular Component: cellular_component (GO:0005575);; Cellular Component: intracellular (GO:0005622);; Cellular Component: cell (GO:0005623);; Cellular Component: cytoplasm (GO:0005737);; Cellular Component: vacuole (GO:0005773);; Cellular Component: endoplasmic reticulum (GO:0005783);; Cellular Component: lipid droplet (GO:0005811);; Biological Process: organelle organization (GO:0006996);; Biol…	K17616|7.9e-60|cqi:110713815|K17616 CTD small phosphatase-like protein 2 [EC:3.1.3.-] | (RefSeq) uncharacterized protein LOC110713815	--	--	--	Rubber elongation factor protein (REF)	REF/SRPP-like protein At1g67360 OS=Arabidopsis thaliana OX=3702 GN=At1g67360 PE=2 SV=1	S	Function unknown	Rubber elongation factor protein (REF) [Arabidopsis thaliana]	cellular component: cell (GO:0005623);; cellular component: cell part (GO:0044464);; cellular component: organelle (GO:0043226);; biological process: cellular process (GO:0009987);; biological process: cellular component organization or biogenesis (GO:0071840);; biological process: multicellular organismal process (GO:0032501);; biological process: developmental process (GO:0032502);; biological …
AT1G12450	AT1G12450	3.00275	151	3.70247	175	3.93087	207	5.28522	279	5.00352	259	5.53026	262	0.00300917	0.670519	up	[S]	Function unknown	Cellular Component: integral component of membrane (GO:0016021);;	--	--	--	--	SNARE associated Golgi protein	--	S	Function unknown	SNARE associated Golgi protein family [Arabidopsis thaliana]	cellular component: membrane (GO:0016020);; cellular component: membrane part (GO:0044425)
AT2G39420	AT2G39420	12.4953	595	14.6315	656	14.7764	738	6.76017	339	5.1296	252	7.89114	356	1.08e-07	-0.981633	down	[I]	Lipid transport and metabolism	Cellular Component: endoplasmic reticulum (GO:0005783);; Cellular Component: Golgi apparatus (GO:0005794);; Cellular Component: membrane (GO:0016020);; Molecular Function: lipase activity (GO:0016298);; Molecular Function: acylglycerol lipase activity (GO:0047372);;	K18368|2.3e-184|ath:AT2G39420|K18368 caffeoylshikimate esterase [EC:3.1.1.-] | (RefSeq) alpha/beta-Hydrolases superfamily protein	Phenylpropanoid biosynthesis (ko00940)	[I]	Lipid transport and metabolism	Serine aminopeptidase, S33	--	I	Lipid transport and metabolism	alpha/beta-Hydrolases superfamily protein [Arabidopsis thaliana]	cellular component: cell (GO:0005623);; cellular component: organelle (GO:0043226);; cellular component: cell part (GO:0044464);; cellular component: membrane (GO:0016020);; molecular function: catalytic activity (GO:0003824)
AT1G23000	AT1G23000	6.50999	379	5.71461	313	6.888	421	4.47781	275	2.94247	177	3.83405	211	0.00434032	-0.663754	down	--	--	Biological Process: metal ion transport (GO:0030001);; Molecular Function: metal ion binding (GO:0046872);;	--	--	[P]	Inorganic ion transport and metabolism	Heavy-metal-associated domain	Heavy metal-associated isoprenylated plant protein 37 OS=Arabidopsis thaliana OX=3702 GN=HIPP37 PE=2 SV=1	S	Function unknown	Heavy metal transport/detoxification superfamily protein [Arabidopsis thaliana]	biological process: localization (GO:0051179);; molecular function: binding (GO:0005488)
AT3G20898	AT3G20898	5.16454	176	4.44518	143	6.89854	246	2.88571	104	2.84081	100	3.86967	125	0.0380754	-0.675243	down	--	--	Biological Process: regulation of DNA endoreduplication (GO:0032875);;	--	--	--	--	--	Cyclin-dependent protein kinase inhibitor SMR13 OS=Arabidopsis thaliana OX=3702 GN=SMR13 PE=4 SV=1	S	Function unknown	hypothetical protein AT3G20898 [Arabidopsis thaliana]	biological process: biological regulation (GO:0065007)
AT2G43100	AT2G43100	38.6981	1553	45.0164	1701	62.2007	2621	133.662	5654	108.633	4494	132.597	5033	1.49e-22	1.46897	up	[E]	Amino acid transport and metabolism	Molecular Function: molecular_function (GO:0003674);; Molecular Function: catalytic activity (GO:0003824);; Molecular Function: 3-isopropylmalate dehydratase activity (GO:0003861);; Cellular Component: cellular_component (GO:0005575);; Cellular Component: intracellular (GO:0005622);; Cellular Component: cell (GO:0005623);; Cellular Component: cytoplasm (GO:0005737);; Biological Process: organic a…	K21359|2.4e-139|ath:AT2G43100|K21359 3-isopropylmalate/methylthioalkylmalate dehydratase small subunit [EC:4.2.1.33 4.2.1.170] | (RefSeq) IPMI2; isopropylmalate isomerase 2	Valine, leucine and isoleucine biosynthesis (ko00290);; Glucosinolate biosynthesis (ko00966);; 2-Oxocarboxylic acid metabolism (ko01210)	[E]	Amino acid transport and metabolism	Aconitase C-terminal domain	3-isopropylmalate dehydratase small subunit 2 OS=Arabidopsis thaliana OX=3702 GN=SSU2 PE=1 SV=1	E	Amino acid transport and metabolism	isopropylmalate isomerase 2 [Arabidopsis thaliana]	molecular function: catalytic activity (GO:0003824);; cellular component: cell (GO:0005623);; cellular component: cell part (GO:0044464);; biological process: metabolic process (GO:0008152);; biological process: cellular process (GO:0009987);; biological process: single-organism process (GO:0044699);; biological process: response to stimulus (GO:0050896);; biological process: cellular component o…
AT5G66690	AT5G66690	0.998127	67	2.10839	133	2.0902	147	1.07648	76	0.826198	57	0.705246	45	0.0369324	-0.883724	down	--	--	Molecular Function: transferase activity, transferring hexosyl groups (GO:0016758);;	K12356|4.3e-283|ath:AT5G66690|K12356 coniferyl-alcohol glucosyltransferase [EC:2.4.1.111] | (RefSeq) UGT72E2; UDP-Glycosyltransferase superfamily protein	Phenylpropanoid biosynthesis (ko00940)	[GC]	Carbohydrate transport and metabolism;; Energy production and conversion	UDP-glucoronosyl and UDP-glucosyl transferase	UDP-glycosyltransferase 72E2 OS=Arabidopsis thaliana OX=3702 GN=UGT72E2 PE=1 SV=1	S	Function unknown	UDP-Glycosyltransferase superfamily protein [Arabidopsis thaliana]	molecular function: catalytic activity (GO:0003824)
AT1G29600	AT1G29600	2.39245	110	2.34448	101	2.13148	102	4.89536	236	4.07623	192	3.10645	134	0.00275636	0.904946	up	--	--	Molecular Function: metal ion binding (GO:0046872);;	--	--	[R]	General function prediction only	Zinc finger C-x8-C-x5-C-x3-H type (and similar)	Putative zinc finger CCCH domain-containing protein 10 OS=Arabidopsis thaliana OX=3702 GN=At1g29600/At1g29610 PE=4 SV=2	S	Function unknown	RecName: Full=Putative zinc finger CCCH domain-containing protein 10; Short=AtC3H10 [Arabidopsis thaliana]	molecular function: binding (GO:0005488)
AT1G25560	AT1G25560	22.6951	1207	22.5669	1130	27.649	1544	42.928	2407	49.0371	2689	34.5725	1739	8.83e-11	0.894161	up	--	--	Molecular Function: DNA binding (GO:0003677);; Molecular Function: transcription factor activity, sequence-specific DNA binding (GO:0003700);; Cellular Component: nucleus (GO:0005634);;	K09287|2.8e-202|ath:AT1G25560|K09287 RAV-like factor | (RefSeq) TEM1; AP2/B3 transcription factor family protein	--	--	--	B3 DNA binding domain	AP2/ERF and B3 domain-containing transcription repressor TEM1 OS=Arabidopsis thaliana OX=3702 GN=TEM1 PE=1 SV=1	K	Transcription	AP2/B3 transcription factor family protein [Arabidopsis thaliana]	molecular function: binding (GO:0005488);; biological process: biological regulation (GO:0065007);; molecular function: nucleic acid binding transcription factor activity (GO:0001071);; cellular component: cell (GO:0005623);; cellular component: organelle (GO:0043226);; cellular component: cell part (GO:0044464)
AT5G42800	AT5G42800	88.2386	4668	42.4363	2114	67.3078	3739	18.086	1009	8.84987	483	21.8704	1095	2.03e-09	-1.92287	down	[M]	Cell wall/membrane/envelope biogenesis	Molecular Function: catalytic activity (GO:0003824);;	K13082|3.1e-223|ath:AT5G42800|K13082 bifunctional dihydroflavonol 4-reductase/flavanone 4-reductase [EC:1.1.1.219 1.1.1.234] | (RefSeq) DFR; dihydroflavonol 4-reductase	Flavonoid biosynthesis (ko00941)	[V]	Defense mechanisms	NAD dependent epimerase/dehydratase family	Dihydroflavonol 4-reductase OS=Arabidopsis thaliana OX=3702 GN=DFRA PE=1 SV=2	M	Cell wall/membrane/envelope biogenesis	dihydroflavonol 4-reductase [Arabidopsis thaliana]	molecular function: catalytic activity (GO:0003824)
AT4G12390	AT4G12390	34.1535	1145	33.1916	1048	33.5171	1179	17.7164	626	21.8622	756	19.7359	626	5.25e-07	-0.670165	down	--	--	Molecular Function: enzyme inhibitor activity (GO:0004857);; Cellular Component: plasmodesma (GO:0009506);; Biological Process: negative regulation of catalytic activity (GO:0043086);;	K01051|3.2e-17|egr:104419526|K01051 pectinesterase [EC:3.1.1.11] | (RefSeq) pectinesterase-like	Pentose and glucuronate interconversions (ko00040)	--	--	Plant invertase/pectin methylesterase inhibitor	Pectinesterase inhibitor 9 OS=Arabidopsis thaliana OX=3702 GN=PMEI9 PE=2 SV=1	S	Function unknown	pectin methylesterase inhibitor 1 [Arabidopsis thaliana]	biological process: biological regulation (GO:0065007);; molecular function: molecular function regulator (GO:0098772);; cellular component: cell junction (GO:0030054)
AT1G77330	AT1G77330	1.55126	75	1.20486	55	1.60399	82	0.710484	37	0.746545	38	0.531985	25	0.00944047	-1.00263	down	[Q]	Secondary metabolites biosynthesis, transport and catabolism	Molecular Function: oxidoreductase activity (GO:0016491);; Molecular Function: metal ion binding (GO:0046872);;	K05933|1.7e-179|ath:AT1G77330|K05933 aminocyclopropanecarboxylate oxidase [EC:1.14.17.4] | (RefSeq) 2-oxoglutarate (2OG) and Fe(II)-dependent oxygenase superfamily protein	Cysteine and methionine metabolism (ko00270)	[QR]	Secondary metabolites biosynthesis, transport and catabolism;; General function prediction only	2OG-Fe(II) oxygenase superfamily	1-aminocyclopropane-1-carboxylate oxidase 5 OS=Arabidopsis thaliana OX=3702 GN=At1g77330 PE=2 SV=1	S	Function unknown	2-oxoglutarate (2OG) and Fe(II)-dependent oxygenase superfamily protein [Arabidopsis thaliana]	molecular function: catalytic activity (GO:0003824);; molecular function: binding (GO:0005488)
AT3G13750	AT3G13750	49.4459	6381	59.0546	7177	53.3559	7230	89.7531	12210	92.3883	12293	63.383	7738	6.59e-06	0.695271	up	[G]	Carbohydrate transport and metabolism	Molecular Function: beta-galactosidase activity (GO:0004565);; Biological Process: carbohydrate metabolic process (GO:0005975);; Molecular Function: carbohydrate binding (GO:0030246);;	K12309|8.6e-311|brp:103872148|K12309 beta-galactosidase [EC:3.2.1.23] | (RefSeq) beta-galactosidase 2	Galactose metabolism (ko00052);; Other glycan degradation (ko00511);; Glycosaminoglycan degradation (ko00531);; Sphingolipid metabolism (ko00600);; Glycosphingolipid biosynthesis - ganglio series (ko00604)	[G]	Carbohydrate transport and metabolism	Glycosyl hydrolases family 35	Beta-galactosidase 1 OS=Arabidopsis thaliana OX=3702 GN=BGAL1 PE=2 SV=1	G	Carbohydrate transport and metabolism	beta galactosidase 1 [Arabidopsis thaliana]	molecular function: catalytic activity (GO:0003824);; biological process: metabolic process (GO:0008152);; molecular function: binding (GO:0005488)
AT3G49790	AT3G49790	1.96332	131	3.73126	235	2.12775	150	5.12199	361	4.39012	303	3.10157	196	0.0230908	0.782222	up	--	--	Molecular Function: molecular_function (GO:0003674);; Molecular Function: binding (GO:0005488);; Molecular Function: carbohydrate binding (GO:0030246);;	--	--	--	--	--	Protein PHLOEM PROTEIN 2-LIKE A10 OS=Arabidopsis thaliana OX=3702 GN=PP2A10 PE=2 SV=1	S	Function unknown	Carbohydrate-binding protein [Arabidopsis thaliana]	molecular function: binding (GO:0005488)
AT5G35732	AT5G35732	9.78605	171	11.3727	187	9.8811	182	6.33901	117	6.61455	120	6.33014	105	0.0432993	-0.585394	down	--	--	--	--	--	--	--	--	--	S	Function unknown	hypothetical protein AT5G35732 [Arabidopsis thaliana]	--
AT2G29650	AT2G29650	74.4685	5457	79.6129	5493	73.5363	5657	114.374	8828	114.85	8690	103.299	7158	1.3e-08	0.641615	up	[G]	Carbohydrate transport and metabolism	Cellular Component: integral component of membrane (GO:0016021);; Molecular Function: transmembrane transporter activity (GO:0022857);;	K08193|1.7e-232|ath:AT2G29650|K08193 MFS transporter, ACS family, solute carrier family 17 (sodium-dependent inorganic phosphate cotransporter), other | (RefSeq) PHT4;1; phosphate transporter 4;1	--	[G]	Carbohydrate transport and metabolism	Major Facilitator Superfamily	Sodium-dependent phosphate transport protein 1, chloroplastic OS=Arabidopsis thaliana OX=3702 GN=ANTR1 PE=1 SV=1	G	Carbohydrate transport and metabolism	phosphate transporter 4;1 [Arabidopsis thaliana]	cellular component: membrane (GO:0016020);; cellular component: membrane part (GO:0044425);; biological process: localization (GO:0051179);; molecular function: transporter activity (GO:0005215)
AT5G26200	AT5G26200	1.10287	55	2.92292	136	1.49837	78	4.22434	220	4.30277	219	3.22671	151	0.00296784	1.18131	up	--	--	Molecular Function: ATP transmembrane transporter activity (GO:0005347);; Cellular Component: integral component of membrane (GO:0016021);;	K15121|2.8e-183|ath:AT5G26200|K15121 solute carrier family 25, member 44 | (RefSeq) Mitochondrial substrate carrier family protein	--	[C]	Energy production and conversion	Mitochondrial carrier protein	Probable mitochondrial adenine nucleotide transporter BTL3 OS=Arabidopsis thaliana OX=3702 GN=At5g64970 PE=2 SV=1	S	Function unknown	Mitochondrial substrate carrier family protein [Arabidopsis thaliana]	biological process: single-organism process (GO:0044699);; biological process: localization (GO:0051179);; molecular function: transporter activity (GO:0005215);; cellular component: membrane (GO:0016020);; cellular component: membrane part (GO:0044425)
AT5G50790	AT5G50790	0.302731	15	1.32421	61	0.517473	27	1.28745	67	2.83361	143	1.40739	65	0.0136411	1.45496	up	--	--	Cellular Component: plasma membrane (GO:0005886);; Biological Process: carbohydrate transport (GO:0008643);; Cellular Component: integral component of membrane (GO:0016021);;	K15382|1.4e-151|ath:AT5G50790|K15382 solute carrier family 50 (sugar transporter) | (RefSeq) SWEET10; Nodulin MtN3 family protein	--	[R]	General function prediction only	Sugar efflux transporter for intercellular exchange	Bidirectional sugar transporter SWEET10 OS=Arabidopsis thaliana OX=3702 GN=SWEET10 PE=1 SV=1	U	Intracellular trafficking, secretion, and vesicular transport	Nodulin MtN3 family protein [Arabidopsis thaliana]	cellular component: cell (GO:0005623);; cellular component: membrane (GO:0016020);; cellular component: cell part (GO:0044464);; biological process: single-organism process (GO:0044699);; biological process: localization (GO:0051179);; cellular component: membrane part (GO:0044425)
AT2G28790	AT2G28790	46.9439	1833	30.8151	1133	45.0976	1848	24.6328	1014	18.1172	730	30.4235	1124	0.00489758	-0.647171	down	--	--	--	K12173|7.3e-32|gmx:100794341|K12173 BRCA1-A complex subunit BRE | (RefSeq) BRISC and BRCA1-A complex member 2	Homologous recombination (ko03440)	--	--	Thaumatin family	Osmotin-like protein OS=Solanum lycopersicum OX=4081 PE=1 SV=1	S	Function unknown	Pathogenesis-related thaumatin superfamily protein [Arabidopsis thaliana]	--
AT3G50340	AT3G50340	6.11512	377	4.11113	239	6.33296	409	8.15618	529	7.1356	453	9.44586	550	0.00196226	0.6762	up	--	--	--	--	--	--	--	--	--	S	Function unknown	hypothetical protein AT3G50340 [Arabidopsis thaliana]	--
AT5G49740	AT5G49740	30.6209	3045	41.0243	3842	28.27	2952	59.6706	6256	50.2271	5150	41.0822	3865	0.000279614	0.686323	up	[T]	Signal transduction mechanisms	Cellular Component: integral component of membrane (GO:0016021);; Molecular Function: oxidoreductase activity (GO:0016491);;	K00521|0.0e+00|ath:AT5G49740|K00521 ferric-chelate reductase [EC:1.16.1.7] | (RefSeq) FRO7; ferric reduction oxidase 7	--	[PQ]	Inorganic ion transport and metabolism;; Secondary metabolites biosynthesis, transport and catabolism	FAD-binding domain	Ferric reduction oxidase 7, chloroplastic OS=Arabidopsis thaliana OX=3702 GN=FRO7 PE=2 SV=1	U	Intracellular trafficking, secretion, and vesicular transport	ferric reduction oxidase 7 [Arabidopsis thaliana]	cellular component: membrane (GO:0016020);; cellular component: membrane part (GO:0044425);; molecular function: catalytic activity (GO:0003824)
AT2G17280	AT2G17280	15.0511	635	11.8202	471	11.4463	509	4.98057	223	5.47166	238	8.69941	349	0.000423794	-0.905196	down	[G]	Carbohydrate transport and metabolism	Cellular Component: cellular_component (GO:0005575);; Cellular Component: intracellular (GO:0005622);; Cellular Component: cell (GO:0005623);; Cellular Component: cytoplasm (GO:0005737);; Cellular Component: cytosol (GO:0005829);; Cellular Component: chloroplast (GO:0009507);; Cellular Component: plastid (GO:0009536);; Cellular Component: organelle (GO:0043226);; Cellular Component: membrane-boun…	--	--	[G]	Carbohydrate transport and metabolism	Histidine phosphatase superfamily (branch 1)	Phosphoglycerate mutase-like protein OS=Arabidopsis thaliana OX=3702 GN=PGM PE=2 SV=1	S	Function unknown	Phosphoglycerate mutase family protein [Arabidopsis thaliana]	cellular component: cell (GO:0005623);; cellular component: cell part (GO:0044464);; cellular component: organelle (GO:0043226)
AT4G26150	AT4G26150	4.40745	224	2.81899	135	5.33906	285	1.93668	104	2.18028	115	1.16726	57	0.00119321	-1.1372	down	--	--	Biological Process: regulation of transcription, DNA-templated (GO:0006355);; Molecular Function: zinc ion binding (GO:0008270);; Molecular Function: sequence-specific DNA binding (GO:0043565);;	K09184|2.1e-08|vvi:104879571|K09184 GATA-binding protein, other eukaryote | (RefSeq) GATA transcription factor 8	--	[K]	Transcription	GATA zinc finger	Putative GATA transcription factor 22 OS=Arabidopsis thaliana OX=3702 GN=GATA22 PE=1 SV=1	K	Transcription	cytokinin-responsive gata factor 1 [Arabidopsis thaliana]	biological process: biological regulation (GO:0065007);; molecular function: binding (GO:0005488)
AT5G14920	AT5G14920	116.47	5310	99.2954	4264	119.829	5743	157.636	7585	184	8652	160.745	6932	1.77e-08	0.678814	up	--	--	Biological Process: response to acid chemical (GO:0001101);; Cellular Component: cellular_component (GO:0005575);; Cellular Component: cell (GO:0005623);; Cellular Component: plasma membrane (GO:0005886);; Biological Process: response to stress (GO:0006950);; Biological Process: response to osmotic stress (GO:0006970);; Biological Process: biological_process (GO:0008150);; Biological Process: res…	--	--	--	--	--	Gibberellin-regulated protein 14 OS=Arabidopsis thaliana OX=3702 GN=GASA14 PE=1 SV=1	S	Function unknown	Gibberellin-regulated family protein [Arabidopsis thaliana]	biological process: response to stimulus (GO:0050896);; cellular component: cell (GO:0005623);; cellular component: membrane (GO:0016020);; cellular component: cell part (GO:0044464);; biological process: biological regulation (GO:0065007)
AT1G13670	AT1G13670	3.73192	118	4.30872	129	4.65159	155	2.34714	79	2.13123	70	2.46663	74	0.0145589	-0.764227	down	--	--	Biological Process: auxin-activated signaling pathway (GO:0009734);;	--	--	--	--	--	--	--	--	hypothetical protein AT1G13670 [Arabidopsis thaliana]	biological process: cellular process (GO:0009987);; biological process: signaling (GO:0023052);; biological process: single-organism process (GO:0044699);; biological process: response to stimulus (GO:0050896);; biological process: biological regulation (GO:0065007)
AT1G68190	AT1G68190	11.9581	625	14.3248	705	11.2871	619	25.4894	1403	15.1853	818	19.3294	955	0.000182471	0.769402	up	--	--	Molecular Function: zinc ion binding (GO:0008270);; Cellular Component: integral component of membrane (GO:0016021);;	K12135|3.4e-06|thj:104802991|K12135 zinc finger protein CONSTANS | (RefSeq) zinc finger protein CONSTANS-LIKE 2-like	Circadian rhythm - plant (ko04712)	--	--	--	Putative zinc finger protein At1g68190 OS=Arabidopsis thaliana OX=3702 GN=At1g68190 PE=2 SV=1	S	Function unknown	B-box zinc finger family protein [Arabidopsis thaliana]	molecular function: binding (GO:0005488);; cellular component: membrane (GO:0016020);; cellular component: membrane part (GO:0044425)
AT3G54600	AT3G54600	34.1905	2122	35.0244	2047	51.8256	3377	82.0825	5370	69.0246	4416	84.9927	4989	1.06e-12	1.07126	up	[R]	General function prediction only	--	K18881|2.4e-231|ath:AT3G54600|K18881 D-lactate dehydratase [EC:4.2.1.130] | (RefSeq) DJ1F; Class I glutamine amidotransferase-like superfamily protein	Pyruvate metabolism (ko00620)	[RV]	General function prediction only;; Defense mechanisms	DJ-1/PfpI family	DJ-1 protein homolog F OS=Arabidopsis thaliana OX=3702 GN=DJ1F PE=1 SV=1	S	Function unknown	Class I glutamine amidotransferase-like superfamily protein [Arabidopsis thaliana]	--
AT1G70420	AT1G70420	12.3677	573	13.2947	580	9.63817	469	27.1539	1326	20.8055	994	22.5379	988	2.05e-10	1.08905	up	--	--	Molecular Function: ligase activity (GO:0016874);; Biological Process: response to karrikin (GO:0080167);;	K07904|1.8e-07|crb:17879594|K07904 Ras-related protein Rab-11A | (RefSeq) LOW QUALITY PROTEIN: ras and EF-hand domain-containing protein	Endocytosis (ko04144)	--	--	Protein of unknown function (DUF1645)	--	S	Function unknown	DNA ligase-like protein, putative (DUF1645) [Arabidopsis thaliana]	molecular function: catalytic activity (GO:0003824);; biological process: response to stimulus (GO:0050896)
AT5G51530	AT5G51530	0.125091	17	0.374407	48	0.223884	32	0.884248	126	0.715784	100	0.247768	32	0.0122383	1.44326	up	--	--	Molecular Function: hydrolase activity (GO:0016787);;	--	--	[O]	Posttranslational modification, protein turnover, chaperones	Protein of unknown function (DUF629)	--	O	Posttranslational modification, protein turnover, chaperones	Ubiquitin carboxyl-terminal hydrolase-related protein [Arabidopsis thaliana]	molecular function: catalytic activity (GO:0003824)
AT2G22990	AT2G22990	110.888	6928	141.072	8336	105.989	6955	235.117	15597	205.97	13004	176.576	10467	1.93e-08	0.872143	up	[E]	Amino acid transport and metabolism	Molecular Function: serine-type carboxypeptidase activity (GO:0004185);;	K09757|3.1e-245|ath:AT2G22990|K09757 serine carboxypeptidase-like 8 [EC:3.4.16.- 2.3.1.92] | (RefSeq) SNG1; sinapoylglucose 1	Phenylpropanoid biosynthesis (ko00940)	[OE]	Posttranslational modification, protein turnover, chaperones;; Amino acid transport and metabolism	Serine carboxypeptidase	Serine carboxypeptidase-like 8 OS=Arabidopsis thaliana OX=3702 GN=SCPL8 PE=1 SV=2	E	Amino acid transport and metabolism	sinapoylglucose 1 [Arabidopsis thaliana]	biological process: metabolic process (GO:0008152);; molecular function: catalytic activity (GO:0003824)
AT4G18890	AT4G18890	8.27674	421	5.70381	273	9.65274	515	4.24429	228	4.05618	213	4.54132	219	0.000938619	-0.775189	down	--	--	Molecular Function: transcription factor activity, sequence-specific DNA binding (GO:0003700);; Biological Process: transcription, DNA-templated (GO:0006351);; Biological Process: brassinosteroid mediated signaling pathway (GO:0009742);;	K14503|4.4e-49|psom:113330610|K14503 brassinosteroid resistant 1/2 | (RefSeq) protein BZR1 homolog 1-like	Plant hormone signal transduction (ko04075)	--	--	BES1/BZR1 plant transcription factor, N-terminal	BES1/BZR1 homolog protein 3 OS=Arabidopsis thaliana OX=3702 GN=BEH3 PE=1 SV=1	S	Function unknown	BES1/BZR1 homolog 3 [Arabidopsis thaliana]	biological process: biological regulation (GO:0065007);; molecular function: nucleic acid binding transcription factor activity (GO:0001071);; biological process: metabolic process (GO:0008152);; biological process: cellular process (GO:0009987);; biological process: signaling (GO:0023052);; biological process: single-organism process (GO:0044699);; biological process: response to stimulus (GO:00…
AT4G36570	AT4G36570	20.9648	327	20.5007	301	30.7165	503	12.4206	205	10.8465	175	14.9798	221	0.000669869	-0.807654	down	--	--	Molecular Function: DNA binding (GO:0003677);; Cellular Component: nucleus (GO:0005634);;	K15397|4.3e-12|cpep:111776416|K15397 3-ketoacyl-CoA synthase [EC:2.3.1.199] | (RefSeq) 3-ketoacyl-CoA synthase 17-like	Fatty acid elongation (ko00062);; Plant-pathogen interaction (ko04626)	[O]	Posttranslational modification, protein turnover, chaperones	Myb-like DNA-binding domain	Protein RADIALIS-like 3 OS=Arabidopsis thaliana OX=3702 GN=RL3 PE=2 SV=1	K	Transcription	RAD-like 3 [Arabidopsis thaliana]	molecular function: binding (GO:0005488);; cellular component: cell (GO:0005623);; cellular component: organelle (GO:0043226);; cellular component: cell part (GO:0044464)
AT2G03090	AT2G03090	19.9576	1056	16.4435	820	26.539	1474	12.0248	671	7.43823	406	12.6619	634	0.000139664	-0.86316	down	--	--	Cellular Component: extracellular region (GO:0005576);; Cellular Component: cell wall (GO:0005618);; Biological Process: plant-type cell wall organization (GO:0009664);; Cellular Component: membrane (GO:0016020);;	K20628|5.0e-121|mdm:103431192|K20628 expansin | (RefSeq) expansin-A1-like	--	--	--	Expansin C-terminal domain	Expansin-A15 OS=Arabidopsis thaliana OX=3702 GN=EXPA15 PE=2 SV=2	G	Carbohydrate transport and metabolism	expansin A15 [Arabidopsis thaliana]	cellular component: extracellular region (GO:0005576);; cellular component: cell (GO:0005623);; cellular component: cell part (GO:0044464);; biological process: cellular process (GO:0009987);; biological process: cellular component organization or biogenesis (GO:0071840);; cellular component: membrane (GO:0016020)
AT1G55200	AT1G55200	6.62477	575	5.33646	436	6.51848	594	2.77254	254	3.95634	354	3.7878	311	0.000341308	-0.716763	down	[W]	Extracellular structures	Molecular Function: transmembrane receptor protein serine/threonine kinase activity (GO:0004675);; Molecular Function: ATP binding (GO:0005524);; Cellular Component: plasma membrane (GO:0005886);; Biological Process: protein phosphorylation (GO:0006468);; Molecular Function: hydrolase activity (GO:0016787);;	K01180|4.2e-82|cmax:111487562|K01180 endo-1,3(4)-beta-glucanase [EC:3.2.1.6] | (RefSeq) uncharacterized protein LOC111487562	--	[T]	Signal transduction mechanisms	Protein tyrosine and serine/threonine kinase	Inactive protein kinase SELMODRAFT_444075 OS=Selaginella moellendorffii OX=88036 GN=SELMODRAFT_444075 PE=2 SV=1	T	Signal transduction mechanisms	kinase with adenine nucleotide alpha hydrolases-like domain-containing protein [Arabidopsis thaliana]	biological process: metabolic process (GO:0008152);; biological process: cellular process (GO:0009987);; biological process: signaling (GO:0023052);; biological process: single-organism process (GO:0044699);; biological process: response to stimulus (GO:0050896);; biological process: biological regulation (GO:0065007);; molecular function: catalytic activity (GO:0003824);; molecular function: sig…
AT4G14560	AT4G14560	14.2431	465	13.8597	426	12.7159	436	20.5037	705	17.2915	582	23.8422	736	0.000118117	0.689014	up	--	--	Cellular Component: nucleus (GO:0005634);; Biological Process: regulation of transcription, DNA-templated (GO:0006355);; Biological Process: auxin-activated signaling pathway (GO:0009734);;	K14484|2.7e-83|ath:AT4G14560|K14484 auxin-responsive protein IAA | (RefSeq) IAA1; indole-3-acetic acid inducible	Plant hormone signal transduction (ko04075)	--	--	AUX/IAA family	Auxin-responsive protein IAA1 OS=Arabidopsis thaliana OX=3702 GN=IAA1 PE=1 SV=2	--	--	indole-3-acetic acid inducible [Arabidopsis thaliana]	cellular component: cell (GO:0005623);; cellular component: organelle (GO:0043226);; cellular component: cell part (GO:0044464);; biological process: biological regulation (GO:0065007);; biological process: cellular process (GO:0009987);; biological process: signaling (GO:0023052);; biological process: single-organism process (GO:0044699);; biological process: response to stimulus (GO:0050896)
AT3G20660	AT3G20660	2.6419	186	2.37855	158	3.04369	225	1.04676	78	1.06493	78	0.832372	56	7.93e-07	-1.34206	down	[G]	Carbohydrate transport and metabolism	Cellular Component: integral component of membrane (GO:0016021);; Molecular Function: transmembrane transporter activity (GO:0022857);;	K08202|1.1e-306|ath:AT3G20660|K08202 MFS transporter, OCT family, solute carrier family 22 (organic cation transporter), member 4/5 | (RefSeq) OCT4; organic cation/carnitine transporter4	--	[R]	General function prediction only	Sugar (and other) transporter	Organic cation/carnitine transporter 4 OS=Arabidopsis thaliana OX=3702 GN=OCT4 PE=2 SV=1	G	Carbohydrate transport and metabolism	organic cation/carnitine transporter4 [Arabidopsis thaliana]	cellular component: membrane (GO:0016020);; cellular component: membrane part (GO:0044425);; biological process: localization (GO:0051179);; molecular function: transporter activity (GO:0005215)
AT1G68620	AT1G68620	3.11518	158	2.13559	102	5.46082	289	0.983542	53	0.623858	33	0.636192	31	9.27e-08	-2.11779	down	[I]	Lipid transport and metabolism	Molecular Function: hydrolase activity (GO:0016787);;	K14493|2.0e-37|lsv:111918926|K14493 gibberellin receptor GID1 [EC:3.-.-.-] | (RefSeq) gibberellin receptor GID1C-like isoform X1	Plant hormone signal transduction (ko04075)	[V]	Defense mechanisms	alpha/beta hydrolase fold	Probable carboxylesterase 6 OS=Arabidopsis thaliana OX=3702 GN=CXE6 PE=2 SV=1	I	Lipid transport and metabolism	alpha/beta-Hydrolases superfamily protein [Arabidopsis thaliana]	molecular function: catalytic activity (GO:0003824)
AT1G18680	AT1G18680	4.48646	138	4.85612	141	5.70038	184	7.18666	232	7.62276	241	6.42492	187	0.0182486	0.592331	up	--	--	Molecular Function: endonuclease activity (GO:0004519);;	--	--	--	--	HNH endonuclease	--	S	Function unknown	HNH endonuclease domain-containing protein [Arabidopsis thaliana]	biological process: metabolic process (GO:0008152);; biological process: cellular process (GO:0009987);; molecular function: catalytic activity (GO:0003824)
AT5G24380	AT5G24380	18.6834	1731	15.1939	1326	17.0894	1662	11.2726	1101	8.02045	766	10.4997	920	3.25e-05	-0.6789	down	[S]	Function unknown	Cellular Component: integral component of membrane (GO:0016021);; Biological Process: transmembrane transport (GO:0055085);;	K15363|4.0e-53|bna:111210893|K15363 fanconi-associated nuclease 1 [EC:3.1.21.- 3.1.4.1] | (RefSeq) fanconi-associated nuclease 1 homolog	--	--	--	OPT oligopeptide transporter protein	Metal-nicotianamine transporter YSL2 OS=Arabidopsis thaliana OX=3702 GN=YSL2 PE=1 SV=1	S	Function unknown	YELLOW STRIPE like 2 [Arabidopsis thaliana]	cellular component: membrane (GO:0016020);; cellular component: membrane part (GO:0044425);; biological process: localization (GO:0051179)
AT2G32487	AT2G32487	11.2937	228	10.3555	197	10.5197	223	2.9086	62	3.52131	74	3.21693	62	2.46e-10	-1.63174	down	--	--	--	--	--	[R]	General function prediction only	--	--	--	--	hypothetical protein AT2G32487 [Arabidopsis thaliana]	--
AT4G11650	AT4G11650	4.72978	192	21.6331	825	8.04715	342	0.683173	30	0.395276	17	1.77536	68	1.43e-08	-3.47535	down	--	--	Biological Process: immune system process (GO:0002376);; Cellular Component: cellular_component (GO:0005575);; Cellular Component: intracellular (GO:0005622);; Cellular Component: cell (GO:0005623);; Cellular Component: cytoplasm (GO:0005737);; Biological Process: response to stress (GO:0006950);; Biological Process: defense response (GO:0006952);; Biological Process: immune response (GO:0006955)…	K12173|3.5e-23|gmx:100794341|K12173 BRCA1-A complex subunit BRE | (RefSeq) BRISC and BRCA1-A complex member 2	Homologous recombination (ko03440)	--	--	Thaumatin family	Osmotin-like protein OSM34 OS=Arabidopsis thaliana OX=3702 GN=OSM34 PE=2 SV=2	S	Function unknown	osmotin 34 [Arabidopsis thaliana]	biological process: immune system process (GO:0002376);; cellular component: cell (GO:0005623);; cellular component: cell part (GO:0044464);; biological process: response to stimulus (GO:0050896);; biological process: multi-organism process (GO:0051704)
AT2G26695	AT2G26695	40.3886	1029	42.067	1010	44.6044	1193	20.7897	559	13.0353	343	20.7487	500	3.47e-10	-1.11857	down	--	--	Molecular Function: metal ion binding (GO:0046872);;	K13811|6.1e-12|bdi:100837643|K13811 3'-phosphoadenosine 5'-phosphosulfate synthase [EC:2.7.7.4 2.7.1.25] | (RefSeq) LOW QUALITY PROTEIN: ATP sulfurylase 2	Purine metabolism (ko00230);; Monobactam biosynthesis (ko00261);; Selenocompound metabolism (ko00450);; Sulfur metabolism (ko00920)	[R]	General function prediction only	Zn-finger in Ran binding protein and others	--	S	Function unknown	Ran BP2/NZF zinc finger-like superfamily protein [Arabidopsis thaliana]	molecular function: binding (GO:0005488)
AT3G59350	AT3G59350	8.53745	555	8.25611	512	8.30531	573	13.603	951	13.9504	932	10.8411	655	4.27e-06	0.698447	up	[M]	Cell wall/membrane/envelope biogenesis	Molecular Function: protein tyrosine kinase activity (GO:0004713);; Molecular Function: ATP binding (GO:0005524);;	K13436|4.0e-237|ath:AT3G59350|K13436 pto-interacting protein 1 [EC:2.7.11.1] | (RefSeq) Protein kinase superfamily protein	Plant-pathogen interaction (ko04626)	[T]	Signal transduction mechanisms	Protein tyrosine and serine/threonine kinase	PTI1-like tyrosine-protein kinase 3 OS=Arabidopsis thaliana OX=3702 GN=PTI13 PE=1 SV=1	T	Signal transduction mechanisms	Protein kinase superfamily protein [Arabidopsis thaliana]	biological process: metabolic process (GO:0008152);; biological process: cellular process (GO:0009987);; molecular function: catalytic activity (GO:0003824);; molecular function: binding (GO:0005488)
AT5G61660	AT5G61660	30.6758	856	31.1002	817	27.3682	802	16.9215	498	13.5604	390	17.287	457	6.96e-07	-0.804744	down	--	--	--	--	--	--	--	--	--	S	Function unknown	glycine-rich protein [Arabidopsis thaliana]	--
AT4G05070	AT4G05070	61.1229	1250	71.91	1385	43.5573	936	113.944	2457	101.486	2140	105.757	2046	2.84e-07	0.950814	up	--	--	--	--	--	--	--	Wound-induced protein	--	S	Function unknown	Wound-responsive family protein [Arabidopsis thaliana]	--
AT4G32190	AT4G32190	12.1749	1277	14.3985	1422	14.811	1631	20.7455	2294	19.2461	2081	19.676	1952	6.37e-08	0.627477	up	--	--	Biological Process: reciprocal meiotic recombination (GO:0007131);; Cellular Component: chloroplast (GO:0009507);; Biological Process: regulation of starch biosynthetic process (GO:0010581);; Biological Process: starch biosynthetic process (GO:0019252);;	--	--	--	--	--	--	S	Function unknown	Myosin heavy chain-related protein [Arabidopsis thaliana]	biological process: reproduction (GO:0000003);; biological process: metabolic process (GO:0008152);; biological process: cellular process (GO:0009987);; biological process: reproductive process (GO:0022414);; biological process: single-organism process (GO:0044699);; cellular component: cell (GO:0005623);; cellular component: organelle (GO:0043226);; cellular component: cell part (GO:0044464);; b…
AT5G03050	AT5G03050	8.61062	269	7.28019	215	7.29045	240	12.8968	425	9.3297	301	11.6878	346	0.00520163	0.64156	up	--	--	--	--	--	--	--	--	--	S	Function unknown	knotted 1-binding protein [Arabidopsis thaliana]	--
AT4G39950	AT4G39950	21.1419	1636	16.9684	1237	33.0843	2688	13.3426	1089	15.1269	1207	12.9503	948	0.00116417	-0.672727	down	[QV]	Secondary metabolites biosynthesis, transport and catabolism;; Defense mechanisms	Molecular Function: monooxygenase activity (GO:0004497);; Molecular Function: iron ion binding (GO:0005506);; Molecular Function: oxidoreductase activity, acting on paired donors, with incorporation or reduction of molecular oxygen (GO:0016705);; Molecular Function: heme binding (GO:0020037);;	K11812|0.0e+00|ath:AT4G39950|K11812 tryptophan N-monooxygenase [EC:1.14.14.156] | (RefSeq) CYP79B2; cytochrome P450, family 79, subfamily B, polypeptide 2	Tryptophan metabolism (ko00380);; Glucosinolate biosynthesis (ko00966);; 2-Oxocarboxylic acid metabolism (ko01210)	[Q]	Secondary metabolites biosynthesis, transport and catabolism	Cytochrome P450	Tryptophan N-monooxygenase 1 OS=Arabidopsis thaliana OX=3702 GN=CYP79B2 PE=1 SV=2	Q	Secondary metabolites biosynthesis, transport and catabolism	cytochrome P450, family 79, subfamily B, polypeptide 2 [Arabidopsis thaliana]	biological process: metabolic process (GO:0008152);; biological process: single-organism process (GO:0044699);; molecular function: catalytic activity (GO:0003824);; molecular function: binding (GO:0005488)
AT2G44080	AT2G44080	4.53806	164	5.55235	189	8.26717	313	10.5363	400	8.91063	331	7.40984	253	0.0164627	0.653075	up	--	--	Cellular Component: integral component of membrane (GO:0016021);; Biological Process: positive regulation of organ growth (GO:0046622);;	--	--	--	--	--	ARGOS-like protein OS=Arabidopsis thaliana OX=3702 GN=ARL PE=2 SV=1	S	Function unknown	ARGOS-like protein [Arabidopsis thaliana]	cellular component: membrane (GO:0016020);; cellular component: membrane part (GO:0044425);; biological process: biological regulation (GO:0065007)
AT4G11190	AT4G11190	2.89112	80	3.75415	98	3.03392	88	1.07035	32	1.8392	53	1.87962	49	0.0210664	-0.908113	down	--	--	Cellular Component: apoplast (GO:0048046);;	K19027|1.5e-13|smo:SELMODRAFT_443317|K19027 zinc finger FYVE domain-containing protein 26 | (RefSeq) hypothetical protein	--	--	--	Dirigent-like protein	Dirigent protein 13 OS=Arabidopsis thaliana OX=3702 GN=DIR13 PE=2 SV=1	S	Function unknown	Disease resistance-responsive (dirigent-like protein) family protein [Arabidopsis thaliana]	cellular component: extracellular region (GO:0005576)
AT1G75520	AT1G75520	1.00914	62	1.20589	70	0.943408	61	0.511615	34	0.145754	10	0.686248	40	0.0409266	-1.10922	down	--	--	Biological Process: reproduction (GO:0000003);; Biological Process: developmental process involved in reproduction (GO:0003006);; Cellular Component: cellular_component (GO:0005575);; Cellular Component: intracellular (GO:0005622);; Cellular Component: cell (GO:0005623);; Cellular Component: nucleus (GO:0005634);; Biological Process: nucleobase-containing compound metabolic process (GO:0006139);;…	--	--	--	--	Domain of unknown function (DUF702)	Protein SHI RELATED SEQUENCE 5 OS=Arabidopsis thaliana OX=3702 GN=SRS5 PE=1 SV=1	S	Function unknown	SHI-related sequence 5 [Arabidopsis thaliana]	biological process: reproduction (GO:0000003);; biological process: reproductive process (GO:0022414);; biological process: developmental process (GO:0032502);; cellular component: cell (GO:0005623);; cellular component: cell part (GO:0044464);; cellular component: organelle (GO:0043226);; biological process: metabolic process (GO:0008152);; biological process: cellular process (GO:0009987);; bio…
AT1G53890	AT1G53890	4.77848	155	7.24729	209	5.24821	178	19.0568	610	16.0296	508	15.5852	443	1.24e-16	1.5917	up	--	--	--	K03239|2.3e-76|ath:AT1G53900|K03239 translation initiation factor eIF-2B subunit alpha | (RefSeq) Eukaryotic translation initiation factor 2B (eIF-2B) family protein	RNA transport (ko03013)	--	--	LURP-one-related	Protein LURP-one-related 2 OS=Arabidopsis thaliana OX=3702 GN=At1g53870 PE=2 SV=2	S	Function unknown	LURP-one-like protein (DUF567) [Arabidopsis thaliana]	--
AT5G66800	AT5G66800	4.06221	152	3.53663	125	3.90196	154	2.60212	103	1.88483	73	1.59587	57	0.0136592	-0.816729	down	--	--	Molecular Function: kinase activity (GO:0016301);;	--	--	--	--	--	--	S	Function unknown	membrane-associated kinase regulator-like protein [Arabidopsis thaliana]	molecular function: catalytic activity (GO:0003824)
AT5G65040	AT5G65040	13.8303	352	10.0494	241	11.0978	296	3.27473	88	4.00654	105	4.00045	97	5.96e-10	-1.53576	down	--	--	--	--	--	--	--	zinc-finger of the FCS-type, C2-C2	Protein INCREASED RESISTANCE TO MYZUS PERSICAE 1 OS=Arabidopsis thaliana OX=3702 GN=IRM1 PE=1 SV=1	S	Function unknown	senescence-associated family protein (DUF581) [Arabidopsis thaliana]	--
AT2G18660	AT2G18660	10.2884	313	5.45359	156	30.0519	958	2.23733	72	2.31403	73	0.26315	8	1.05e-05	-3.1077	down	--	--	Biological Process: immune system process (GO:0002376);; Cellular Component: cellular_component (GO:0005575);; Cellular Component: extracellular region (GO:0005576);; Cellular Component: cell wall (GO:0005618);; Cellular Component: cell (GO:0005623);; Biological Process: generation of precursor metabolites and energy (GO:0006091);; Biological Process: response to stress (GO:0006950);; Biological …	--	--	--	--	Lytic transglycolase	EG45-like domain containing protein 2 OS=Arabidopsis thaliana OX=3702 GN=EGC2 PE=2 SV=2	S	Function unknown	plant natriuretic peptide A [Arabidopsis thaliana]	biological process: immune system process (GO:0002376);; cellular component: extracellular region (GO:0005576);; cellular component: cell (GO:0005623);; cellular component: cell part (GO:0044464);; biological process: metabolic process (GO:0008152);; biological process: cellular process (GO:0009987);; biological process: response to stimulus (GO:0050896);; biological process: single-organism proc…
AT4G31330	AT4G31330	17.1538	707	14.9978	583	11.3234	490	2.79441	122	1.83974	79	4.04346	158	2.12e-15	-2.22933	down	[S]	Function unknown	Cellular Component: integral component of membrane (GO:0016021);;	K22736|4.6e-07|obr:102720070|K22736 vacuolar iron transporter family protein | (RefSeq) vacuolar iron transporter homolog 3-like	--	--	--	Protein of unknown function, DUF599	--	S	Function unknown	transmembrane protein, putative (Protein of unknown function, DUF599) [Arabidopsis thaliana]	cellular component: membrane (GO:0016020);; cellular component: membrane part (GO:0044425)
AT1G68740	AT1G68740	10.3352	1097	8.90658	890	10.5772	1179	5.52491	618	4.2009	460	5.61263	564	2.52e-08	-0.860391	down	--	--	Cellular Component: integral component of membrane (GO:0016021);;	K24195|0.0e+00|ath:AT1G68740|K24195 xenotropic and polytropic retrovirus receptor 1 | (RefSeq) PHO1;H1; EXS (ERD1/XPR1/SYG1) family protein	--	[U]	Intracellular trafficking, secretion, and vesicular transport	EXS family	Phosphate transporter PHO1 homolog 1 OS=Arabidopsis thaliana OX=3702 GN=PHO1-H1 PE=2 SV=1	T	Signal transduction mechanisms	EXS (ERD1/XPR1/SYG1) family protein [Arabidopsis thaliana]	cellular component: membrane (GO:0016020);; cellular component: membrane part (GO:0044425)
AT2G29950	AT2G29950	1.37755	46	1.75761	55	1.72097	60	0.944751	34	0.671815	23	0.544561	18	0.0188901	-1.02661	down	--	--	Biological Process: positive regulation of circadian rhythm (GO:0042753);;	--	--	--	--	Early Flowering 4 domain	Protein ELF4-LIKE 1 OS=Arabidopsis thaliana OX=3702 GN=EFL1 PE=2 SV=1	S	Function unknown	ELF4-like 1 [Arabidopsis thaliana]	biological process: biological regulation (GO:0065007)
AT3G10120	AT3G10120	8.03294	257	10.394	313	8.69447	292	5.40548	183	5.50648	182	5.11914	155	0.0044861	-0.657701	down	--	--	--	--	--	--	--	Domain of unknown function (DUF4228)	--	S	Function unknown	hypothetical protein AT3G10120 [Arabidopsis thaliana]	--
AT1G11475	AT1G11475	27.0427	592	28.3696	585	30.368	698	15.4723	358	21.2027	479	16.3793	340	0.000570832	-0.593033	down	[K]	Transcription	Molecular Function: DNA binding (GO:0003677);; Molecular Function: DNA-directed 5'-3' RNA polymerase activity (GO:0003899);; Biological Process: transcription, DNA-templated (GO:0006351);; Molecular Function: zinc ion binding (GO:0008270);;	K03007|1.4e-36|aly:9328708|K03007 DNA-directed RNA polymerases I, II, and III subunit RPABC5 | (RefSeq) DNA-directed RNA polymerases II, IV and V subunit 10	RNA polymerase (ko03020)	[K]	Transcription	RNA polymerases N / 8 kDa subunit	DNA-directed RNA polymerases II, IV and V subunit 10 OS=Arabidopsis thaliana OX=3702 GN=NRPB10 PE=1 SV=1	K	Transcription	RNA polymerases N / 8 kDa subunit [Arabidopsis thaliana]	molecular function: binding (GO:0005488);; molecular function: catalytic activity (GO:0003824);; biological process: metabolic process (GO:0008152);; biological process: cellular process (GO:0009987)
AT4G29905	AT4G29905	31.7498	880	42.9871	1122	31.7814	925	76.6141	2237	62.5213	1786	57.1263	1497	2.34e-09	0.974714	up	--	--	--	--	--	--	--	--	--	S	Function unknown	hypothetical protein AT4G29905 [Arabidopsis thaliana]	--
AT1G06460	AT1G06460	139.47	6660	166.302	7479	140.118	7026	233.617	11761	230.06	11328	218.055	9851	5.98e-09	0.707015	up	[O]	Posttranslational modification, protein turnover, chaperones	Cellular Component: extracellular region (GO:0005576);; Cellular Component: peroxisome (GO:0005777);;	K13993|2.4e-10|lja:Lj1g3v3978180.1|K13993 HSP20 family protein | (RefSeq) Lj1g3v3978180.1; -	Protein processing in endoplasmic reticulum (ko04141)	[O]	Posttranslational modification, protein turnover, chaperones	Hsp20/alpha crystallin family	--	O	Posttranslational modification, protein turnover, chaperones	alpha-crystallin domain 32.1 [Arabidopsis thaliana]	cellular component: extracellular region (GO:0005576);; cellular component: cell (GO:0005623);; cellular component: organelle (GO:0043226);; cellular component: cell part (GO:0044464)
AT3G55580	AT3G55580	1.14703	77	1.62765	103	1.88855	134	2.24475	159	2.36819	164	2.83223	180	0.0139829	0.775258	up	[DZ]	Cell cycle control, cell division, chromosome partitioning;; Cytoskeleton	Cellular Component: nucleus (GO:0005634);; Biological Process: cold acclimation (GO:0009631);; Molecular Function: histone binding (GO:0042393);; Biological Process: cellular response to freezing (GO:0071497);; Biological Process: regulation of lignin biosynthetic process (GO:1901141);;	K10615|1.9e-28|ppp:112282946|K10615 E3 ubiquitin-protein ligase HERC4 [EC:2.3.2.26] | (RefSeq) probable E3 ubiquitin-protein ligase HERC4 isoform X1	Ubiquitin mediated proteolysis (ko04120)	[S]	Function unknown	Regulator of chromosome condensation (RCC1) repeat	Ultraviolet-B receptor UVR8 OS=Arabidopsis thaliana OX=3702 GN=UVR8 PE=1 SV=1	DZ	Cell cycle control, cell division, chromosome partitioning;; Cytoskeleton	Regulator of chromosome condensation (RCC1) family protein [Arabidopsis thaliana]	cellular component: cell (GO:0005623);; cellular component: organelle (GO:0043226);; cellular component: cell part (GO:0044464);; biological process: response to stimulus (GO:0050896);; molecular function: binding (GO:0005488);; biological process: cellular process (GO:0009987);; biological process: biological regulation (GO:0065007)
AT1G77990	AT1G77990	14.0154	1203	13.9355	1127	15.5327	1400	6.22518	564	7.82191	693	5.95666	484	1.05e-14	-1.02134	down	[P]	Inorganic ion transport and metabolism	Molecular Function: secondary active sulfate transmembrane transporter activity (GO:0008271);; Cellular Component: integral component of membrane (GO:0016021);;	K17469|0.0e+00|ath:AT1G77990|K17469 sulfate transporter 2, low-affinity | (RefSeq) AST56; STAS domain / Sulfate transporter family	--	[P]	Inorganic ion transport and metabolism	Sulfate permease family	Sulfate transporter 2.2 OS=Arabidopsis thaliana OX=3702 GN=SULTR2;2 PE=1 SV=3	P	Inorganic ion transport and metabolism	STAS domain / Sulfate transporter family [Arabidopsis thaliana]	biological process: single-organism process (GO:0044699);; biological process: localization (GO:0051179);; molecular function: transporter activity (GO:0005215);; cellular component: membrane (GO:0016020);; cellular component: membrane part (GO:0044425)
AT1G63580	AT1G63580	1.90453	61	1.49645	46	2.18016	74	3.19846	108	3.82966	127	2.74173	84	0.0082042	0.898133	up	--	--	Cellular Component: cellular_component (GO:0005575);; Cellular Component: intracellular (GO:0005622);; Cellular Component: cell (GO:0005623);; Cellular Component: cytoplasm (GO:0005737);; Cellular Component: plasma membrane (GO:0005886);; Biological Process: biological_process (GO:0008150);; Cellular Component: chloroplast (GO:0009507);; Cellular Component: plastid stroma (GO:0009532);; Cellular …	--	--	--	--	Salt stress response/antifungal	Probable cysteine-rich repeat secretory protein 6 OS=Arabidopsis thaliana OX=3702 GN=CRRSP6 PE=2 SV=2	G	Carbohydrate transport and metabolism	Receptor-like protein kinase-related family protein [Arabidopsis thaliana]	cellular component: cell (GO:0005623);; cellular component: cell part (GO:0044464);; cellular component: membrane (GO:0016020);; cellular component: organelle (GO:0043226);; cellular component: organelle part (GO:0044422);; biological process: cellular process (GO:0009987);; biological process: cellular component organization or biogenesis (GO:0071840);; cellular component: membrane part (GO:0044…
AT2G32990	AT2G32990	17.0616	1238	14.3858	983	16.4172	1251	9.14229	699	7.53736	564	12.3709	849	0.00173807	-0.622684	down	[Q]	Secondary metabolites biosynthesis, transport and catabolism	Molecular Function: cellulase activity (GO:0008810);; Biological Process: cellulose catabolic process (GO:0030245);;	K01179|1.9e-183|pvu:PHAVU_002G297600g|K01179 endoglucanase [EC:3.2.1.4] | (RefSeq) hypothetical protein	Starch and sucrose metabolism (ko00500)	--	--	Glycosyl hydrolase family 9	Endoglucanase 11 OS=Arabidopsis thaliana OX=3702 GN=At2g32990 PE=2 SV=1	G	Carbohydrate transport and metabolism	glycosyl hydrolase 9B8 [Arabidopsis thaliana]	molecular function: catalytic activity (GO:0003824);; biological process: metabolic process (GO:0008152);; biological process: cellular process (GO:0009987)
AT2G14750	AT2G14750	60.9286	2829	48.5665	2124	75.0621	3660	97.8655	4791	85.0903	4074	91.0029	3997	6.26e-06	0.672699	up	[P]	Inorganic ion transport and metabolism	Biological Process: sulfate assimilation (GO:0000103);; Molecular Function: adenylylsulfate kinase activity (GO:0004020);; Molecular Function: ATP binding (GO:0005524);; Biological Process: hydrogen sulfide biosynthetic process (GO:0070814);;	K00860|8.0e-157|ath:AT2G14750|K00860 adenylylsulfate kinase [EC:2.7.1.25] | (RefSeq) APK; APS kinase	Purine metabolism (ko00230);; Sulfur metabolism (ko00920)	[P]	Inorganic ion transport and metabolism	Adenylylsulphate kinase	Adenylyl-sulfate kinase 1, chloroplastic OS=Arabidopsis thaliana OX=3702 GN=APK1 PE=1 SV=1	P	Inorganic ion transport and metabolism	APS kinase [Arabidopsis thaliana]	biological process: metabolic process (GO:0008152);; biological process: cellular process (GO:0009987);; molecular function: catalytic activity (GO:0003824);; molecular function: binding (GO:0005488)
AT5G11970	AT5G11970	17.6797	472	13.2681	334	18.3774	515	8.82976	249	10.1075	279	9.73905	246	0.000774966	-0.682841	down	--	--	Cellular Component: plasma membrane (GO:0005886);;	--	--	--	--	Domain of unknown function (DUF3511)	--	S	Function unknown	ABC family ABC transporter, putative (DUF3511) [Arabidopsis thaliana]	cellular component: cell (GO:0005623);; cellular component: membrane (GO:0016020);; cellular component: cell part (GO:0044464)
AT2G26150	AT2G26150	0.39974	23	0.303841	17	0.458746	28	1.05892	62	1.62983	93	0.848668	45	8.26e-05	1.62738	up	--	--	Molecular Function: transcription factor activity, sequence-specific DNA binding (GO:0003700);; Cellular Component: integral component of membrane (GO:0016021);; Cellular Component: host cell nucleus (GO:0042025);; Molecular Function: sequence-specific DNA binding (GO:0043565);;	K09419|2.7e-123|ath:AT2G26150|K09419 heat shock transcription factor, other eukaryote | (RefSeq) HSFA2; heat shock transcription factor A2	--	[K]	Transcription	--	Heat stress transcription factor A-2 OS=Arabidopsis thaliana OX=3702 GN=HSFA2 PE=1 SV=1	K	Transcription	heat shock transcription factor A2 [Arabidopsis thaliana]	biological process: biological regulation (GO:0065007);; molecular function: nucleic acid binding transcription factor activity (GO:0001071);; cellular component: membrane (GO:0016020);; cellular component: membrane part (GO:0044425);; cellular component: other organism (GO:0044215);; cellular component: other organism part (GO:0044217);; molecular function: binding (GO:0005488)
AT5G24655	AT5G24655	4.99024	103	3.58214	69	3.51651	76	2.20896	48	1.89686	40	2.07363	41	0.0267413	-0.869101	down	--	--	Biological Process: cellular oxidant detoxification (GO:0098869);;	--	--	--	--	--	Protein RESPONSE TO LOW SULFUR 4 OS=Arabidopsis thaliana OX=3702 GN=LSU4 PE=2 SV=1	S	Function unknown	response to low sulfur 4 [Arabidopsis thaliana]	biological process: cellular process (GO:0009987);; biological process: response to stimulus (GO:0050896);; biological process: detoxification (GO:0098754)
AT1G21310	AT1G21310	141.349	9156	138.519	8450	155.895	10603	37.8222	2583	37.8315	2527	40.2498	2467	1.45e-70	-1.81162	down	--	--	Molecular Function: structural constituent of cell wall (GO:0005199);; Biological Process: plant-type cell wall organization (GO:0009664);;	--	--	--	--	Extensin-like region	Extensin-3 OS=Arabidopsis thaliana OX=3702 GN=EXT3 PE=1 SV=3	D	Cell cycle control, cell division, chromosome partitioning	extensin 3 [Arabidopsis thaliana]	molecular function: structural molecule activity (GO:0005198);; biological process: cellular process (GO:0009987);; biological process: cellular component organization or biogenesis (GO:0071840)
AT2G31750	AT2G31750	44.0602	2751	37.5474	2208	43.8877	2878	21.0794	1388	27.2112	1752	21.1822	1252	2.41e-08	-0.757245	down	[G]	Carbohydrate transport and metabolism	Molecular Function: UDP-glycosyltransferase activity (GO:0008194);;	K13691|5.3e-121|nto:104120845|K13691 pathogen-inducible salicylic acid glucosyltransferase [EC:2.4.1.-] | (RefSeq) UDP-glycosyltransferase 74G1-like	--	[GC]	Carbohydrate transport and metabolism;; Energy production and conversion	UDP-glucoronosyl and UDP-glucosyl transferase	UDP-glycosyltransferase 74D1 OS=Arabidopsis thaliana OX=3702 GN=UGT74D1 PE=1 SV=1	S	Function unknown	UDP-glucosyl transferase 74D1 [Arabidopsis thaliana]	molecular function: catalytic activity (GO:0003824)
AT1G21050	AT1G21050	18.8448	664	19.565	649	23.9681	887	12.6807	471	13.3777	486	12.6532	422	5.82e-05	-0.587182	down	--	--	Biological Process: hydrotropism (GO:0010274);;	--	--	--	--	Protein of unknown function, DUF617	Protein MIZU-KUSSEI 1 OS=Arabidopsis thaliana OX=3702 GN=MIZ1 PE=1 SV=1	S	Function unknown	MIZU-KUSSEI-like protein (Protein of unknown function, DUF617) [Arabidopsis thaliana]	biological process: response to stimulus (GO:0050896)
AT1G23730	AT1G23730	28.8655	1120	32.3185	1181	29.7546	1212	3.7546	154	3.19196	128	4.75895	175	2.32e-69	-2.85894	down	[P]	Inorganic ion transport and metabolism	Molecular Function: carbonate dehydratase activity (GO:0004089);; Molecular Function: zinc ion binding (GO:0008270);;	K01673|2.4e-147|ath:AT1G23730|K01673 carbonic anhydrase [EC:4.2.1.1] | (RefSeq) BCA3; beta carbonic anhydrase 3	Nitrogen metabolism (ko00910)	[P]	Inorganic ion transport and metabolism	Carbonic anhydrase	Beta carbonic anhydrase 3 OS=Arabidopsis thaliana OX=3702 GN=BCA3 PE=2 SV=1	P	Inorganic ion transport and metabolism	beta carbonic anhydrase 3 [Arabidopsis thaliana]	molecular function: catalytic activity (GO:0003824);; molecular function: binding (GO:0005488)
AT3G18010	AT3G18010	4.06577	184	2.9121	124	3.20632	153	1.21021	58	1.61698	76	2.05095	88	0.00586639	-0.965169	down	--	--	Molecular Function: DNA binding (GO:0003677);; Cellular Component: nucleus (GO:0005634);;	K14292|1.5e-22|cann:107850838|K14292 trimethylguanosine synthase [EC:2.1.1.-] | (RefSeq) uncharacterized LOC107850838	RNA transport (ko03013)	--	--	Homeodomain	WUSCHEL-related homeobox 1 OS=Arabidopsis thaliana OX=3702 GN=WOX1 PE=2 SV=2	K	Transcription	WUSCHEL related homeobox 1 [Arabidopsis thaliana]	molecular function: binding (GO:0005488);; cellular component: cell (GO:0005623);; cellular component: organelle (GO:0043226);; cellular component: cell part (GO:0044464)
AT5G14970	AT5G14970	96.3463	4748	96.8695	4495	96.4242	4989	143.176	7438	155.69	7910	137	6386	2.9e-10	0.684743	up	--	--	--	--	--	--	--	Protein of unknown function (DUF760)	--	S	Function unknown	seed maturation-like protein [Arabidopsis thaliana]	--
AT5G04340	AT5G04340	3.28084	125	6.62215	238	3.63015	145	10.6601	428	19.388	760	6.58449	237	0.000140999	1.52211	up	--	--	Biological Process: reproduction (GO:0000003);; Molecular Function: transcription regulatory region sequence-specific DNA binding (GO:0000976);; Molecular Function: RNA polymerase II regulatory region sequence-specific DNA binding (GO:0000977);; Molecular Function: RNA polymerase II core promoter proximal region sequence-specific DNA binding (GO:0000978);; Molecular Function: core promoter proxim…	--	--	[R]	General function prediction only	C2H2-type zinc finger	Zinc finger protein ZAT6 OS=Arabidopsis thaliana OX=3702 GN=ZAT6 PE=2 SV=1	S	Function unknown	6 [Arabidopsis thaliana] [Arabidopsis thaliana]	biological process: reproduction (GO:0000003);; molecular function: binding (GO:0005488);; biological process: response to stimulus (GO:0050896);; biological process: reproductive process (GO:0022414);; biological process: developmental process (GO:0032502);; biological process: biological regulation (GO:0065007);; molecular function: nucleic acid binding transcription factor activity (GO:0001071…
AT3G11580	AT3G11580	5.86386	236	5.33622	209	5.47831	243	2.64632	116	2.1037	88	3.39161	112	6.63e-05	-1.03868	down	--	--	Molecular Function: DNA binding (GO:0003677);; Cellular Component: nucleus (GO:0005634);;	K09287|5.6e-38|sind:105156414|K09287 RAV-like factor | (RefSeq) AP2/ERF and B3 domain-containing transcription factor RAV1-like	--	--	--	B3 DNA binding domain	B3 domain-containing protein At3g11580 OS=Arabidopsis thaliana OX=3702 GN=ARF32 PE=2 SV=1	K	Transcription	AP2/B3-like transcriptional factor family protein [Arabidopsis thaliana]	molecular function: binding (GO:0005488);; cellular component: cell (GO:0005623);; cellular component: organelle (GO:0043226);; cellular component: cell part (GO:0044464)
AT3G50310	AT3G50310	0.672539	36	0.969357	49	1.01466	57	1.64622	93	1.40968	78	1.42666	73	0.0173835	0.860851	up	[T]	Signal transduction mechanisms	Molecular Function: protein serine/threonine kinase activity (GO:0004674);; Molecular Function: ATP binding (GO:0005524);;	K20716|2.6e-64|psom:113351754|K20716 mitogen-activated protein kinase kinase kinase 17/18 | (RefSeq) mitogen-activated protein kinase kinase kinase 18-like	MAPK signaling pathway - plant (ko04016)	[T]	Signal transduction mechanisms	Protein kinase domain	Mitogen-activated protein kinase kinase kinase 20 OS=Arabidopsis thaliana OX=3702 GN=MAPKKK20 PE=1 SV=1	T	Signal transduction mechanisms	mitogen-activated protein kinase kinase kinase 20 [Arabidopsis thaliana]	biological process: metabolic process (GO:0008152);; biological process: cellular process (GO:0009987);; molecular function: catalytic activity (GO:0003824);; molecular function: binding (GO:0005488)
AT5G09800	AT5G09800	1.41191	78	1.156	60	1.34332	78	0.362694	21	0.82627	47	0.531353	28	0.01118	-1.08702	down	--	--	Molecular Function: ubiquitin-protein transferase activity (GO:0004842);;	K10260|4.3e-13|ota:OT_ostta09g00430|K10260 F-box and WD-40 domain protein 7 | (RefSeq) WD40/YVTN repeat-like-containing domain	Ubiquitin mediated proteolysis (ko04120)	--	--	U-box domain	U-box domain-containing protein 28 OS=Arabidopsis thaliana OX=3702 GN=PUB28 PE=1 SV=1	O	Posttranslational modification, protein turnover, chaperones	ARM repeat superfamily protein [Arabidopsis thaliana]	molecular function: catalytic activity (GO:0003824)
AT5G06980	AT5G06980	25.923	1277	24.8781	1155	26.8795	1390	14.9996	779	19.4122	986	13.5849	634	8.07e-05	-0.59852	down	--	--	Biological Process: regulation of transcription, DNA-templated (GO:0006355);; Biological Process: circadian rhythm (GO:0007623);;	--	--	--	--	--	Protein LNK4 OS=Arabidopsis thaliana OX=3702 GN=LNK4 PE=1 SV=1	S	Function unknown	hypothetical protein AT5G06980 [Arabidopsis thaliana]	biological process: biological regulation (GO:0065007);; biological process: rhythmic process (GO:0048511)
AT5G38200	AT5G38200	5.884	390	7.19997	449	8.36078	581	3.2415	227	1.9303	132	2.87698	181	8.7e-09	-1.3046	down	[E]	Amino acid transport and metabolism	Biological Process: glutamine metabolic process (GO:0006541);; Molecular Function: hydrolase activity (GO:0016787);;	--	--	--	--	Peptidase C26	Putative glutamine amidotransferase GAT1_2.1 OS=Arabidopsis thaliana OX=3702 GN=GAT1_2.1 PE=2 SV=1	S	Function unknown	Class I glutamine amidotransferase-like superfamily protein [Arabidopsis thaliana]	biological process: metabolic process (GO:0008152);; biological process: cellular process (GO:0009987);; biological process: single-organism process (GO:0044699);; molecular function: catalytic activity (GO:0003824)
AT4G13180	AT4G13180	30.5487	1193	29.4192	1082	33.7825	1385	6.71101	277	14.0473	566	9.1173	337	2.61e-13	-1.55155	down	[IQR]	Lipid transport and metabolism;; Secondary metabolites biosynthesis, transport and catabolism;; General function prediction only	Biological Process: response to arsenic-containing substance (GO:0046685);;	K00059|2.4e-142|ath:AT4G13180|K00059 3-oxoacyl-[acyl-carrier protein] reductase [EC:1.1.1.100] | (RefSeq) NAD(P)-binding Rossmann-fold superfamily protein	Fatty acid biosynthesis (ko00061);; Biotin metabolism (ko00780);; Fatty acid metabolism (ko01212)	[R]	General function prediction only	Enoyl-(Acyl carrier protein) reductase	NADPH-dependent aldehyde reductase-like protein, chloroplastic OS=Arabidopsis thaliana OX=3702 GN=At3g03980 PE=3 SV=1	S	Function unknown	NAD(P)-binding Rossmann-fold superfamily protein [Arabidopsis thaliana]	biological process: response to stimulus (GO:0050896)
AT2G05540	AT2G05540	0.870304	26	6.28162	175	1.67265	52	8.96648	279	9.78061	297	4.16092	116	0.0386325	1.45727	up	--	--	Cellular Component: cellular_component (GO:0005575);; Cellular Component: cell wall (GO:0005618);; Cellular Component: cell (GO:0005623);; Cellular Component: external encapsulating structure (GO:0030312);; Cellular Component: cell part (GO:0044464);; Cellular Component: cell periphery (GO:0071944);;	--	--	--	--	Glycine rich protein family	--	S	Function unknown	Glycine-rich protein family [Arabidopsis thaliana]	cellular component: cell (GO:0005623);; cellular component: cell part (GO:0044464)
AT4G19170	AT4G19170	71.5687	5776	81.1834	6170	64.0325	5426	119.575	10174	98.78	8220	109.898	8391	1.06e-06	0.691478	up	[Q]	Secondary metabolites biosynthesis, transport and catabolism	Molecular Function: oxidoreductase activity, acting on single donors with incorporation of molecular oxygen, incorporation of two atoms of oxygen (GO:0016702);; Molecular Function: metal ion binding (GO:0046872);;	K09840|0.0e+00|ath:AT4G19170|K09840 9-cis-epoxycarotenoid dioxygenase [EC:1.13.11.51] | (RefSeq) NCED4; nine-cis-epoxycarotenoid dioxygenase 4	Carotenoid biosynthesis (ko00906)	[Q]	Secondary metabolites biosynthesis, transport and catabolism	Retinal pigment epithelial membrane protein	Probable carotenoid cleavage dioxygenase 4, chloroplastic OS=Arabidopsis thaliana OX=3702 GN=CCD4 PE=1 SV=1	Q	Secondary metabolites biosynthesis, transport and catabolism	nine-cis-epoxycarotenoid dioxygenase 4 [Arabidopsis thaliana]	biological process: metabolic process (GO:0008152);; biological process: single-organism process (GO:0044699);; molecular function: catalytic activity (GO:0003824);; molecular function: binding (GO:0005488)
AT1G19770	AT1G19770	32.4545	1765	39.5955	2028	37.2041	2124	77.7684	4458	68.3678	3833	51.5236	2651	3.1e-10	0.951455	up	--	--	Molecular Function: purine nucleoside transmembrane transporter activity (GO:0015211);; Cellular Component: integral component of membrane (GO:0016021);;	--	--	--	--	Purine nucleobase transmembrane transport	Purine permease 14 OS=Arabidopsis thaliana OX=3702 GN=PUP14 PE=1 SV=1	Q	Secondary metabolites biosynthesis, transport and catabolism	purine permease 14 [Arabidopsis thaliana]	biological process: single-organism process (GO:0044699);; biological process: localization (GO:0051179);; molecular function: transporter activity (GO:0005215);; cellular component: membrane (GO:0016020);; cellular component: membrane part (GO:0044425)
AT2G38940	AT2G38940	18.4638	1367	19.1776	1337	20.3736	1584	7.69234	601	7.30129	558	9.62254	674	2.9e-17	-1.13714	down	[GEPR]	Carbohydrate transport and metabolism;; Amino acid transport and metabolism;; Inorganic ion transport and metabolism;; General function prediction only	Molecular Function: inorganic phosphate transmembrane transporter activity (GO:0005315);; Biological Process: phosphate ion transport (GO:0006817);; Cellular Component: integral component of membrane (GO:0016021);;	K08176|8.7e-309|ath:AT2G38940|K08176 MFS transporter, PHS family, inorganic phosphate transporter | (RefSeq) PHT1;4; phosphate transporter 1;4	--	[P]	Inorganic ion transport and metabolism	Sugar (and other) transporter	Inorganic phosphate transporter 1-4 OS=Arabidopsis thaliana OX=3702 GN=PHT1-4 PE=1 SV=1	G	Carbohydrate transport and metabolism	phosphate transporter 1;4 [Arabidopsis thaliana]	biological process: localization (GO:0051179);; molecular function: transporter activity (GO:0005215);; cellular component: membrane (GO:0016020);; cellular component: membrane part (GO:0044425)
AT1G62800	AT1G62800	5.50167	321	7.2883	400	7.38056	453	9.96131	613	8.77044	528	13.3591	737	0.000169626	0.77246	up	[E]	Amino acid transport and metabolism	Molecular Function: L-aspartate:2-oxoglutarate aminotransferase activity (GO:0004069);; Cellular Component: nucleus (GO:0005634);; Cellular Component: cytosol (GO:0005829);; Biological Process: cellular amino acid metabolic process (GO:0006520);; Biological Process: biosynthetic process (GO:0009058);; Molecular Function: pyridoxal phosphate binding (GO:0030170);;	K14454|2.3e-229|ath:AT1G62800|K14454 aspartate aminotransferase, cytoplasmic [EC:2.6.1.1] | (RefSeq) ASP4; aspartate aminotransferase 4	Arginine biosynthesis (ko00220);; Alanine, aspartate and glutamate metabolism (ko00250);; Cysteine and methionine metabolism (ko00270);; Arginine and proline metabolism (ko00330);; Tyrosine metabolism (ko00350);; Phenylalanine metabolism (ko00360);; Phenylalanine, tyrosine and tryptophan biosynthesis (ko00400);; Carbon fixation in photosynthetic organisms (ko00710);; Isoquinoline alkaloid biosynt…	[E]	Amino acid transport and metabolism	Aminotransferase class I and II	Aspartate aminotransferase, cytoplasmic isozyme 2 OS=Arabidopsis thaliana OX=3702 GN=ASP4 PE=2 SV=2	E	Amino acid transport and metabolism	aspartate aminotransferase 4 [Arabidopsis thaliana]	molecular function: catalytic activity (GO:0003824);; cellular component: cell (GO:0005623);; cellular component: organelle (GO:0043226);; cellular component: cell part (GO:0044464);; biological process: metabolic process (GO:0008152);; biological process: cellular process (GO:0009987);; biological process: single-organism process (GO:0044699);; molecular function: binding (GO:0005488)
AT5G17460	AT5G17460	2.73998	238	3.49546	283	2.74184	251	5.11173	471	3.64018	325	5.41373	449	0.00115143	0.766448	up	--	--	--	--	--	--	--	--	--	S	Function unknown	glutamyl-tRNA (Gln) amidotransferase subunit C [Arabidopsis thaliana]	--
AT1G77540	AT1G77540	29.7699	593	29.5515	554	22.3283	467	15.5181	326	12.9945	267	18.5424	350	0.00177039	-0.702229	down	[R]	General function prediction only	Molecular Function: molecular_function (GO:0003674);; Molecular Function: catalytic activity (GO:0003824);; Molecular Function: histone acetyltransferase activity (GO:0004402);; Cellular Component: cellular_component (GO:0005575);; Cellular Component: intracellular (GO:0005622);; Cellular Component: cell (GO:0005623);; Cellular Component: cytoplasm (GO:0005737);; Cellular Component: peroxisome (G…	K06975|3.4e-61|ath:AT1G77540|K06975 uncharacterized protein | (RefSeq) Acyl-CoA N-acyltransferases (NAT) superfamily protein	--	--	--	GCN5-related N-acetyl-transferase	Acetyltransferase At1g77540 OS=Arabidopsis thaliana OX=3702 GN=At1g77540 PE=1 SV=2	S	Function unknown	Acyl-CoA N-acyltransferases (NAT) superfamily protein [Arabidopsis thaliana]	molecular function: catalytic activity (GO:0003824);; cellular component: cell (GO:0005623);; cellular component: cell part (GO:0044464);; cellular component: organelle (GO:0043226);; biological process: cellular process (GO:0009987);; biological process: cellular component organization or biogenesis (GO:0071840);; biological process: metabolic process (GO:0008152)
AT5G02260	AT5G02260	8.44835	411	7.08613	325	7.693	393	5.14519	264	3.44074	173	4.06767	188	0.000648036	-0.777654	down	--	--	Cellular Component: extracellular region (GO:0005576);; Cellular Component: cell wall (GO:0005618);; Biological Process: plant-type cell wall organization (GO:0009664);; Cellular Component: membrane (GO:0016020);;	K20628|1.6e-103|mtr:MTR_3g094060|K20628 expansin | (RefSeq) expansin A10	--	--	--	Expansin C-terminal domain	Expansin-A9 OS=Arabidopsis thaliana OX=3702 GN=EXPA9 PE=2 SV=1	G	Carbohydrate transport and metabolism	expansin A9 [Arabidopsis thaliana]	cellular component: extracellular region (GO:0005576);; cellular component: cell (GO:0005623);; cellular component: cell part (GO:0044464);; biological process: cellular process (GO:0009987);; biological process: cellular component organization or biogenesis (GO:0071840);; cellular component: membrane (GO:0016020)
AT4G04330	AT4G04330	49.7729	1369	54.3413	1408	42.818	1237	103.976	3015	88.0709	2498	84.754	2205	7.78e-13	1.00535	up	--	--	Biological Process: response to acid chemical (GO:0001101);; Molecular Function: molecular_function (GO:0003674);; Molecular Function: binding (GO:0005488);; Molecular Function: protein binding (GO:0005515);; Cellular Component: cellular_component (GO:0005575);; Cellular Component: intracellular (GO:0005622);; Cellular Component: cell (GO:0005623);; Cellular Component: cytoplasm (GO:0005737);; Bi…	--	--	--	--	RbcX protein	Chaperonin-like RBCX protein 1, chloroplastic OS=Arabidopsis thaliana OX=3702 GN=RBCX1 PE=1 SV=1	S	Function unknown	Chaperonin-like RbcX protein [Arabidopsis thaliana]	biological process: response to stimulus (GO:0050896);; molecular function: binding (GO:0005488);; cellular component: cell (GO:0005623);; cellular component: cell part (GO:0044464);; biological process: cellular process (GO:0009987);; cellular component: organelle (GO:0043226);; cellular component: organelle part (GO:0044422)
AT4G30270	AT4G30270	56.0192	2634	77.67	3439	104.351	5151	29.587	1467	71.7126	3477	34.3869	1530	0.0401209	-0.705126	down	[G]	Carbohydrate transport and metabolism	Molecular Function: hydrolase activity, hydrolyzing O-glycosyl compounds (GO:0004553);; Cellular Component: cell wall (GO:0005618);; Biological Process: xyloglucan metabolic process (GO:0010411);; Molecular Function: xyloglucan:xyloglucosyl transferase activity (GO:0016762);; Biological Process: cell wall biogenesis (GO:0042546);; Cellular Component: apoplast (GO:0048046);; Biological Process: ce…	K08235|9.9e-160|ath:AT4G30270|K08235 xyloglucan:xyloglucosyl transferase [EC:2.4.1.207] | (RefSeq) XTH24; xyloglucan endotransglucosylase/hydrolase 24	--	--	--	Glycosyl hydrolases family 16	Xyloglucan endotransglucosylase/hydrolase protein 24 OS=Arabidopsis thaliana OX=3702 GN=XTH24 PE=1 SV=2	G	Carbohydrate transport and metabolism	xyloglucan endotransglucosylase/hydrolase 24 [Arabidopsis thaliana]	molecular function: catalytic activity (GO:0003824);; cellular component: cell (GO:0005623);; cellular component: cell part (GO:0044464);; biological process: metabolic process (GO:0008152);; biological process: cellular process (GO:0009987);; biological process: cellular component organization or biogenesis (GO:0071840);; cellular component: extracellular region (GO:0005576)
AT5G02460	AT5G02460	2.32523	141	2.72528	156	2.37697	152	1.52942	98	1.04057	65	1.62069	93	0.0313862	-0.730188	down	--	--	Molecular Function: DNA binding (GO:0003677);; Biological Process: regulation of transcription, DNA-templated (GO:0006355);;	K20043|8.1e-25|aip:107640400|K20043 clathrin coat assembly protein AP180 | (RefSeq) putative clathrin assembly protein At5g35200	--	--	--	Dof domain, zinc finger	Dof zinc finger protein DOF5.1 OS=Arabidopsis thaliana OX=3702 GN=DOF5.1 PE=2 SV=1	K	Transcription	Dof-type zinc finger DNA-binding family protein [Arabidopsis thaliana]	molecular function: binding (GO:0005488);; biological process: biological regulation (GO:0065007)
AT3G15990	AT3G15990	4.94058	435	3.96575	329	5.20912	481	1.87508	174	1.30548	119	1.93045	161	5.42e-10	-1.36389	down	[P]	Inorganic ion transport and metabolism	Molecular Function: secondary active sulfate transmembrane transporter activity (GO:0008271);; Cellular Component: integral component of membrane (GO:0016021);;	K17471|0.0e+00|ath:AT3G15990|K17471 sulfate transporter 3 | (RefSeq) SULTR3;4; sulfate transporter 3;4	--	[P]	Inorganic ion transport and metabolism	Sulfate permease family	Probable sulfate transporter 3.4 OS=Arabidopsis thaliana OX=3702 GN=SULTR3;4 PE=2 SV=1	P	Inorganic ion transport and metabolism	sulfate transporter 3;4 [Arabidopsis thaliana]	biological process: single-organism process (GO:0044699);; biological process: localization (GO:0051179);; molecular function: transporter activity (GO:0005215);; cellular component: membrane (GO:0016020);; cellular component: membrane part (GO:0044425)
AT4G15680	AT4G15680	0.333554	9	0.966087	23	0.19795	6	1.99137	53	2.55231	67	1.78163	43	2.79e-05	2.1335	up	--	--	Molecular Function: electron carrier activity (GO:0009055);; Molecular Function: protein disulfide oxidoreductase activity (GO:0015035);;	K03676|4.4e-52|aly:9306291|K03676 glutaredoxin 3 | (RefSeq) monothiol glutaredoxin-S4	--	[O]	Posttranslational modification, protein turnover, chaperones	Glutaredoxin	Monothiol glutaredoxin-S4 OS=Arabidopsis thaliana OX=3702 GN=GRXS4 PE=3 SV=1	O	Posttranslational modification, protein turnover, chaperones	Thioredoxin superfamily protein [Arabidopsis thaliana]	molecular function: electron carrier activity (GO:0009055);; biological process: metabolic process (GO:0008152);; biological process: single-organism process (GO:0044699);; molecular function: catalytic activity (GO:0003824)
AT4G17030	AT4G17030	29.7065	1265	16.2649	653	32.273	1443	11.3598	510	9.85485	433	12.1223	489	5.7e-07	-1.12796	down	--	--	Cellular Component: extracellular region (GO:0005576);; Biological Process: sexual reproduction (GO:0019953);;	K20628|1.5e-32|ccaj:109810432|K20628 expansin | (RefSeq) expansin-B3-like	--	--	--	Expansin C-terminal domain	Expansin-like B1 OS=Arabidopsis thaliana OX=3702 GN=EXLB1 PE=2 SV=2	G	Carbohydrate transport and metabolism	expansin-like B1 [Arabidopsis thaliana]	cellular component: extracellular region (GO:0005576);; biological process: reproduction (GO:0000003);; biological process: reproductive process (GO:0022414);; biological process: multi-organism process (GO:0051704)
AT5G42250	AT5G42250	16.4918	913	17.7491	926	16.221	943	26.141	1526	34.7534	1984	26.23	1374	3.83e-10	0.881771	up	[R]	General function prediction only	Molecular Function: zinc ion binding (GO:0008270);; Molecular Function: oxidoreductase activity (GO:0016491);;	K00121|7.0e-231|ath:AT5G42250|K00121 S-(hydroxymethyl)glutathione dehydrogenase / alcohol dehydrogenase [EC:1.1.1.284 1.1.1.1] | (RefSeq) Zinc-binding alcohol dehydrogenase family protein	Glycolysis / Gluconeogenesis (ko00010);; Fatty acid degradation (ko00071);; Tyrosine metabolism (ko00350);; Carbon metabolism (ko01200)	[Q]	Secondary metabolites biosynthesis, transport and catabolism	Alcohol dehydrogenase GroES-like domain	Alcohol dehydrogenase-like 7 OS=Arabidopsis thaliana OX=3702 GN=At5g42250 PE=2 SV=1	C	Energy production and conversion	Zinc-binding alcohol dehydrogenase family protein [Arabidopsis thaliana]	molecular function: binding (GO:0005488);; molecular function: catalytic activity (GO:0003824)
AT4G31240	AT4G31240	4.62915	308	5.50949	344	5.00547	349	2.75239	194	2.03767	141	2.83553	179	0.000103779	-0.88149	down	[O]	Posttranslational modification, protein turnover, chaperones	Molecular Function: molecular_function (GO:0003674);; Molecular Function: catalytic activity (GO:0003824);; Molecular Function: thioredoxin-disulfide reductase activity (GO:0004791);; Cellular Component: cellular_component (GO:0005575);; Cellular Component: intracellular (GO:0005622);; Cellular Component: cell (GO:0005623);; Cellular Component: cytoplasm (GO:0005737);; Biological Process: biologi…	K17609|7.5e-233|ath:AT4G31240|K17609 nucleoredoxin [EC:1.8.1.8] | (RefSeq) protein kinase C-like zinc finger protein	--	[R]	General function prediction only	Thioredoxin-like	Probable nucleoredoxin 3 OS=Arabidopsis thaliana OX=3702 GN=At4g31240 PE=2 SV=1	O	Posttranslational modification, protein turnover, chaperones	protein kinase C-like zinc finger protein [Arabidopsis thaliana]	molecular function: catalytic activity (GO:0003824);; biological process: metabolic process (GO:0008152);; biological process: cellular process (GO:0009987);; biological process: single-organism process (GO:0044699);; biological process: response to stimulus (GO:0050896);; biological process: detoxification (GO:0098754);; molecular function: antioxidant activity (GO:0016209);; cellular component:…
AT5G06510	AT5G06510	13.5823	756	11.404	609	14.6216	845	3.18475	189	3.50286	199	5.26792	287	5.54e-15	-1.60913	down	--	--	Molecular Function: DNA binding (GO:0003677);; Molecular Function: transcription factor activity, sequence-specific DNA binding (GO:0003700);; Cellular Component: CCAAT-binding factor complex (GO:0016602);;	K08064|7.1e-150|ath:AT5G06510|K08064 nuclear transcription factor Y, alpha | (RefSeq) NF-YA10; nuclear factor Y, subunit A10	--	[K]	Transcription	CCAAT-binding transcription factor (CBF-B/NF-YA) subunit B	Nuclear transcription factor Y subunit A-10 OS=Arabidopsis thaliana OX=3702 GN=NFYA10 PE=2 SV=2	K	Transcription	nuclear factor Y, subunit A10 [Arabidopsis thaliana]	molecular function: binding (GO:0005488);; biological process: biological regulation (GO:0065007);; molecular function: nucleic acid binding transcription factor activity (GO:0001071);; cellular component: cell (GO:0005623);; cellular component: macromolecular complex (GO:0032991);; cellular component: organelle (GO:0043226);; cellular component: organelle part (GO:0044422);; cellular component: …
AT2G38820	AT2G38820	2.88207	184	4.95292	298	3.52053	236	6.994	471	4.99601	329	4.59223	277	0.0275873	0.643307	up	--	--	Molecular Function: DNA-directed 5'-3' RNA polymerase activity (GO:0003899);;	--	--	--	--	PDDEXK-like family of unknown function	--	S	Function unknown	DNA-directed RNA polymerase subunit beta-beta protein, putative (DUF506) [Arabidopsis thaliana]	molecular function: catalytic activity (GO:0003824)
AT5G38240	AT5G38240	1.66243	115	1.7848	116	2.67441	194	0.9828	72	0.811035	58	1.38676	91	0.0261552	-0.831492	down	--		Molecular Function: protein kinase activity (GO:0004672);; Molecular Function: ATP binding (GO:0005524);; Molecular Function: polysaccharide binding (GO:0030247);;	K13416|5.5e-46|egr:104419928|K13416 brassinosteroid insensitive 1-associated receptor kinase 1 [EC:2.7.10.1 2.7.11.1] | (RefSeq) BRASSINOSTEROID INSENSITIVE 1-associated receptor kinase 1	MAPK signaling pathway - plant (ko04016);; Plant hormone signal transduction (ko04075);; Plant-pathogen interaction (ko04626)	[T]	Signal transduction mechanisms	Protein kinase domain	LEAF RUST 10 DISEASE-RESISTANCE LOCUS RECEPTOR-LIKE PROTEIN KINASE-like 2.2 OS=Arabidopsis thaliana OX=3702 GN=LRK10L-2.2 PE=3 SV=2	T	Signal transduction mechanisms	hypothetical protein AXX17_AT5G35440 [Arabidopsis thaliana]	biological process: metabolic process (GO:0008152);; biological process: cellular process (GO:0009987);; molecular function: catalytic activity (GO:0003824);; molecular function: binding (GO:0005488)
AT2G14460	AT2G14460	17.955	359	14.8368	279	21.658	454	10.158	214	13.6194	281	8.38605	159	0.0103098	-0.656954	down	--	--	--	--	--	--	--	--	--	--	--	hypothetical protein AT2G14460 [Arabidopsis thaliana]	--
AT3G24715	AT3G24715	1.55268	203	1.84309	227	1.95877	269	2.84723	393	2.14082	289	2.61175	323	0.00601151	0.606765	up	--		Molecular Function: protein kinase activity (GO:0004672);; Molecular Function: ATP binding (GO:0005524);; Cellular Component: nucleolus (GO:0005730);; Cellular Component: cytoplasm (GO:0005737);; Biological Process: protein phosphorylation (GO:0006468);; Biological Process: water transport (GO:0006833);; Biological Process: signal transduction (GO:0007165);; Molecular Function: kinase activity (G…	K04424|7.0e-42|ccav:112527383|K04424 sterile alpha motif and leucine zipper containing kinase AZK [EC:2.7.11.25] | (RefSeq) serine/threonine-protein kinase EDR1-like isoform X1	--	--	--	Protein tyrosine and serine/threonine kinase	Probable serine/threonine-protein kinase SIS8 OS=Arabidopsis thaliana OX=3702 GN=SIS8 PE=1 SV=1	T	Signal transduction mechanisms	kinase superfamily with octicosapeptide/Phox/Bem1p domain-containing protein [Arabidopsis thaliana]	biological process: metabolic process (GO:0008152);; biological process: cellular process (GO:0009987);; molecular function: catalytic activity (GO:0003824);; molecular function: binding (GO:0005488);; cellular component: cell (GO:0005623);; cellular component: organelle (GO:0043226);; cellular component: organelle part (GO:0044422);; cellular component: cell part (GO:0044464);; biological proces…
AT1G25510	AT1G25510	4.60214	299	3.89431	238	6.07143	413	2.39203	164	2.43649	163	3.24173	199	0.0039559	-0.747605	down	--	--	Molecular Function: aspartic-type endopeptidase activity (GO:0004190);; Biological Process: proteolysis (GO:0006508);; Biological Process: protein catabolic process (GO:0030163);;	K22683|8.8e-276|ath:AT1G25510|K22683 aspartyl protease family protein [EC:3.4.23.-] | (RefSeq) Eukaryotic aspartyl protease family protein	--	[O]	Posttranslational modification, protein turnover, chaperones	Xylanase inhibitor N-terminal	Protein ASPARTIC PROTEASE IN GUARD CELL 1 OS=Arabidopsis thaliana OX=3702 GN=ASPG1 PE=1 SV=1	O	Posttranslational modification, protein turnover, chaperones	Eukaryotic aspartyl protease family protein [Arabidopsis thaliana]	biological process: metabolic process (GO:0008152);; molecular function: catalytic activity (GO:0003824)
AT5G48930	AT5G48930	59.6403	4012	58.1084	3681	63.2424	4467	85.5512	6067	93.1163	6459	79.5783	5064	3.36e-08	0.609466	up	--	--	Molecular Function: transferase activity, transferring acyl groups other than amino-acyl groups (GO:0016747);;	K13065|5.7e-258|ath:AT5G48930|K13065 shikimate O-hydroxycinnamoyltransferase [EC:2.3.1.133] | (RefSeq) HCT; hydroxycinnamoyl-CoA shikimate/quinate hydroxycinnamoyl transferase	Phenylpropanoid biosynthesis (ko00940);; Flavonoid biosynthesis (ko00941);; Stilbenoid, diarylheptanoid and gingerol biosynthesis (ko00945)	--	--	Transferase family	Shikimate O-hydroxycinnamoyltransferase OS=Arabidopsis thaliana OX=3702 GN=HST PE=1 SV=1	S	Function unknown	hydroxycinnamoyl-CoA shikimate/quinate hydroxycinnamoyl transferase [Arabidopsis thaliana]	molecular function: catalytic activity (GO:0003824)
AT1G65860	AT1G65860	5.27633	327	7.17013	419	10.3348	673	29.5693	1932	24.0852	1539	29.457	1727	4.85e-27	1.9762	up	[P]	Inorganic ion transport and metabolism	Molecular Function: N,N-dimethylaniline monooxygenase activity (GO:0004499);; Molecular Function: flavin adenine dinucleotide binding (GO:0050660);; Molecular Function: NADP binding (GO:0050661);;	K22324|3.2e-275|ath:AT1G65860|K22324 aliphatic glucosinolate S-oxygenase [EC:1.14.13.237] | (RefSeq) FMO_GS-OX1; flavin-monooxygenase glucosinolate S-oxygenase 1	--	[Q]	Secondary metabolites biosynthesis, transport and catabolism	Flavin-binding monooxygenase-like	Flavin-containing monooxygenase FMO GS-OX1 OS=Arabidopsis thaliana OX=3702 GN=FMOGS-OX1 PE=1 SV=1	P	Inorganic ion transport and metabolism	flavin-monooxygenase glucosinolate S-oxygenase 1 [Arabidopsis thaliana]	biological process: metabolic process (GO:0008152);; biological process: single-organism process (GO:0044699);; molecular function: catalytic activity (GO:0003824);; molecular function: binding (GO:0005488)
AT3G26210	AT3G26210	3.4187	233	7.32691	469	6.88498	492	2.60807	187	3.39336	238	2.29009	148	0.0012268	-0.981611	down	[QV]	Secondary metabolites biosynthesis, transport and catabolism;; Defense mechanisms	Molecular Function: iron ion binding (GO:0005506);; Molecular Function: oxidoreductase activity, acting on paired donors, with incorporation or reduction of molecular oxygen (GO:0016705);; Molecular Function: heme binding (GO:0020037);;	K20617|3.8e-173|eus:EUTSA_v10010307mg|K20617 cytochrome P450 family 71 subfamily A | (RefSeq) hypothetical protein	--	[Q]	Secondary metabolites biosynthesis, transport and catabolism	Cytochrome P450	Cytochrome P450 71B23 OS=Arabidopsis thaliana OX=3702 GN=CYP71B23 PE=2 SV=1	Q	Secondary metabolites biosynthesis, transport and catabolism	cytochrome P450, family 71, subfamily B, polypeptide 23 [Arabidopsis thaliana]	molecular function: binding (GO:0005488);; biological process: metabolic process (GO:0008152);; biological process: single-organism process (GO:0044699);; molecular function: catalytic activity (GO:0003824)
AT5G48490	AT5G48490	54.8257	955	49.1503	806	41.6231	761	32.6805	600	15.8176	284	24.3079	401	0.00041072	-0.907533	down	--	--	Molecular Function: fatty acid binding (GO:0005504);; Biological Process: systemic acquired resistance (GO:0009627);; Cellular Component: secretory vesicle (GO:0099503);;	--	--	--	--	Probable lipid transfer	Putative lipid-transfer protein DIR1 OS=Arabidopsis thaliana OX=3702 GN=DIR1 PE=1 SV=1	S	Function unknown	Bifunctional inhibitor/lipid-transfer protein/seed storage 2S albumin superfamily protein [Arabidopsis thaliana]	molecular function: binding (GO:0005488);; biological process: immune system process (GO:0002376);; biological process: response to stimulus (GO:0050896);; biological process: multi-organism process (GO:0051704);; cellular component: cell (GO:0005623);; cellular component: organelle (GO:0043226);; cellular component: cell part (GO:0044464)
AT5G61950	AT5G61950	1.18887	158	1.44127	180	2.02318	282	2.40957	337	2.68268	367	1.72864	217	0.0190298	0.655336	up	--	--	Biological Process: protein deubiquitination (GO:0016579);; Molecular Function: thiol-dependent ubiquitinyl hydrolase activity (GO:0036459);;	--	--	[O]	Posttranslational modification, protein turnover, chaperones	Protein of unknown function (DUF629)	--	O	Posttranslational modification, protein turnover, chaperones	Ubiquitin carboxyl-terminal hydrolase-related protein [Arabidopsis thaliana]	biological process: metabolic process (GO:0008152);; biological process: cellular process (GO:0009987);; molecular function: catalytic activity (GO:0003824)
AT2G36800	AT2G36800	16.092	1027	18.3924	1105	17.997	1205	7.94172	534	12.8503	845	8.91665	538	6.39e-05	-0.725022	down	--	--	Molecular Function: UDP-glycosyltransferase activity (GO:0008194);;	K13496|5.3e-292|ath:AT2G36800|K13496 UDP-glucosyltransferase 73C [EC:2.4.1.-] | (RefSeq) DOGT1; don-glucosyltransferase 1	Zeatin biosynthesis (ko00908)	[GC]	Carbohydrate transport and metabolism;; Energy production and conversion	UDP-glucoronosyl and UDP-glucosyl transferase	UDP-glycosyltransferase 73C5 OS=Arabidopsis thaliana OX=3702 GN=UGT73C5 PE=2 SV=1	S	Function unknown	don-glucosyltransferase 1 [Arabidopsis thaliana]	molecular function: catalytic activity (GO:0003824)
AT1G75460	AT1G75460	60.8118	4451	67.5688	4657	56.9263	4375	112.277	8663	100.839	7610	101.455	7025	1.81e-12	0.857075	up	[S]	Function unknown	--	K11793|1.5e-06|cam:101501181|K11793 cereblon | (RefSeq) protein cereblon-like	--	[O]	Posttranslational modification, protein turnover, chaperones	ATP-dependent protease La (LON) substrate-binding domain	--	O	Posttranslational modification, protein turnover, chaperones	ATP-dependent protease La (LON) domain protein [Arabidopsis thaliana]	--
AT3G16410	AT3G16410	16.3919	1345	13.8627	1071	17.2263	1484	7.35137	636	7.70441	652	10.3498	804	8.41e-07	-0.802352	down	--	--	Biological Process: response to acid chemical (GO:0001101);; Molecular Function: molecular_function (GO:0003674);; Molecular Function: nucleic acid binding (GO:0003676);; Molecular Function: RNA binding (GO:0003723);; Molecular Function: mRNA binding (GO:0003729);; Molecular Function: binding (GO:0005488);; Molecular Function: protein binding (GO:0005515);; Cellular Component: cellular_component …	K23330|5.9e-06|mis:MICPUN_100143|K23330 leucine-zipper-like transcriptional regulator 1 | (RefSeq) predicted protein	--	--	--	Jacalin-like lectin domain	Nitrile-specifier protein 4 OS=Arabidopsis thaliana OX=3702 GN=NSP4 PE=2 SV=1	K	Transcription	nitrile specifier protein 4 [Arabidopsis thaliana]	biological process: response to stimulus (GO:0050896);; molecular function: binding (GO:0005488);; cellular component: cell (GO:0005623);; cellular component: cell part (GO:0044464);; cellular component: organelle (GO:0043226);; cellular component: cell junction (GO:0030054);; biological process: metabolic process (GO:0008152);; biological process: cellular process (GO:0009987);; biological proce…
AT1G06180	AT1G06180	7.36148	262	5.72789	192	8.2052	307	4.11278	155	3.62859	133	4.67384	158	0.012119	-0.675614	down	--	--	Molecular Function: DNA binding (GO:0003677);; Cellular Component: nucleus (GO:0005634);;	K09422|2.9e-118|ath:AT1G06180|K09422 transcription factor MYB, plant | (RefSeq) MYB13; myb domain protein 13	--	[K]	Transcription	Myb-like DNA-binding domain	Transcription factor MYB13 OS=Arabidopsis thaliana OX=3702 GN=MYB13 PE=1 SV=1	K	Transcription	myb domain protein 13 [Arabidopsis thaliana]	molecular function: binding (GO:0005488);; cellular component: cell (GO:0005623);; cellular component: organelle (GO:0043226);; cellular component: cell part (GO:0044464)
AT1G11080	AT1G11080	5.29456	400	6.2672	445	7.17856	569	3.11689	249	3.08514	240	2.69008	193	6.35e-08	-0.969303	down	[E]	Amino acid transport and metabolism	Molecular Function: serine-type carboxypeptidase activity (GO:0004185);;	K16297|9.8e-299|ath:AT1G11080|K16297 serine carboxypeptidase-like clade II [EC:3.4.16.-] | (RefSeq) scpl31; serine carboxypeptidase-like 31	--	[OE]	Posttranslational modification, protein turnover, chaperones;; Amino acid transport and metabolism	Serine carboxypeptidase	Serine carboxypeptidase-like 31 OS=Arabidopsis thaliana OX=3702 GN=SCPL31 PE=2 SV=2	E	Amino acid transport and metabolism	serine carboxypeptidase-like 31 [Arabidopsis thaliana]	biological process: metabolic process (GO:0008152);; molecular function: catalytic activity (GO:0003824)
AT1G75580	AT1G75580	4.46867	125	3.34911	89	5.05104	149	1.63169	49	1.76516	51	2.95612	79	0.0201438	-0.91076	down	--	--	Biological Process: response to auxin (GO:0009733);;	K14488|2.0e-55|ath:AT1G75580|K14488 SAUR family protein | (RefSeq) SAUR-like auxin-responsive protein family	Plant hormone signal transduction (ko04075)	--	--	Auxin responsive protein	Auxin-responsive protein SAUR50 OS=Arabidopsis thaliana OX=3702 GN=SAUR50 PE=1 SV=1	S	Function unknown	SAUR-like auxin-responsive protein family [Arabidopsis thaliana]	biological process: response to stimulus (GO:0050896)
AT5G24470	AT5G24470	22.2915	1960	23.7178	1964	22.0025	2031	40.498	3754	36.4037	3300	35.2067	2928	1.95e-12	0.81611	up	[T]	Signal transduction mechanisms	Biological Process: phosphorelay signal transduction system (GO:0000160);;	K12130|0.0e+00|ath:AT5G24470|K12130 pseudo-response regulator 5 | (RefSeq) PRR5; two-component response regulator-like protein	Circadian rhythm - plant (ko04712)	[K]	Transcription	Response regulator receiver domain	Two-component response regulator-like APRR5 OS=Arabidopsis thaliana OX=3702 GN=APRR5 PE=1 SV=2	K	Transcription	pseudo-response regulator 5 [Arabidopsis thaliana]	biological process: cellular process (GO:0009987);; biological process: signaling (GO:0023052);; biological process: single-organism process (GO:0044699);; biological process: response to stimulus (GO:0050896);; biological process: biological regulation (GO:0065007)
AT2G25450	AT2G25450	142.897	8583	240.146	13583	184.922	11662	394.978	25010	355.703	22028	348.656	19810	2.1e-10	1.05063	up	[Q]	Secondary metabolites biosynthesis, transport and catabolism	Molecular Function: oxidoreductase activity (GO:0016491);; Molecular Function: metal ion binding (GO:0046872);;	K13229|4.2e-89|sbi:8070754|K13229 2,4-dihydroxy-1,4-benzoxazin-3-one-glucoside dioxygenase [EC:1.14.11.59] | (RefSeq) DIBOA-glucoside dioxygenase BX6	Benzoxazinoid biosynthesis (ko00402)	[QR]	Secondary metabolites biosynthesis, transport and catabolism;; General function prediction only	2OG-Fe(II) oxygenase superfamily	Probable 2-oxoacid dependent dioxygenase OS=Arabidopsis thaliana OX=3702 GN=GSL-OH PE=1 SV=1	S	Function unknown	2-oxoglutarate (2OG) and Fe(II)-dependent oxygenase superfamily protein [Arabidopsis thaliana]	molecular function: catalytic activity (GO:0003824);; molecular function: binding (GO:0005488)
AT4G25480	AT4G25480	4.54026	161	4.67103	156	3.06968	114	11.6197	434	6.59545	241	11.0802	371	6.15e-06	1.3441	up	--	--	Molecular Function: DNA binding (GO:0003677);; Molecular Function: transcription factor activity, sequence-specific DNA binding (GO:0003700);; Cellular Component: nucleus (GO:0005634);;	K09286|4.3e-121|ath:AT4G25480|K09286 EREBP-like factor | (RefSeq) DREB1A; dehydration response element B1A	--	--	--	AP2 domain	Dehydration-responsive element-binding protein 1A OS=Arabidopsis thaliana OX=3702 GN=DREB1A PE=1 SV=2	K	Transcription	dehydration response element B1A [Arabidopsis thaliana]	molecular function: binding (GO:0005488);; biological process: biological regulation (GO:0065007);; molecular function: nucleic acid binding transcription factor activity (GO:0001071);; cellular component: cell (GO:0005623);; cellular component: organelle (GO:0043226);; cellular component: cell part (GO:0044464)
AT3G05690	AT3G05690	26.823	1530	27.1013	1456	30.3095	1815	8.66418	521	6.48767	382	9.79437	529	1.14e-28	-1.65454	down	--	--	Molecular Function: transcription factor activity, sequence-specific DNA binding (GO:0003700);;	K08064|8.6e-165|ath:AT3G05690|K08064 nuclear transcription factor Y, alpha | (RefSeq) NF-YA2; nuclear factor Y, subunit A2	--	[K]	Transcription	CCAAT-binding transcription factor (CBF-B/NF-YA) subunit B	Nuclear transcription factor Y subunit A-2 OS=Arabidopsis thaliana OX=3702 GN=NFYA2 PE=2 SV=1	K	Transcription	nuclear factor Y, subunit A2 [Arabidopsis thaliana]	biological process: biological regulation (GO:0065007);; molecular function: nucleic acid binding transcription factor activity (GO:0001071)
AT4G35720	AT4G35720	1.64829	77	1.98548	88	2.05672	101	0.368448	19	0.363107	18	0.302371	14	7.61e-11	-2.2963	down	--	--	--	--	--	--	--	Arabidopsis protein of unknown function	--	S	Function unknown	DUF241 domain protein, putative (DUF241) [Arabidopsis thaliana]	--
AT2G47000	AT2G47000	4.29091	696	3.01482	461	7.04418	1199	1.2337	211	3.63751	608	1.97885	304	0.0184002	-0.95791	down	[V]	Defense mechanisms	Molecular Function: ATP binding (GO:0005524);; Cellular Component: integral component of membrane (GO:0016021);; Molecular Function: ATPase activity (GO:0016887);; Molecular Function: ATPase activity, coupled to transmembrane movement of substances (GO:0042626);;	K05658|0.0e+00|ath:AT2G47000|K05658 ATP-binding cassette, subfamily B (MDR/TAP), member 1 [EC:7.6.2.2] | (RefSeq) ABCB4; ATP binding cassette subfamily B4	ABC transporters (ko02010)	[Q]	Secondary metabolites biosynthesis, transport and catabolism	ABC transporter transmembrane region	ABC transporter B family member 4 OS=Arabidopsis thaliana OX=3702 GN=ABCB4 PE=1 SV=1	V	Defense mechanisms	ATP binding cassette subfamily B4 [Arabidopsis thaliana]	molecular function: binding (GO:0005488);; cellular component: membrane (GO:0016020);; cellular component: membrane part (GO:0044425);; molecular function: catalytic activity (GO:0003824);; biological process: localization (GO:0051179);; molecular function: transporter activity (GO:0005215)
AT5G49280	AT5G49280	15.6666	523	12.1892	383	17.5903	616	8.39206	295	8.74595	301	8.88	281	0.000197735	-0.704083	down	--	--	Cellular Component: integral component of membrane (GO:0016021);;	--	--	--	--	--	--	--	--	hydroxyproline-rich glycoprotein family protein [Arabidopsis thaliana]	cellular component: membrane (GO:0016020);; cellular component: membrane part (GO:0044425)
AT5G25110	AT5G25110	2.58954	172	2.32833	145	3.26688	227	0.958744	67	0.58836	41	1.1514	72	4.91e-06	-1.4923	down	[T]	Signal transduction mechanisms	Molecular Function: protein serine/threonine kinase activity (GO:0004674);; Molecular Function: ATP binding (GO:0005524);; Biological Process: signal transduction (GO:0007165);;	K07198|5.6e-238|aly:9308209|K07198 5'-AMP-activated protein kinase, catalytic alpha subunit [EC:2.7.11.11] | (RefSeq) CBL-interacting serine/threonine-protein kinase 25	--	[T]	Signal transduction mechanisms	Protein kinase domain	CBL-interacting serine/threonine-protein kinase 25 OS=Arabidopsis thaliana OX=3702 GN=CIPK25 PE=2 SV=1	T	Signal transduction mechanisms	CBL-interacting protein kinase 25 [Arabidopsis thaliana]	biological process: metabolic process (GO:0008152);; biological process: cellular process (GO:0009987);; molecular function: catalytic activity (GO:0003824);; molecular function: binding (GO:0005488);; biological process: biological regulation (GO:0065007)
AT5G21940	AT5G21940	7.41106	335	7.03138	299	7.67686	364	41.8044	1990	47.5562	2214	31.8194	1359	9.01e-67	2.54773	up	--	--	Molecular Function: kinase activity (GO:0016301);;	--	--	[K]	Transcription	--	--	S	Function unknown	hybrid signal transduction histidine kinase M-like protein [Arabidopsis thaliana]	molecular function: catalytic activity (GO:0003824)
AT3G06740	AT3G06740	15.3725	537	13.6743	450	16.789	616	8.9386	329	8.99029	324	9.85949	326	0.000198913	-0.623737	down	--	--	Biological Process: regulation of transcription, DNA-templated (GO:0006355);; Molecular Function: zinc ion binding (GO:0008270);; Molecular Function: sequence-specific DNA binding (GO:0043565);;	K09184|5.4e-06|dcr:108218750|K09184 GATA-binding protein, other eukaryote | (RefSeq) GATA transcription factor 8-like isoform X1	--	[K]	Transcription	GATA zinc finger	GATA transcription factor 15 OS=Arabidopsis thaliana OX=3702 GN=GATA15 PE=2 SV=2	K	Transcription	GATA transcription factor 15 [Arabidopsis thaliana]	biological process: biological regulation (GO:0065007);; molecular function: binding (GO:0005488)
AT3G25882	AT3G25882	3.25946	68	3.57187	70	5.35011	117	1.17791	26	1.91217	42	0.814036	17	0.000236012	-1.4948	down	--	--	Biological Process: regulation of systemic acquired resistance (GO:0010112);;	--	--	--	--	--	Protein NIM1-INTERACTING 2 OS=Arabidopsis thaliana OX=3702 GN=NIMIN-2 PE=1 SV=1	S	Function unknown	NIM1-interacting 2 [Arabidopsis thaliana]	biological process: biological regulation (GO:0065007)
AT1G76680	AT1G76680	167.209	9510	154.523	8254	171.898	10253	44.4476	2688	111.091	6512	55.2444	2970	3.82e-05	-1.13087	down	[C]	Energy production and conversion	Cellular Component: mitochondrion (GO:0005739);; Cellular Component: cytosol (GO:0005829);; Biological Process: lipid metabolic process (GO:0006629);; Biological Process: response to wounding (GO:0009611);; Biological Process: response to salicylic acid (GO:0009751);; Molecular Function: FMN binding (GO:0010181);; Molecular Function: 12-oxophytodienoate reductase activity (GO:0016629);; Biologica…	K05894|4.8e-219|ath:AT1G76680|K05894 12-oxophytodienoic acid reductase [EC:1.3.1.42] | (RefSeq) OPR1; 12-oxophytodienoate reductase 1	alpha-Linolenic acid metabolism (ko00592)	[CR]	Energy production and conversion;; General function prediction only	NADH:flavin oxidoreductase / NADH oxidase family	12-oxophytodienoate reductase 1 OS=Arabidopsis thaliana OX=3702 GN=OPR1 PE=1 SV=2	C	Energy production and conversion	12-oxophytodienoate reductase 1 [Arabidopsis thaliana]	cellular component: cell (GO:0005623);; cellular component: organelle (GO:0043226);; cellular component: cell part (GO:0044464);; biological process: metabolic process (GO:0008152);; biological process: single-organism process (GO:0044699);; biological process: response to stimulus (GO:0050896);; molecular function: binding (GO:0005488);; molecular function: catalytic activity (GO:0003824);; biol…
AT1G13710	AT1G13710	4.21098	300	2.90758	195	3.64806	273	2.59665	195	1.74022	128	1.60798	109	0.0128802	-0.758786	down	[QV]	Secondary metabolites biosynthesis, transport and catabolism;; Defense mechanisms	Molecular Function: monooxygenase activity (GO:0004497);; Molecular Function: iron ion binding (GO:0005506);; Cellular Component: integral component of membrane (GO:0016021);; Molecular Function: oxidoreductase activity, acting on paired donors, with incorporation or reduction of molecular oxygen (GO:0016705);; Molecular Function: heme binding (GO:0020037);;	K20619|2.7e-299|ath:AT1G13710|K20619 cytochrome P450 family 78 subfamily A | (RefSeq) CYP78A5; cytochrome P450, family 78, subfamily A, polypeptide 5	--	[Q]	Secondary metabolites biosynthesis, transport and catabolism	Cytochrome P450	Cytochrome P450 78A5 OS=Arabidopsis thaliana OX=3702 GN=CYP78A5 PE=2 SV=1	Q	Secondary metabolites biosynthesis, transport and catabolism	cytochrome P450, family 78, subfamily A, polypeptide 5 [Arabidopsis thaliana]	biological process: metabolic process (GO:0008152);; biological process: single-organism process (GO:0044699);; molecular function: catalytic activity (GO:0003824);; molecular function: binding (GO:0005488);; cellular component: membrane (GO:0016020);; cellular component: membrane part (GO:0044425)
AT4G17670	AT4G17670	10.1072	328	10.239	313	12.3768	421	5.85456	200	5.51585	185	6.80791	209	0.000300259	-0.746643	down	--	--	--	--	--	--	--	zinc-finger of the FCS-type, C2-C2	FCS-Like Zinc finger 2 OS=Arabidopsis thaliana OX=3702 GN=FLZ2 PE=1 SV=1	S	Function unknown	senescence-associated family protein (DUF581) [Arabidopsis thaliana]	--
AT2G39725	AT2G39725	4.6787	102	4.88335	104	4.71145	110	2.68569	63	2.78809	66	2.40212	53	0.0317373	-0.720749	down	--	--	--	K18167|5.3e-41|ath:AT2G39725|K18167 succinate dehydrogenase assembly factor 1 | (RefSeq) LYR family of Fe/S cluster biogenesis protein	--	[S]	Function unknown	Complex 1 protein (LYR family)	--	S	Function unknown	LYR family of Fe/S cluster biogenesis protein [Arabidopsis thaliana]	--
AT4G01700	AT4G01700	14.9716	564	15.6672	556	16.0515	635	5.1221	204	6.56297	255	6.7167	240	6.53e-14	-1.244	down	[G]	Carbohydrate transport and metabolism	Biological Process: response to oomycetes (GO:0002239);; Molecular Function: chitinase activity (GO:0004568);; Cellular Component: cell wall (GO:0005618);; Cellular Component: cytosol (GO:0005829);; Biological Process: carbohydrate metabolic process (GO:0005975);; Biological Process: chitin catabolic process (GO:0006032);; Biological Process: cell wall macromolecule catabolic process (GO:0016998)…	K20547|4.9e-93|bna:106435387|K20547 basic endochitinase B [EC:3.2.1.14] | (RefSeq) endochitinase CH25	Amino sugar and nucleotide sugar metabolism (ko00520);; MAPK signaling pathway - plant (ko04016)	[R]	General function prediction only	Chitinase class I	Chitinase 10 OS=Oryza sativa subsp. japonica OX=39947 GN=Cht10 PE=2 SV=1	G	Carbohydrate transport and metabolism	Chitinase family protein [Arabidopsis thaliana]	biological process: response to stimulus (GO:0050896);; biological process: multi-organism process (GO:0051704);; molecular function: catalytic activity (GO:0003824);; cellular component: cell (GO:0005623);; cellular component: cell part (GO:0044464);; biological process: metabolic process (GO:0008152);; biological process: cellular process (GO:0009987)
AT1G50110	AT1G50110	9.12477	467	6.51314	314	9.90322	532	3.35785	181	4.06087	214	4.56484	221	8.63e-06	-0.993613	down	[EH]	Amino acid transport and metabolism;; Coenzyme transport and metabolism	Biological Process: branched-chain amino acid biosynthetic process (GO:0009082);; Molecular Function: L-leucine transaminase activity (GO:0052654);; Molecular Function: L-valine transaminase activity (GO:0052655);; Molecular Function: L-isoleucine transaminase activity (GO:0052656);;	K00826|7.1e-206|ath:AT1G50110|K00826 branched-chain amino acid aminotransferase [EC:2.6.1.42] | (RefSeq) D-aminoacid aminotransferase-like PLP-dependent enzymes superfamily protein	Cysteine and methionine metabolism (ko00270);; Valine, leucine and isoleucine degradation (ko00280);; Valine, leucine and isoleucine biosynthesis (ko00290);; Pantothenate and CoA biosynthesis (ko00770);; Glucosinolate biosynthesis (ko00966);; 2-Oxocarboxylic acid metabolism (ko01210);; Biosynthesis of amino acids (ko01230)	[E]	Amino acid transport and metabolism	Amino-transferase class IV	Branched-chain-amino-acid aminotransferase 6 OS=Arabidopsis thaliana OX=3702 GN=BCAT6 PE=1 SV=1	E	Amino acid transport and metabolism	D-aminoacid aminotransferase-like PLP-dependent enzymes superfamily protein [Arabidopsis thaliana]	biological process: metabolic process (GO:0008152);; biological process: cellular process (GO:0009987);; biological process: single-organism process (GO:0044699);; molecular function: catalytic activity (GO:0003824)
AT3G26330	AT3G26330	2.84368	180	3.43281	204	3.79531	252	1.45072	97	0.955107	63	1.38277	83	3.97e-06	-1.29913	down	[QV]	Secondary metabolites biosynthesis, transport and catabolism;; Defense mechanisms	Molecular Function: iron ion binding (GO:0005506);; Cellular Component: integral component of membrane (GO:0016021);; Molecular Function: oxidoreductase activity, acting on paired donors, with incorporation or reduction of molecular oxygen (GO:0016705);; Molecular Function: heme binding (GO:0020037);;	K01773|6.8e-154|pop:7480951|K01773 aldoxime dehydratase [EC:4.99.1.-] | (RefSeq) cytochrome P450 71B36	--	[Q]	Secondary metabolites biosynthesis, transport and catabolism	Cytochrome P450	Cytochrome P450 71B37 OS=Arabidopsis thaliana OX=3702 GN=CYP71B37 PE=3 SV=2	Q	Secondary metabolites biosynthesis, transport and catabolism	cytochrome P450, family 71, subfamily B, polypeptide 37 [Arabidopsis thaliana]	molecular function: binding (GO:0005488);; cellular component: membrane (GO:0016020);; cellular component: membrane part (GO:0044425);; biological process: metabolic process (GO:0008152);; biological process: single-organism process (GO:0044699);; molecular function: catalytic activity (GO:0003824)
AT5G27600	AT5G27600	15.2515	1398	15.4346	1333	14.9447	1439	8.42849	815	9.41948	891	9.846	854	1.01e-06	-0.624489	down	[I]	Lipid transport and metabolism	Molecular Function: catalytic activity (GO:0003824);;	K01897|0.0e+00|ath:AT5G27600|K01897 long-chain acyl-CoA synthetase [EC:6.2.1.3] | (RefSeq) LACS7; long-chain acyl-CoA synthetase 7	Fatty acid biosynthesis (ko00061);; Fatty acid degradation (ko00071);; Fatty acid metabolism (ko01212);; Peroxisome (ko04146)	[I]	Lipid transport and metabolism	AMP-binding enzyme	Long chain acyl-CoA synthetase 7, peroxisomal OS=Arabidopsis thaliana OX=3702 GN=LACS7 PE=1 SV=2	I	Lipid transport and metabolism	long-chain acyl-CoA synthetase 7 [Arabidopsis thaliana]	molecular function: catalytic activity (GO:0003824)
AT1G73040	AT1G73040	4.95486	139	6.00135	158	4.50796	132	1.68009	50	1.47505	43	1.22884	33	5.33e-08	-1.70311	down	--	--	Molecular Function: carbohydrate binding (GO:0030246);;	K03695|9.1e-37|adu:107486671|K03695 ATP-dependent Clp protease ATP-binding subunit ClpB | (RefSeq) LOW QUALITY PROTEIN: chaperone protein ClpB3, chloroplastic-like	--	--	--	Jacalin-like lectin domain	Jacalin-related lectin 19 OS=Arabidopsis thaliana OX=3702 GN=JAL19 PE=2 SV=1	S	Function unknown	Mannose-binding lectin superfamily protein [Arabidopsis thaliana]	molecular function: binding (GO:0005488)
AT5G48250	AT5G48250	9.59117	637	9.46471	592	11.0732	772	14.457	1012	14.8768	1019	14.685	923	1.49e-07	0.646056	up	--	--	Cellular Component: nucleus (GO:0005634);; Molecular Function: zinc ion binding (GO:0008270);;	K12135|7.1e-07|crb:17882893|K12135 zinc finger protein CONSTANS | (RefSeq) zinc finger protein CONSTANS isoform X2	Circadian rhythm - plant (ko04712)	--	--	CCT motif	Zinc finger protein CONSTANS-LIKE 10 OS=Arabidopsis thaliana OX=3702 GN=COL10 PE=1 SV=1	S	Function unknown	B-box type zinc finger protein with CCT domain-containing protein [Arabidopsis thaliana]	cellular component: cell (GO:0005623);; cellular component: organelle (GO:0043226);; cellular component: cell part (GO:0044464);; molecular function: binding (GO:0005488)
AT3G50890	AT3G50890	11.4338	471	10.3661	402	9.79716	424	6.72752	292	4.20517	179	5.55039	216	0.000214068	-0.844502	down	--	--	Molecular Function: DNA binding (GO:0003677);; Cellular Component: nucleus (GO:0005634);;	K15777|1.8e-30|mesc:110630336|K15777 4,5-DOPA dioxygenase extradiol [EC:1.13.11.-] | (RefSeq) uncharacterized protein LOC110630336	Betalain biosynthesis (ko00965)	--	--	ZF-HD protein dimerisation region	Zinc-finger homeodomain protein 7 OS=Arabidopsis thaliana OX=3702 GN=ZHD7 PE=1 SV=1	S	Function unknown	homeobox protein 28 [Arabidopsis thaliana]	molecular function: binding (GO:0005488);; cellular component: cell (GO:0005623);; cellular component: organelle (GO:0043226);; cellular component: cell part (GO:0044464)
AT5G61310	AT5G61310	19.3816	320	13.8766	215	13.1515	229	7.70817	136	9.56143	163	8.97779	142	0.0130742	-0.720823	down	--	--	Cellular Component: mitochondrial respiratory chain (GO:0005746);; Cellular Component: integral component of membrane (GO:0016021);;	--	--	--	--	--	Probable cytochrome c oxidase subunit 5C-3 OS=Arabidopsis thaliana OX=3702 GN=At5g61310 PE=3 SV=1	O	Posttranslational modification, protein turnover, chaperones	Cytochrome c oxidase subunit Vc family protein [Arabidopsis thaliana]	cellular component: cell (GO:0005623);; cellular component: membrane (GO:0016020);; cellular component: organelle (GO:0043226);; cellular component: organelle part (GO:0044422);; cellular component: membrane part (GO:0044425);; cellular component: cell part (GO:0044464)
AT4G29700	AT4G29700	21.3712	1401	19.3349	1193	20.9907	1444	11.3635	785	8.27271	559	12.411	770	2.46e-07	-0.846958	down	[R]	General function prediction only	Cellular Component: vacuole (GO:0005773);; Molecular Function: NADH pyrophosphatase activity (GO:0035529);; Molecular Function: dTTP diphosphatase activity (GO:0036218);;	K01513|1.6e-154|fve:101293423|K01513 ectonucleotide pyrophosphatase/phosphodiesterase family member 1/3 [EC:3.1.4.1 3.6.1.9] | (RefSeq) ectonucleotide pyrophosphatase/phosphodiesterase family member 3	Purine metabolism (ko00230);; Pyrimidine metabolism (ko00240);; Starch and sucrose metabolism (ko00500);; Riboflavin metabolism (ko00740);; Nicotinate and nicotinamide metabolism (ko00760);; Pantothenate and CoA biosynthesis (ko00770)	[R]	General function prediction only	Type I phosphodiesterase / nucleotide pyrophosphatase	--	S	Function unknown	Alkaline-phosphatase-like family protein [Arabidopsis thaliana]	cellular component: cell (GO:0005623);; cellular component: organelle (GO:0043226);; cellular component: cell part (GO:0044464);; molecular function: catalytic activity (GO:0003824)
AT4G29780	AT4G29780	2.50838	196	1.99994	147	2.29528	188	14.8514	1218	6.38108	512	6.13567	452	1.84e-11	2.09653	up	--	--	Biological Process: cellular response to hypoxia (GO:0071456);;	--	--	[L]	Replication, recombination and repair	DDE superfamily endonuclease	--	S	Function unknown	nuclease [Arabidopsis thaliana]	biological process: cellular process (GO:0009987);; biological process: response to stimulus (GO:0050896)
AT3G28540	AT3G28540	6.31145	413	10.4731	646	12.7184	874	6.06577	419	4.78504	323	2.58839	161	0.00127616	-1.0251	down	[MDT]	Cell wall/membrane/envelope biogenesis;; Cell cycle control, cell division, chromosome partitioning;; Signal transduction mechanisms	Molecular Function: ATP binding (GO:0005524);;	K08900|3.7e-139|jre:108992867|K08900 mitochondrial chaperone BCS1 | (RefSeq) AAA-ATPase ASD, mitochondrial-like	--	[O]	Posttranslational modification, protein turnover, chaperones	Domain associated at C-terminal with AAA	AAA-ATPase At3g28540 OS=Arabidopsis thaliana OX=3702 GN=At3g28540 PE=3 SV=1	O	Posttranslational modification, protein turnover, chaperones	P-loop containing nucleoside triphosphate hydrolases superfamily protein [Arabidopsis thaliana]	molecular function: binding (GO:0005488)
AT2G46680	AT2G46680	11.2956	585	14.51	707	13.9912	759	8.77261	479	5.03309	269	8.32174	407	0.00107832	-0.744321	down	--	--	Cellular Component: nucleus (GO:0005634);; Biological Process: regulation of transcription, DNA-templated (GO:0006355);; Molecular Function: sequence-specific DNA binding (GO:0043565);;	K09338|4.2e-123|ath:AT2G46680|K09338 homeobox-leucine zipper protein | (RefSeq) HB-7; homeobox 7	--	[K]	Transcription	Homeodomain	Homeobox-leucine zipper protein ATHB-7 OS=Arabidopsis thaliana OX=3702 GN=ATHB-7 PE=1 SV=2	K	Transcription	homeobox 7 [Arabidopsis thaliana]	cellular component: cell (GO:0005623);; cellular component: organelle (GO:0043226);; cellular component: cell part (GO:0044464);; biological process: biological regulation (GO:0065007);; molecular function: binding (GO:0005488)
AT1G15100	AT1G15100	14.9179	453	13.4804	385	14.2428	454	7.50114	240	7.48496	234	8.89013	255	9.92e-05	-0.74212	down	--	--	Cellular Component: integral component of membrane (GO:0016021);;	K16282|8.7e-84|ath:AT1G15100|K16282 E3 ubiquitin-protein ligase RHA2 [EC:2.3.2.27] | (RefSeq) RHA2A; RING-H2 finger A2A	--	[O]	Posttranslational modification, protein turnover, chaperones	Ring finger domain	E3 ubiquitin-protein ligase RHA2A OS=Arabidopsis thaliana OX=3702 GN=RHA2A PE=1 SV=1	O	Posttranslational modification, protein turnover, chaperones	RING-H2 finger A2A [Arabidopsis thaliana]	cellular component: membrane (GO:0016020);; cellular component: membrane part (GO:0044425)
AT5G21280	AT5G21280	4.37026	200	2.44789	106	3.61779	174	2.13	103	1.97018	93	1.83932	80	0.0452927	-0.717468	down	--	--	--	--	--	--	--	--	--	S	Function unknown	hydroxyproline-rich glycoprotein family protein [Arabidopsis thaliana]	--
AT5G16170	AT5G16170	1.51496	81	1.63486	82	1.88886	106	0.898516	51	1.07597	59	0.413669	21	0.0202242	-0.969648	down	--	--	Cellular Component: integral component of membrane (GO:0016021);; Molecular Function: transferase activity, transferring glycosyl groups (GO:0016757);;	K09775|4.0e-11|dzi:111283728|K09775 uncharacterized protein | (RefSeq) uncharacterized protein LOC111283728 isoform X1	--	--	--	Core-2/I-Branching enzyme	Glycosyltransferase BC10 OS=Oryza sativa subsp. japonica OX=39947 GN=BC10 PE=1 SV=1	S	Function unknown	Core-2/I-branching beta-1,6-N-acetylglucosaminyltransferase family protein [Arabidopsis thaliana]	cellular component: membrane (GO:0016020);; cellular component: membrane part (GO:0044425);; molecular function: catalytic activity (GO:0003824)
AT1G74210	AT1G74210	18.4007	1016	19.1215	994	19.3635	1123	8.44305	492	9.10205	518	9.64281	504	1.33e-14	-0.96757	down	[S]	Function unknown	Biological Process: lipid metabolic process (GO:0006629);; Molecular Function: phosphoric diester hydrolase activity (GO:0008081);;	K01126|1.8e-231|ath:AT1G74210|K01126 glycerophosphoryl diester phosphodiesterase [EC:3.1.4.46] | (RefSeq) GDPD5; PLC-like phosphodiesterases superfamily protein	Glycerophospholipid metabolism (ko00564)	[C]	Energy production and conversion	Glycerophosphoryl diester phosphodiesterase family	Glycerophosphodiester phosphodiesterase GDPD5 OS=Arabidopsis thaliana OX=3702 GN=GDPD5 PE=2 SV=1	C	Energy production and conversion	PLC-like phosphodiesterases superfamily protein [Arabidopsis thaliana]	biological process: metabolic process (GO:0008152);; biological process: single-organism process (GO:0044699);; molecular function: catalytic activity (GO:0003824)
AT5G25980	AT5G25980	176.417	12782	207.027	14126	210.104	15983	356.027	27192	225.001	16808	296.976	20354	7.06e-05	0.665008	up	[G]	Carbohydrate transport and metabolism	Molecular Function: hydrolase activity, hydrolyzing O-glycosyl compounds (GO:0004553);; Biological Process: carbohydrate metabolic process (GO:0005975);;	K01237|2.8e-287|ath:AT5G25980|K01237 myrosinase [EC:3.2.1.147] | (RefSeq) TGG2; glucoside glucohydrolase 2	Tryptophan metabolism (ko00380)	[G]	Carbohydrate transport and metabolism	Glycosyl hydrolase family 1	Myrosinase 2 OS=Arabidopsis thaliana OX=3702 GN=TGG2 PE=1 SV=1	G	Carbohydrate transport and metabolism	glucoside glucohydrolase 2 [Arabidopsis thaliana]	molecular function: catalytic activity (GO:0003824);; biological process: metabolic process (GO:0008152)
AT1G14250	AT1G14250	56.1517	4038	48.5	3284	48.0573	3628	25.2482	1914	12.0316	892	18.4763	1257	8.1e-10	-1.35924	down	[F]	Nucleotide transport and metabolism	Cellular Component: integral component of membrane (GO:0016021);; Molecular Function: hydrolase activity (GO:0016787);;	K01510|7.8e-280|ath:AT1G14250|K01510 apyrase [EC:3.6.1.5] | (RefSeq) GDA1/CD39 nucleoside phosphatase family protein	Purine metabolism (ko00230);; Pyrimidine metabolism (ko00240)	[F]	Nucleotide transport and metabolism	GDA1/CD39 (nucleoside phosphatase) family	Probable apyrase 5 OS=Arabidopsis thaliana OX=3702 GN=APY5 PE=2 SV=1	GO	Carbohydrate transport and metabolism;; Posttranslational modification, protein turnover, chaperones	GDA1/CD39 nucleoside phosphatase family protein [Arabidopsis thaliana]	cellular component: membrane (GO:0016020);; cellular component: membrane part (GO:0044425);; molecular function: catalytic activity (GO:0003824)
AT2G18360	AT2G18360	2.44961	118	2.92944	133	3.74642	190	1.60704	82	1.96607	98	1.76004	81	0.0437328	-0.664305	down	[I]	Lipid transport and metabolism	--	--	--	[R]	General function prediction only	alpha/beta hydrolase fold	--	S	Function unknown	alpha/beta-Hydrolases superfamily protein [Arabidopsis thaliana]	--
AT2G30766	AT2G30766	4.07151	73	8.7311	146	3.06701	58	25.1201	472	11.9586	219	14.6733	246	3.21e-05	1.78836	up	--	--	Cellular Component: nucleus (GO:0005634);; Cellular Component: cytoplasm (GO:0005737);; Biological Process: positive regulation of iron ion transport (GO:0034758);; Biological Process: response to iron ion starvation (GO:1990641);;	--	--	--	--	--	--	--	--	hypothetical protein AT2G30766 [Arabidopsis thaliana]	cellular component: cell (GO:0005623);; cellular component: organelle (GO:0043226);; cellular component: cell part (GO:0044464);; biological process: biological regulation (GO:0065007);; biological process: response to stimulus (GO:0050896)
AT3G57130	AT3G57130	2.67382	134	2.81287	127	3.58266	188	1.63506	84	1.52941	83	1.72039	76	0.00893598	-0.794738	down	--	--	Biological Process: reproduction (GO:0000003);; Cellular Component: ubiquitin ligase complex (GO:0000151);; Biological Process: response to acid chemical (GO:0001101);; Biological Process: activation of innate immune response (GO:0002218);; Biological Process: immune effector process (GO:0002252);; Biological Process: activation of immune response (GO:0002253);; Biological Process: immune system …	K14508|7.5e-256|ath:AT3G57130|K14508 regulatory protein NPR1 | (RefSeq) BOP1; Ankyrin repeat family protein / BTB/POZ domain-containing protein	Plant hormone signal transduction (ko04075)	[R]	General function prediction only	Domain of unknown function (DUF3420)	Regulatory protein NPR6 OS=Arabidopsis thaliana OX=3702 GN=NPR6 PE=1 SV=1	S	Function unknown	Ankyrin repeat family protein / BTB/POZ domain-containing protein [Arabidopsis thaliana]	biological process: reproduction (GO:0000003);; cellular component: cell (GO:0005623);; cellular component: macromolecular complex (GO:0032991);; cellular component: cell part (GO:0044464);; biological process: response to stimulus (GO:0050896);; biological process: immune system process (GO:0002376);; biological process: biological regulation (GO:0065007);; biological process: multicellular orga…
AT4G37800	AT4G37800	119.758	5299	113.974	4750	112.326	5219	176.015	8211	219.911	10033	189.653	7939	1.81e-12	0.85263	up	[G]	Carbohydrate transport and metabolism	Molecular Function: hydrolase activity, hydrolyzing O-glycosyl compounds (GO:0004553);; Cellular Component: cell wall (GO:0005618);; Biological Process: xyloglucan metabolic process (GO:0010411);; Molecular Function: xyloglucan:xyloglucosyl transferase activity (GO:0016762);; Biological Process: cell wall biogenesis (GO:0042546);; Cellular Component: apoplast (GO:0048046);; Biological Process: ce…	K08235|1.0e-178|ath:AT4G37800|K08235 xyloglucan:xyloglucosyl transferase [EC:2.4.1.207] | (RefSeq) XTH7; xyloglucan endotransglucosylase/hydrolase 7	--	--	--	Glycosyl hydrolases family 16	Probable xyloglucan endotransglucosylase/hydrolase protein 7 OS=Arabidopsis thaliana OX=3702 GN=XTH7 PE=2 SV=2	G	Carbohydrate transport and metabolism	xyloglucan endotransglucosylase/hydrolase 7 [Arabidopsis thaliana]	molecular function: catalytic activity (GO:0003824);; cellular component: cell (GO:0005623);; cellular component: cell part (GO:0044464);; biological process: metabolic process (GO:0008152);; biological process: cellular process (GO:0009987);; biological process: cellular component organization or biogenesis (GO:0071840);; cellular component: extracellular region (GO:0005576)
AT1G18590	AT1G18590	14.9017	792	12.246	613	23.437	1307	39.8297	2230	35.6	1949	39.9971	2009	1.14e-12	1.29827	up	--	--	Molecular Function: sulfotransferase activity (GO:0008146);;	K22321|1.1e-206|ath:AT1G18590|K22321 aliphatic desulfoglucosinolate sulfotransferase [EC:2.8.2.38] | (RefSeq) SOT17; sulfotransferase 17	Glucosinolate biosynthesis (ko00966)	[R]	General function prediction only	Sulfotransferase domain	Cytosolic sulfotransferase 17 OS=Arabidopsis thaliana OX=3702 GN=SOT17 PE=1 SV=1	S	Function unknown	sulfotransferase 17 [Arabidopsis thaliana]	molecular function: catalytic activity (GO:0003824)
AT1G25400	AT1G25400	3.55452	176	3.05659	143	3.99366	208	7.70866	402	10.888	555	3.93767	185	0.00045337	1.17832	up	--	--	Cellular Component: integral component of membrane (GO:0016021);;	--	--	--	--	--	--	S	Function unknown	transmembrane protein [Arabidopsis thaliana]	cellular component: membrane (GO:0016020);; cellular component: membrane part (GO:0044425)
AT3G49570	AT3G49570	77.0711	1477	69.036	1246	52.1648	1050	14.6446	296	14.1882	281	16.4887	299	1.31e-30	-2.03979	down	--	--	Biological Process: cellular oxidant detoxification (GO:0098869);;	--	--	--	--	--	Protein RESPONSE TO LOW SULFUR 3 OS=Arabidopsis thaliana OX=3702 GN=LSU3 PE=4 SV=1	S	Function unknown	response to low sulfur 3 [Arabidopsis thaliana]	biological process: cellular process (GO:0009987);; biological process: response to stimulus (GO:0050896);; biological process: detoxification (GO:0098754)
AT1G28360	AT1G28360	1.43221	50	1.05562	35	1.24022	46	0.662507	25	0.162692	6	0.63274	21	0.0218704	-1.24062	down	--	--	Molecular Function: DNA binding (GO:0003677);; Molecular Function: transcription factor activity, sequence-specific DNA binding (GO:0003700);; Cellular Component: nucleus (GO:0005634);;	K09286|2.2e-25|cann:107878344|K09286 EREBP-like factor | (RefSeq) ethylene-responsive transcription factor 4-like	--	--	--	AP2 domain	Ethylene-responsive transcription factor 12 OS=Arabidopsis thaliana OX=3702 GN=ERF12 PE=1 SV=1	K	Transcription	F3M18.21 [Arabidopsis thaliana]	molecular function: binding (GO:0005488);; biological process: biological regulation (GO:0065007);; molecular function: nucleic acid binding transcription factor activity (GO:0001071);; cellular component: cell (GO:0005623);; cellular component: organelle (GO:0043226);; cellular component: cell part (GO:0044464)
ATCG00580	ATCG00580	7.13108	70	18.8254	175	8.07	84	6.32606	66	5.30946	54	2.39733	23	0.0298645	-1.17377	down	--	--	Molecular Function: iron ion binding (GO:0005506);; Molecular Function: electron carrier activity (GO:0009055);; Cellular Component: chloroplast thylakoid membrane (GO:0009535);; Cellular Component: photosystem II reaction center (GO:0009539);; Biological Process: photosynthetic electron transport chain (GO:0009767);; Cellular Component: integral component of membrane (GO:0016021);; Molecular Fun…	K02707|7.5e-42|ath:ArthCp039|K02707 photosystem II cytochrome b559 subunit alpha | (RefSeq) psbE; photosystem II protein V	Photosynthesis (ko00195)	--	--	Lumenal portion of Cytochrome b559, alpha (gene psbE) subunit	Cytochrome b559 subunit alpha OS=Coffea arabica OX=13443 GN=psbE PE=3 SV=1	C	Energy production and conversion	photosystem II cytochrome b559 alpha subunit [Castanopsis concinna]	molecular function: binding (GO:0005488);; molecular function: electron carrier activity (GO:0009055);; cellular component: cell (GO:0005623);; cellular component: membrane (GO:0016020);; cellular component: organelle (GO:0043226);; cellular component: organelle part (GO:0044422);; cellular component: cell part (GO:0044464);; cellular component: macromolecular complex (GO:0032991);; cellular comp…
AT5G66520	AT5G66520	5.27682	383	7.41814	507	5.87818	448	10.0498	769	9.59821	719	7.61466	523	0.000571331	0.650651	up	--	--	Molecular Function: zinc ion binding (GO:0008270);;	K05849|5.1e-111|tcc:18613571|K05849 solute carrier family 8 (sodium/calcium exchanger) | (RefSeq) uncharacterized LOC18613571	--	[R]	General function prediction only	PPR repeat	Pentatricopeptide repeat-containing protein At5g66520 OS=Arabidopsis thaliana OX=3702 GN=PCMP-H61 PE=2 SV=1	S	Function unknown	Tetratricopeptide repeat (TPR)-like superfamily protein [Arabidopsis thaliana]	molecular function: binding (GO:0005488)
AT4G25490	AT4G25490	0.395157	15	0.263945	10	0.346713	14	3.54676	138	1.64185	63	2.68299	94	2.37e-12	2.98663	up	--	--	Molecular Function: DNA binding (GO:0003677);; Molecular Function: transcription factor activity, sequence-specific DNA binding (GO:0003700);; Cellular Component: nucleus (GO:0005634);;	K09286|1.0e-122|ath:AT4G25490|K09286 EREBP-like factor | (RefSeq) CBF1; C-repeat/DRE binding factor 1	--	--	--	AP2 domain	Dehydration-responsive element-binding protein 1B OS=Arabidopsis thaliana OX=3702 GN=DREB1B PE=1 SV=2	K	Transcription	C-repeat/DRE binding factor 1 [Arabidopsis thaliana]	molecular function: binding (GO:0005488);; biological process: biological regulation (GO:0065007);; molecular function: nucleic acid binding transcription factor activity (GO:0001071);; cellular component: cell (GO:0005623);; cellular component: organelle (GO:0043226);; cellular component: cell part (GO:0044464)
AT4G21850	AT4G21850	19.6569	612	14.3478	419	23.6678	772	4.56518	150	9.96239	319	5.3411	158	5.56e-07	-1.43433	down	[O]	Posttranslational modification, protein turnover, chaperones	Biological Process: response to oxidative stress (GO:0006979);; Biological Process: protein repair (GO:0030091);; Molecular Function: peptide-methionine (R)-S-oxide reductase activity (GO:0033743);; Molecular Function: metal ion binding (GO:0046872);;	K07305|1.4e-49|ath:AT4G21850|K07305 peptide-methionine (R)-S-oxide reductase [EC:1.8.4.12] | (RefSeq) MSRB9; methionine sulfoxide reductase B9	--	[O]	Posttranslational modification, protein turnover, chaperones	SelR domain	Peptide methionine sulfoxide reductase B9 OS=Arabidopsis thaliana OX=3702 GN=MSRB9 PE=2 SV=1	O	Posttranslational modification, protein turnover, chaperones	methionine sulfoxide reductase B9 [Arabidopsis thaliana]	biological process: response to stimulus (GO:0050896);; biological process: metabolic process (GO:0008152);; biological process: cellular process (GO:0009987);; biological process: single-organism process (GO:0044699);; molecular function: catalytic activity (GO:0003824);; molecular function: binding (GO:0005488)
AT5G20030	AT5G20030	1.24118	67	1.39027	70	1.13445	64	1.8359	104	2.14323	118	2.40143	122	0.010851	0.852208	up	--	--	--	--	--	--	--	Agenet domain	--	S	Function unknown	Plant Tudor-like RNA-binding protein [Arabidopsis thaliana]	--
AT4G08870	AT4G08870	86.9613	4339	79.5005	3721	90.4081	4733	47.8961	2514	43.0857	2210	41.888	1958	1.85e-14	-0.858646	down	[E]	Amino acid transport and metabolism	Molecular Function: metal ion binding (GO:0046872);;	K01476|3.2e-195|ath:AT4G08870|K01476 arginase [EC:3.5.3.1] | (RefSeq) ARGAH2; Arginase/deacetylase superfamily protein	Arginine biosynthesis (ko00220);; Arginine and proline metabolism (ko00330);; Biosynthesis of amino acids (ko01230)	[E]	Amino acid transport and metabolism	Arginase family	Arginase 2, chloroplastic/mitochondrial OS=Arabidopsis thaliana OX=3702 GN=ARGAH2 PE=1 SV=1	E	Amino acid transport and metabolism	Arginase/deacetylase superfamily protein [Arabidopsis thaliana]	molecular function: binding (GO:0005488)
AT5G49680	AT5G49680	0.394976	120	0.696073	199	0.463504	148	0.889679	284	1.0253	320	0.531519	153	0.038708	0.745088	up	--	--	Cellular Component: integral component of membrane (GO:0016021);;	--	--	[S]	Function unknown	Golgi-body localisation protein domain	Protein KINKY POLLEN OS=Arabidopsis thaliana OX=3702 GN=KIP PE=2 SV=1	S	Function unknown	SABRE-like protein [Arabidopsis thaliana]	cellular component: membrane (GO:0016020);; cellular component: membrane part (GO:0044425)
AT4G29610	AT4G29610	8.05239	277	8.24775	267	7.62336	275	14.8388	538	12.9273	458	16.7005	543	2.82e-08	0.990208	up	[F]	Nucleotide transport and metabolism	Molecular Function: cytidine deaminase activity (GO:0004126);; Molecular Function: zinc ion binding (GO:0008270);;	K01489|7.4e-169|ath:AT4G29610|K01489 cytidine deaminase [EC:3.5.4.5] | (RefSeq) Cytidine/deoxycytidylate deaminase family protein	Pyrimidine metabolism (ko00240)	[F]	Nucleotide transport and metabolism	Cytidine and deoxycytidylate deaminase zinc-binding region	Cytidine deaminase 6 OS=Arabidopsis thaliana OX=3702 GN=CDA6 PE=3 SV=1	F	Nucleotide transport and metabolism	Cytidine/deoxycytidylate deaminase family protein [Arabidopsis thaliana]	molecular function: catalytic activity (GO:0003824);; molecular function: binding (GO:0005488)
AT3G02040	AT3G02040	55.5398	3299	30.1992	1690	45.9699	2867	19.9885	1252	17.3852	1065	23.9669	1347	3.16e-06	-1.00648	down	--	--	Biological Process: lipid metabolic process (GO:0006629);; Molecular Function: phosphoric diester hydrolase activity (GO:0008081);;	K18696|1.5e-208|ath:AT3G02040|K18696 glycerophosphodiester phosphodiesterase [EC:3.1.4.46] | (RefSeq) SRG3; senescence-related gene 3	Glycerophospholipid metabolism (ko00564)	[R]	General function prediction only	Glycerophosphoryl diester phosphodiesterase family	Glycerophosphodiester phosphodiesterase GDPD1, chloroplastic OS=Arabidopsis thaliana OX=3702 GN=GDPD1 PE=1 SV=1	C	Energy production and conversion	senescence-related gene 3 [Arabidopsis thaliana]	biological process: metabolic process (GO:0008152);; biological process: single-organism process (GO:0044699);; molecular function: catalytic activity (GO:0003824)
AT1G51850	AT1G51850	1.70935	181	3.4348	343	2.11425	235	1.45184	162	1.3161	144	1.18861	119	0.0204849	-0.778304	down	--		Molecular Function: protein kinase activity (GO:0004672);; Molecular Function: ATP binding (GO:0005524);; Cellular Component: plasma membrane (GO:0005886);; Cellular Component: plasmodesma (GO:0009506);; Cellular Component: integral component of membrane (GO:0016021);;	K16224|6.6e-189|boe:106304564|K16224 senescence-induced receptor-like serine/threonine-protein kinase | (RefSeq) senescence-induced receptor-like serine/threonine-protein kinase	MAPK signaling pathway - plant (ko04016);; Plant-pathogen interaction (ko04626)	--	--	Malectin-like domain	Probable LRR receptor-like serine/threonine-protein kinase At1g51820 OS=Arabidopsis thaliana OX=3702 GN=At1g51820 PE=1 SV=1	T	Signal transduction mechanisms	Leucine-rich repeat protein kinase family protein [Arabidopsis thaliana]	biological process: metabolic process (GO:0008152);; biological process: cellular process (GO:0009987);; molecular function: catalytic activity (GO:0003824);; molecular function: binding (GO:0005488);; cellular component: cell (GO:0005623);; cellular component: membrane (GO:0016020);; cellular component: cell part (GO:0044464);; cellular component: cell junction (GO:0030054);; cellular component:…
AT1G19960	AT1G19960	65.0039	1077	84.7119	1321	50.0203	870	41.0564	717	17.0709	292	25.4435	399	0.000161478	-1.1663	down	--	--	--	--	--	--	--	--	--	--	--	transcription factor [Arabidopsis thaliana]	--
AT1G62540	AT1G62540	18.6722	1266	16.2454	1037	16.8543	1200	6.91963	495	5.29116	370	8.83577	567	6.52e-11	-1.20163	down	[P]	Inorganic ion transport and metabolism	Molecular Function: N,N-dimethylaniline monooxygenase activity (GO:0004499);; Molecular Function: flavin adenine dinucleotide binding (GO:0050660);; Molecular Function: NADP binding (GO:0050661);;	K22324|3.0e-273|ath:AT1G62540|K22324 aliphatic glucosinolate S-oxygenase [EC:1.14.13.237] | (RefSeq) FMO_GS-OX2; flavin-monooxygenase glucosinolate S-oxygenase 2	--	[Q]	Secondary metabolites biosynthesis, transport and catabolism	Flavin-binding monooxygenase-like	Flavin-containing monooxygenase FMO GS-OX2 OS=Arabidopsis thaliana OX=3702 GN=FMOGS-OX2 PE=1 SV=1	P	Inorganic ion transport and metabolism	flavin-monooxygenase glucosinolate S-oxygenase 2 [Arabidopsis thaliana]	biological process: metabolic process (GO:0008152);; biological process: single-organism process (GO:0044699);; molecular function: catalytic activity (GO:0003824);; molecular function: binding (GO:0005488)
AT2G07698	AT2G07698	1.42073	135	1.67646	150	0.868889	87	0.414798	42	0.768881	76	0.204952	19	0.00485727	-1.41041	down	[C]	Energy production and conversion	Molecular Function: ATP binding (GO:0005524);; Cellular Component: nucleolus (GO:0005730);; Cellular Component: mitochondrion (GO:0005739);; Cellular Component: vacuole (GO:0005773);; Cellular Component: vacuolar membrane (GO:0005774);; Cellular Component: plasma membrane (GO:0005886);; Molecular Function: poly(U) RNA binding (GO:0008266);; Molecular Function: zinc ion binding (GO:0008270);; Cell…	K02132|0.0e+00|ath:AT2G07698|K02132 F-type H+-transporting ATPase subunit alpha | (RefSeq) ATPase, F1 complex, alpha subunit protein	Oxidative phosphorylation (ko00190)	[C]	Energy production and conversion	ATP synthase alpha/beta family, nucleotide-binding domain	ATP synthase subunit alpha, mitochondrial OS=Brassica campestris OX=3711 GN=ATPA PE=3 SV=1	C	Energy production and conversion	ATPase, F1 complex, alpha subunit protein [Arabidopsis thaliana]	molecular function: binding (GO:0005488);; cellular component: cell (GO:0005623);; cellular component: organelle (GO:0043226);; cellular component: organelle part (GO:0044422);; cellular component: cell part (GO:0044464);; cellular component: membrane (GO:0016020);; biological process: metabolic process (GO:0008152);; biological process: cellular process (GO:0009987);; biological process: single-…
AT5G64530	AT5G64530	2.58169	94	3.13062	107	3.59117	137	1.58003	61	1.78002	67	0.902335	31	0.00564845	-1.01428	down	--	--	Molecular Function: DNA binding (GO:0003677);; Cellular Component: nucleus (GO:0005634);; Biological Process: regulation of transcription, DNA-templated (GO:0006355);;	--	--	--	--	No apical meristem (NAM) protein	NAC domain-containing protein 104 OS=Arabidopsis thaliana OX=3702 GN=NAC104 PE=2 SV=1	S	Function unknown	xylem NAC domain 1 [Arabidopsis thaliana]	molecular function: binding (GO:0005488);; cellular component: cell (GO:0005623);; cellular component: organelle (GO:0043226);; cellular component: cell part (GO:0044464);; biological process: biological regulation (GO:0065007)
AT3G44750	AT3G44750	55.4627	2158	47.044	1723	67.3216	2748	22.9075	939	43.4373	1741	35.9261	1322	0.0056844	-0.63071	down	--	--	Biological Process: reproduction (GO:0000003);; Biological Process: regionalization (GO:0003002);; Biological Process: developmental process involved in reproduction (GO:0003006);; Molecular Function: molecular_function (GO:0003674);; Molecular Function: catalytic activity (GO:0003824);; Molecular Function: histone deacetylase activity (GO:0004407);; Cellular Component: cellular_component (GO:000…	K13463|5.8e-18|oeu:111398039|K13463 coronatine-insensitive protein 1 | (RefSeq) coronatine-insensitive protein 1-like	Plant hormone signal transduction (ko04075)	--	--	Nucleoplasmin-like domain	Histone deacetylase HDT1 OS=Arabidopsis thaliana OX=3702 GN=HDT1 PE=1 SV=1	B	Chromatin structure and dynamics	histone deacetylase 3 [Arabidopsis thaliana]	biological process: reproduction (GO:0000003);; biological process: multicellular organismal process (GO:0032501);; biological process: developmental process (GO:0032502);; biological process: single-organism process (GO:0044699);; biological process: reproductive process (GO:0022414);; molecular function: catalytic activity (GO:0003824);; biological process: metabolic process (GO:0008152);; biol…
AT3G03780	AT3G03780	93.9303	9560	88.7284	8505	121.786	13015	182.103	19540	207.971	21827	221.071	21286	3.52e-18	1.10915	up	[E]	Amino acid transport and metabolism	Molecular Function: 5-methyltetrahydropteroyltriglutamate-homocysteine S-methyltransferase activity (GO:0003871);; Molecular Function: zinc ion binding (GO:0008270);; Biological Process: methionine biosynthetic process (GO:0009086);;	K00549|0.0e+00|ath:AT3G03780|K00549 5-methyltetrahydropteroyltriglutamate--homocysteine methyltransferase [EC:2.1.1.14] | (RefSeq) MS2; methionine synthase 2	Cysteine and methionine metabolism (ko00270);; Selenocompound metabolism (ko00450);; Biosynthesis of amino acids (ko01230)	[E]	Amino acid transport and metabolism	Cobalamin-independent synthase, Catalytic domain	5-methyltetrahydropteroyltriglutamate--homocysteine methyltransferase 2 OS=Arabidopsis thaliana OX=3702 GN=MS2 PE=1 SV=1	E	Amino acid transport and metabolism	methionine synthase 2 [Arabidopsis thaliana]	biological process: metabolic process (GO:0008152);; molecular function: catalytic activity (GO:0003824);; molecular function: binding (GO:0005488);; biological process: cellular process (GO:0009987);; biological process: single-organism process (GO:0044699)
AT2G37770	AT2G37770	2.51872	118	4.21212	185	5.04166	247	0.568946	28	0.565191	28	0.306925	16	1.87e-15	-2.842	down	[Q]	Secondary metabolites biosynthesis, transport and catabolism	Molecular Function: oxidoreductase activity (GO:0016491);;	K00002|3.1e-103|bna:106451054|K00002 alcohol dehydrogenase (NADP+) [EC:1.1.1.2] | (RefSeq) NADPH-dependent aldo-keto reductase, chloroplastic-like isoform X1	Glycolysis / Gluconeogenesis (ko00010);; Pentose and glucuronate interconversions (ko00040);; Glycerolipid metabolism (ko00561)	[R]	General function prediction only	Aldo/keto reductase family	NADPH-dependent aldo-keto reductase, chloroplastic OS=Arabidopsis thaliana OX=3702 GN=AKR4C9 PE=1 SV=1	S	Function unknown	NAD(P)-linked oxidoreductase superfamily protein [Arabidopsis thaliana]	molecular function: catalytic activity (GO:0003824)
AT1G03990	AT1G03990	1.00886	90	0.896005	75	0.717505	67	1.53388	144	1.59536	146	1.57211	132	0.00301487	0.930283	up	[IR]	Lipid transport and metabolism;; General function prediction only	Cellular Component: membrane (GO:0016020);; Molecular Function: long-chain-alcohol oxidase activity (GO:0046577);; Molecular Function: flavin adenine dinucleotide binding (GO:0050660);;	K17756|0.0e+00|ath:AT1G03990|K17756 long-chain-alcohol oxidase [EC:1.1.3.20] | (RefSeq) Long-chain fatty alcohol dehydrogenase family protein	--	--	--	GMC oxidoreductase	Long-chain-alcohol oxidase FAO1 OS=Arabidopsis thaliana OX=3702 GN=FAO1 PE=3 SV=2	E	Amino acid transport and metabolism	Long-chain fatty alcohol dehydrogenase family protein [Arabidopsis thaliana]	cellular component: membrane (GO:0016020);; biological process: metabolic process (GO:0008152);; biological process: single-organism process (GO:0044699);; molecular function: catalytic activity (GO:0003824);; molecular function: binding (GO:0005488)
AT1G17590	AT1G17590	5.44578	319	6.22671	355	6.8877	432	3.587	221	3.34912	205	4.61055	254	0.00676094	-0.608974	down	--	--	Molecular Function: transcription factor activity, sequence-specific DNA binding (GO:0003700);;	K08064|7.8e-183|ath:AT1G17590|K08064 nuclear transcription factor Y, alpha | (RefSeq) NF-YA8; nuclear factor Y, subunit A8	--	[K]	Transcription	CCAAT-binding transcription factor (CBF-B/NF-YA) subunit B	Nuclear transcription factor Y subunit A-8 OS=Arabidopsis thaliana OX=3702 GN=NFYA8 PE=1 SV=2	K	Transcription	nuclear factor Y, subunit A8 [Arabidopsis thaliana]	biological process: biological regulation (GO:0065007);; molecular function: nucleic acid binding transcription factor activity (GO:0001071)
AT4G19810	AT4G19810	7.04089	373	8.44414	421	9.3821	521	4.13976	231	4.65857	254	4.5645	229	1.86e-05	-0.794413	down	[G]	Carbohydrate transport and metabolism	Biological Process: carbohydrate metabolic process (GO:0005975);; Molecular Function: chitin binding (GO:0008061);;	K01183|1.2e-216|ath:AT4G19810|K01183 chitinase [EC:3.2.1.14] | (RefSeq) ChiC; Glycosyl hydrolase family protein with chitinase insertion domain-containing protein	Amino sugar and nucleotide sugar metabolism (ko00520)	[G]	Carbohydrate transport and metabolism	Glycosyl hydrolases family 18	Class V chitinase OS=Arabidopsis thaliana OX=3702 GN=ChiC PE=1 SV=1	G	Carbohydrate transport and metabolism	Glycosyl hydrolase family protein with chitinase insertion domain-containing protein [Arabidopsis thaliana]	biological process: metabolic process (GO:0008152);; molecular function: binding (GO:0005488)
AT5G51330	AT5G51330	0.730583	57	0.817722	60	0.63439	52	1.51218	125	1.32193	107	0.820032	61	0.0321906	0.846456	up	--	--	--	K14536|8.3e-56|sbi:8057224|K14536 ribosome assembly protein 1 [EC:3.6.5.-] | (RefSeq) uncharacterized protein LOC8057224	Ribosome biogenesis in eukaryotes (ko03008)	--	--	--	Protein DYAD OS=Arabidopsis thaliana OX=3702 GN=DYAD PE=1 SV=2	S	Function unknown	SWITCH1 [Arabidopsis thaliana]	--
AT1G78780	AT1G78780	0.850399	30	4.39326	139	2.02916	75	0.764335	27	0.470803	18	1.09752	36	0.0144899	-1.51251	down	[R]	General function prediction only	--	--	--	--	--	--	Pathogen-related protein OS=Hordeum vulgare OX=4513 PE=2 SV=2	S	Function unknown	Similar to gb|X16648 pathogenesis related protein from Hordeum vulgare. EST gb|Z18206 comes from this gene [Arabidopsis thaliana]	--
AT1G70220	AT1G70220	1.32085	45	1.11115	36	1.31839	47	0.471559	17	0.677193	24	0.333961	11	0.00773796	-1.22046	down	--	--	Cellular Component: integral component of membrane (GO:0016021);;	--	--	[S]	Function unknown	Anticodon-binding domain	--	S	Function unknown	RNA-processing, Lsm domain-containing protein [Arabidopsis thaliana]	cellular component: membrane (GO:0016020);; cellular component: membrane part (GO:0044425)
AT3G54830	AT3G54830	13.0771	836	15.4662	931	13.4225	901	16.5033	1113	24.5222	1617	19.6711	1190	0.000198913	0.627851	up	--	--	Cellular Component: integral component of membrane (GO:0016021);;	K15015|2.1e-310|ath:AT3G54830|K15015 solute carrier family 32 (vesicular inhibitory amino acid transporter) | (RefSeq) Transmembrane amino acid transporter family protein	--	[E]	Amino acid transport and metabolism	Transmembrane amino acid transporter protein	Amino acid transporter AVT1B OS=Arabidopsis thaliana OX=3702 GN=AVT1B PE=3 SV=2	E	Amino acid transport and metabolism	Transmembrane amino acid transporter family protein [Arabidopsis thaliana]	cellular component: membrane (GO:0016020);; cellular component: membrane part (GO:0044425)
AT1G21910	AT1G21910	1.52784	70	1.92257	83	2.26817	108	4.74872	227	9.19838	430	4.57786	197	2.89e-08	1.78524	up	--	--	Molecular Function: DNA binding (GO:0003677);; Molecular Function: transcription factor activity, sequence-specific DNA binding (GO:0003700);; Cellular Component: nucleus (GO:0005634);;	K09286|1.4e-21|soe:110785057|K09286 EREBP-like factor | (RefSeq) ethylene-responsive transcription factor ERF023	--	--	--	AP2 domain	Ethylene-responsive transcription factor ERF012 OS=Arabidopsis thaliana OX=3702 GN=ERF012 PE=2 SV=1	K	Transcription	Integrase-type DNA-binding superfamily protein [Arabidopsis thaliana]	molecular function: binding (GO:0005488);; biological process: biological regulation (GO:0065007);; molecular function: nucleic acid binding transcription factor activity (GO:0001071);; cellular component: cell (GO:0005623);; cellular component: organelle (GO:0043226);; cellular component: cell part (GO:0044464)
AT2G21060	AT2G21060	21.9579	734	18.6487	587	20.3257	714	10.1771	359	8.99995	311	11.3379	359	3.44e-08	-0.900311	down	[K]	Transcription	Molecular Function: nucleic acid binding (GO:0003676);; Molecular Function: zinc ion binding (GO:0008270);;	K09250|2.2e-26|sita:101783401|K09250 cellular nucleic acid-binding protein | (RefSeq) glycine-rich protein 2	--	[J]	Translation, ribosomal structure and biogenesis	'Cold-shock' DNA-binding domain	Cold shock domain-containing protein 4 OS=Arabidopsis thaliana OX=3702 GN=CSP4 PE=1 SV=1	K	Transcription	glycine-rich protein 2B [Arabidopsis thaliana]	molecular function: binding (GO:0005488)
AT5G05090	AT5G05090	6.42814	317	7.42463	344	7.84793	406	10.168	528	11.2266	570	9.0991	424	0.000521684	0.589469	up	--	--	Molecular Function: DNA binding (GO:0003677);; Molecular Function: transcription factor activity, sequence-specific DNA binding (GO:0003700);; Cellular Component: nucleus (GO:0005634);; Biological Process: regulation of transcription, DNA-templated (GO:0006355);;	K14491|4.7e-21|bna:106401571|K14491 two-component response regulator ARR-B family | (RefSeq) two-component response regulator ARR1-like	Plant hormone signal transduction (ko04075)	--	--	Myb-like DNA-binding domain	Transcription factor MYBC1 OS=Arabidopsis thaliana OX=3702 GN=MYBC1 PE=1 SV=1	K	Transcription	Homeodomain-like superfamily protein [Arabidopsis thaliana]	molecular function: binding (GO:0005488);; biological process: biological regulation (GO:0065007);; molecular function: nucleic acid binding transcription factor activity (GO:0001071);; cellular component: cell (GO:0005623);; cellular component: organelle (GO:0043226);; cellular component: cell part (GO:0044464)
AT3G63010	AT3G63010	2.3442	170	2.48189	170	2.51707	192	1.39575	107	1.29282	97	1.27165	88	0.00408649	-0.787505	down	[I]	Lipid transport and metabolism	Molecular Function: hydrolase activity (GO:0016787);;	K14493|1.9e-214|ath:AT3G63010|K14493 gibberellin receptor GID1 [EC:3.-.-.-] | (RefSeq) GID1B; alpha/beta-Hydrolases superfamily protein	Plant hormone signal transduction (ko04075)	[V]	Defense mechanisms	alpha/beta hydrolase fold	Gibberellin receptor GID1B OS=Arabidopsis thaliana OX=3702 GN=GID1B PE=1 SV=1	I	Lipid transport and metabolism	alpha/beta-Hydrolases superfamily protein [Arabidopsis thaliana]	molecular function: catalytic activity (GO:0003824)
AT4G35160	AT4G35160	3.16917	171	2.62142	133	3.3707	191	1.22995	70	1.11078	62	1.72535	88	0.00066738	-1.07223	down	[K]	Transcription	Molecular Function: O-methyltransferase activity (GO:0008171);; Biological Process: methylation (GO:0032259);; Molecular Function: protein dimerization activity (GO:0046983);;	K22588|9.9e-222|ath:AT4G35160|K22588 acetylserotonin O-methyltransferase, plant [EC:2.1.1.4] | (RefSeq) O-methyltransferase family protein	Tryptophan metabolism (ko00380)	[R]	General function prediction only	O-methyltransferase domain	Acetylserotonin O-methyltransferase OS=Arabidopsis thaliana OX=3702 GN=ASMT PE=1 SV=1	S	Function unknown	O-methyltransferase family protein [Arabidopsis thaliana]	biological process: metabolic process (GO:0008152);; molecular function: catalytic activity (GO:0003824);; molecular function: binding (GO:0005488)
AT4G28790	AT4G28790	4.4753	240	4.09964	211	3.29215	187	1.22194	72	0.594901	35	0.879201	46	1.31e-09	-1.99491	down	--	--	Molecular Function: protein dimerization activity (GO:0046983);;	K16189|1.2e-16|brp:103866034|K16189 phytochrome-interacting factor 4 | (RefSeq) transcription factor PIF4 isoform X1	Plant hormone signal transduction (ko04075)	--	--	Helix-loop-helix DNA-binding domain	Transcription factor bHLH23 OS=Arabidopsis thaliana OX=3702 GN=BHLH23 PE=2 SV=1	--	--	basic helix-loop-helix (bHLH) DNA-binding superfamily protein [Arabidopsis thaliana]	molecular function: binding (GO:0005488)
ATCG00680	ATCG00680	5.85976	349	12.1376	680	6.73313	421	5.27192	331	4.2852	263	2.79097	158	0.00740932	-0.906637	down	--	--	Cellular Component: photosystem II (GO:0009523);; Cellular Component: chloroplast thylakoid membrane (GO:0009535);; Biological Process: photosynthetic electron transport in photosystem II (GO:0009772);; Cellular Component: integral component of membrane (GO:0016021);; Molecular Function: chlorophyll binding (GO:0016168);; Biological Process: protein-chromophore linkage (GO:0018298);; Molecular Fu…	K02704|5.7e-310|ath:ArthCp049|K02704 photosystem II CP47 chlorophyll apoprotein | (RefSeq) psbB; photosystem II 47 kDa protein	Photosynthesis (ko00195)	--	--	Photosystem II protein	Photosystem II CP47 reaction center protein OS=Arabidopsis thaliana OX=3702 GN=psbB PE=1 SV=1	S	Function unknown	photosystem II 47 kDa protein [Arabidopsis thaliana]	cellular component: cell (GO:0005623);; cellular component: membrane (GO:0016020);; cellular component: macromolecular complex (GO:0032991);; cellular component: membrane part (GO:0044425);; cellular component: cell part (GO:0044464);; cellular component: organelle (GO:0043226);; cellular component: organelle part (GO:0044422);; biological process: metabolic process (GO:0008152);; biological proc…
AT3G57490	AT3G57490	34.1022	1395	25.6151	987	38.1291	1638	14.6942	634	21.3012	899	17.5719	680	1.72e-05	-0.769436	down	[J]	Translation, ribosomal structure and biogenesis	Molecular Function: RNA binding (GO:0003723);; Molecular Function: structural constituent of ribosome (GO:0003735);; Biological Process: translation (GO:0006412);; Cellular Component: small ribosomal subunit (GO:0015935);;	K02981|2.5e-134|ath:AT3G57490|K02981 small subunit ribosomal protein S2e | (RefSeq) Ribosomal protein S5 family protein	Ribosome (ko03010)	[J]	Translation, ribosomal structure and biogenesis	Ribosomal protein S5, N-terminal domain	40S ribosomal protein S2-4 OS=Arabidopsis thaliana OX=3702 GN=RPS2D PE=2 SV=1	J	Translation, ribosomal structure and biogenesis	Ribosomal protein S5 family protein [Arabidopsis thaliana]	molecular function: binding (GO:0005488);; molecular function: structural molecule activity (GO:0005198);; biological process: metabolic process (GO:0008152);; biological process: cellular process (GO:0009987);; cellular component: cell (GO:0005623);; cellular component: macromolecular complex (GO:0032991);; cellular component: organelle (GO:0043226);; cellular component: organelle part (GO:00444…
AT3G23080	AT3G23080	18.6739	1145	19.1256	1103	19.5938	1261	33.683	2175	23.1618	1463	27.6364	1602	1.73e-05	0.654854	up	--	--	Molecular Function: lipid binding (GO:0008289);; Cellular Component: integral component of membrane (GO:0016021);;	--	--	[I]	Lipid transport and metabolism	START domain	--	U	Intracellular trafficking, secretion, and vesicular transport	Polyketide cyclase/dehydrase and lipid transport superfamily protein [Arabidopsis thaliana]	molecular function: binding (GO:0005488);; cellular component: membrane (GO:0016020);; cellular component: membrane part (GO:0044425)
AT1G71030	AT1G71030	27.4096	1053	35.8182	1296	31.7789	1282	86.4293	3500	87.2406	3455	72.8768	2648	5.94e-32	1.47235	up	--	--	Molecular Function: transcription regulatory region sequence-specific DNA binding (GO:0000976);; Molecular Function: transcription factor activity, sequence-specific DNA binding (GO:0003700);; Cellular Component: nucleus (GO:0005634);; Biological Process: anthocyanin-containing compound biosynthetic process (GO:0009718);; Biological Process: proanthocyanidin biosynthetic process (GO:0010023);; Bi…	K09422|1.6e-98|ath:AT1G71030|K09422 transcription factor MYB, plant | (RefSeq) MYBL2; MYB-like 2	--	[K]	Transcription	Myb-like DNA-binding domain	Transcription factor MYB3 OS=Arabidopsis thaliana OX=3702 GN=MYB3 PE=1 SV=1	K	Transcription	MYB-like 2 [Arabidopsis thaliana]	molecular function: binding (GO:0005488);; biological process: biological regulation (GO:0065007);; molecular function: nucleic acid binding transcription factor activity (GO:0001071);; cellular component: cell (GO:0005623);; cellular component: organelle (GO:0043226);; cellular component: cell part (GO:0044464);; biological process: metabolic process (GO:0008152);; biological process: single-org…
AT1G66760	AT1G66760	5.73999	406	7.99222	532	6.82242	507	4.29008	321	2.62362	192	3.98575	267	0.000681691	-0.811557	down	[V]	Defense mechanisms	Molecular Function: antiporter activity (GO:0015297);; Cellular Component: integral component of membrane (GO:0016021);; Molecular Function: xenobiotic transporter activity (GO:0042910);;	K03327|4.8e-255|ath:AT1G66760|K03327 multidrug resistance protein, MATE family | (RefSeq) MATE efflux family protein	--	[R]	General function prediction only	MatE	Protein DETOXIFICATION 9 OS=Arabidopsis thaliana OX=3702 GN=DTX9 PE=2 SV=1	V	Defense mechanisms	MATE efflux family protein [Arabidopsis thaliana]	biological process: localization (GO:0051179);; molecular function: transporter activity (GO:0005215);; cellular component: membrane (GO:0016020);; cellular component: membrane part (GO:0044425)
AT1G64780	AT1G64780	20.9064	1516	17.0778	1166	19.5779	1491	8.57717	656	9.65476	722	8.30812	570	6.06e-15	-1.02163	down	[P]	Inorganic ion transport and metabolism	Molecular Function: ammonium transmembrane transporter activity (GO:0008519);; Cellular Component: integral component of membrane (GO:0016021);;	K03320|6.5e-285|ath:AT1G64780|K03320 ammonium transporter, Amt family | (RefSeq) AMT1;2; ammonium transporter 1;2	--	[P]	Inorganic ion transport and metabolism	Ammonium Transporter Family	Ammonium transporter 1 member 2 OS=Arabidopsis thaliana OX=3702 GN=AMT1-2 PE=1 SV=1	P	Inorganic ion transport and metabolism	ammonium transporter 1;2 [Arabidopsis thaliana]	biological process: localization (GO:0051179);; molecular function: transporter activity (GO:0005215);; cellular component: membrane (GO:0016020);; cellular component: membrane part (GO:0044425)
AT1G64720	AT1G64720	334.445	20543	351.047	20306	318.013	20510	577.033	37366	391.918	24822	459.419	26696	0.000135228	0.603994	up	--	--	Cellular Component: vacuole (GO:0005773);; Molecular Function: lipid binding (GO:0008289);; Cellular Component: integral component of membrane (GO:0016021);;	--	--	[I]	Lipid transport and metabolism	START domain	--	S	Function unknown	Polyketide cyclase/dehydrase and lipid transport superfamily protein [Arabidopsis thaliana]	cellular component: cell (GO:0005623);; cellular component: organelle (GO:0043226);; cellular component: cell part (GO:0044464);; molecular function: binding (GO:0005488);; cellular component: membrane (GO:0016020);; cellular component: membrane part (GO:0044425)
AT5G20410	AT5G20410	18.2649	1280	6.8881	455	12.2359	900	4.53368	335	5.19723	376	7.2978	484	0.00209624	-1.0423	down	[M]	Cell wall/membrane/envelope biogenesis	Biological Process: glycolipid biosynthetic process (GO:0009247);; Molecular Function: transferase activity, transferring hexosyl groups (GO:0016758);;	K03715|1.5e-267|ath:AT5G20410|K03715 1,2-diacylglycerol 3-beta-galactosyltransferase [EC:2.4.1.46] | (RefSeq) MGD2; monogalactosyldiacylglycerol synthase 2	Glycerolipid metabolism (ko00561)	--	--	Monogalactosyldiacylglycerol (MGDG) synthase	Monogalactosyldiacylglycerol synthase 2, chloroplastic OS=Arabidopsis thaliana OX=3702 GN=MGD2 PE=1 SV=1	M	Cell wall/membrane/envelope biogenesis	monogalactosyldiacylglycerol synthase 2 [Arabidopsis thaliana]	biological process: metabolic process (GO:0008152);; biological process: cellular process (GO:0009987);; biological process: single-organism process (GO:0044699);; molecular function: catalytic activity (GO:0003824)
AT1G52870	AT1G52870	81.4087	4570	88.8404	4684	75.7432	4435	133.915	7831	150.707	8625	114.113	6059	5.72e-09	0.781036	up	--	--	Cellular Component: cytoplasm (GO:0005737);; Cellular Component: integral component of membrane (GO:0016021);;	K13348|7.0e-209|ath:AT1G52870|K13348 protein Mpv17 | (RefSeq) Peroxisomal membrane 22 kDa (Mpv17/PMP22) family protein	Peroxisome (ko04146)	[R]	General function prediction only	Mpv17 / PMP22 family	--	S	Function unknown	Peroxisomal membrane 22 kDa (Mpv17/PMP22) family protein [Arabidopsis thaliana]	cellular component: cell (GO:0005623);; cellular component: cell part (GO:0044464);; cellular component: membrane (GO:0016020);; cellular component: membrane part (GO:0044425)
AT2G04100	AT2G04100	6.07755	394	5.8089	354	6.97102	474	2.65521	182	2.61757	175	3.65112	224	3.15e-06	-0.977163	down	[V]	Defense mechanisms	Molecular Function: antiporter activity (GO:0015297);; Cellular Component: integral component of membrane (GO:0016021);; Molecular Function: xenobiotic transporter activity (GO:0042910);;	K03327|9.1e-273|ath:AT2G04100|K03327 multidrug resistance protein, MATE family | (RefSeq) MATE efflux family protein	--	[R]	General function prediction only	MatE	Protein DETOXIFICATION 6 OS=Arabidopsis thaliana OX=3702 GN=DTX6 PE=2 SV=1	V	Defense mechanisms	MATE efflux family protein [Arabidopsis thaliana]	biological process: localization (GO:0051179);; molecular function: transporter activity (GO:0005215);; cellular component: membrane (GO:0016020);; cellular component: membrane part (GO:0044425)
AT1G04360	AT1G04360	0.513367	29	0.548973	29	0.487905	29	0.825705	49	0.96158	55	1.03087	55	0.0212796	0.947035	up	--	--	Cellular Component: integral component of membrane (GO:0016021);;	K19041|4.3e-76|vvi:100242856|K19041 E3 ubiquitin-protein ligase RNF38/44 [EC:2.3.2.27] | (RefSeq) RING-H2 finger protein ATL16	--	[O]	Posttranslational modification, protein turnover, chaperones	Ring finger domain	RING-H2 finger protein ATL1 OS=Arabidopsis thaliana OX=3702 GN=ATL1 PE=2 SV=1	O	Posttranslational modification, protein turnover, chaperones	RING/U-box superfamily protein [Arabidopsis thaliana]	cellular component: membrane (GO:0016020);; cellular component: membrane part (GO:0044425)
AT3G10610	AT3G10610	54.569	1658	45.0329	1289	59.0393	1884	26.7066	856	39.681	1243	31.4052	903	0.000384083	-0.600084	down	[J]	Translation, ribosomal structure and biogenesis	Molecular Function: structural constituent of ribosome (GO:0003735);; Cellular Component: ribosome (GO:0005840);; Biological Process: translation (GO:0006412);;	K02962|1.9e-69|ath:AT3G10610|K02962 small subunit ribosomal protein S17e | (RefSeq) Ribosomal S17 family protein	Ribosome (ko03010)	[J]	Translation, ribosomal structure and biogenesis	Ribosomal S17	40S ribosomal protein S17-3 OS=Arabidopsis thaliana OX=3702 GN=RPS17C PE=2 SV=3	J	Translation, ribosomal structure and biogenesis	Ribosomal S17 family protein [Arabidopsis thaliana]	molecular function: structural molecule activity (GO:0005198);; cellular component: cell (GO:0005623);; cellular component: macromolecular complex (GO:0032991);; cellular component: organelle (GO:0043226);; cellular component: cell part (GO:0044464);; biological process: metabolic process (GO:0008152);; biological process: cellular process (GO:0009987)
AT1G13810	AT1G13810	6.16221	286	5.67816	248	6.99281	341	3.83516	188	4.01841	192	3.65255	161	0.00556838	-0.609923	down	--	--	Molecular Function: endonuclease activity (GO:0004519);;	K03648|1.7e-38|bpg:Bathy04g01430|K03648 uracil-DNA glycosylase [EC:3.2.2.27] | (RefSeq) uracil-DNA glycosylase	Base excision repair (ko03410)	--	--	YqaJ-like viral recombinase domain	--	S	Function unknown	Restriction endonuclease, type II-like superfamily protein [Arabidopsis thaliana]	biological process: metabolic process (GO:0008152);; biological process: cellular process (GO:0009987);; molecular function: catalytic activity (GO:0003824)
AT1G06000	AT1G06000	50.8639	3145	41.1169	2394	49.381	3205	23.1238	1507	31.1597	1986	30.1488	1763	1.94e-05	-0.647429	down	--	--	Molecular Function: UDP-glycosyltransferase activity (GO:0008194);;	K23260|2.9e-60|mesc:110623891|K23260 scopoletin glucosyltransferase [EC:2.4.1.128] | (RefSeq) scopoletin glucosyltransferase-like	Phenylpropanoid biosynthesis (ko00940)	[GC]	Carbohydrate transport and metabolism;; Energy production and conversion	UDP-glucoronosyl and UDP-glucosyl transferase	Flavonol 7-O-rhamnosyltransferase OS=Arabidopsis thaliana OX=3702 GN=UGT89C1 PE=1 SV=1	S	Function unknown	UDP-Glycosyltransferase superfamily protein [Arabidopsis thaliana]	molecular function: catalytic activity (GO:0003824)
AT1G28390	AT1G28390	4.78088	309	3.32339	203	4.69832	323	2.42607	166	2.56641	173	2.76891	170	0.0162612	-0.623729	down	[J]	Translation, ribosomal structure and biogenesis	Molecular Function: protein serine/threonine kinase activity (GO:0004674);; Molecular Function: ATP binding (GO:0005524);;	K01180|4.3e-49|cmax:111487562|K01180 endo-1,3(4)-beta-glucanase [EC:3.2.1.6] | (RefSeq) uncharacterized protein LOC111487562	--	[T]	Signal transduction mechanisms	Protein kinase domain	Serine/threonine-protein kinase-like protein At1g28390 OS=Arabidopsis thaliana OX=3702 GN=At1g28390 PE=2 SV=1	T	Signal transduction mechanisms	Protein kinase superfamily protein [Arabidopsis thaliana]	biological process: metabolic process (GO:0008152);; biological process: cellular process (GO:0009987);; molecular function: catalytic activity (GO:0003824);; molecular function: binding (GO:0005488)
AT5G50450	AT5G50450	11.098	552	10.8077	506	10.7311	560	17.0247	892	17.5064	897	14.489	681	1.53e-06	0.681238	up	--	--	Cellular Component: cellular_component (GO:0005575);; Cellular Component: intracellular (GO:0005622);; Cellular Component: cell (GO:0005623);; Cellular Component: nucleus (GO:0005634);; Cellular Component: organelle (GO:0043226);; Cellular Component: membrane-bounded organelle (GO:0043227);; Cellular Component: intracellular organelle (GO:0043229);; Cellular Component: intracellular membrane-boun…	--	--	--	--	MYND finger	F-box protein At5g50450 OS=Arabidopsis thaliana OX=3702 GN=At5g50450 PE=2 SV=1	S	Function unknown	HCP-like superfamily protein with MYND-type zinc finger [Arabidopsis thaliana]	cellular component: cell (GO:0005623);; cellular component: cell part (GO:0044464);; cellular component: organelle (GO:0043226)
AT2G40230	AT2G40230	3.33943	215	3.61263	219	3.88801	263	1.81266	123	2.44065	162	2.3414	143	0.0194163	-0.617588	down	--	--	Molecular Function: transferase activity, transferring acyl groups other than amino-acyl groups (GO:0016747);;	K15400|2.8e-55|dzi:111313999|K15400 omega-hydroxypalmitate O-feruloyl transferase [EC:2.3.1.188] | (RefSeq) omega-hydroxypalmitate O-feruloyl transferase-like	Cutin, suberine and wax biosynthesis (ko00073)	--	--	Transferase family	Omega-hydroxypalmitate O-feruloyl transferase OS=Arabidopsis thaliana OX=3702 GN=HHT1 PE=1 SV=1	S	Function unknown	HXXXD-type acyl-transferase family protein [Arabidopsis thaliana]	molecular function: catalytic activity (GO:0003824)
AT3G19970	AT3G19970	5.21819	377	4.74402	323	6.15594	466	2.19119	167	3.22728	240	2.32296	159	1.06e-05	-0.95791	down	--	--	--	--	--	[S]	Function unknown	Eukaryotic protein of unknown function (DUF829)	--	S	Function unknown	alpha/beta-Hydrolases superfamily protein [Arabidopsis thaliana]	--
AT3G17640	AT3G17640	8.27759	384	8.62103	377	7.17883	350	12.4491	609	10.8916	521	14.6548	644	5.85e-05	0.752672	up	--	--	Molecular Function: protein binding (GO:0005515);;	--	--	[R]	General function prediction only	Leucine rich repeat	--	S	Function unknown	Leucine-rich repeat (LRR) family protein [Arabidopsis thaliana]	molecular function: binding (GO:0005488)
AT1G09390	AT1G09390	6.42349	336	8.815	434	6.98429	384	12.3688	682	10.7032	577	11.9279	590	1.88e-05	0.75213	up	--	--	Molecular Function: hydrolase activity, acting on ester bonds (GO:0016788);;	K01206|1.6e-72|csat:104786708|K01206 alpha-L-fucosidase [EC:3.2.1.51] | (RefSeq) alpha-L-fucosidase 3	Other glycan degradation (ko00511)	--	--	GDSL-like Lipase/Acylhydrolase	GDSL esterase/lipase At1g09390 OS=Arabidopsis thaliana OX=3702 GN=At1g09390 PE=2 SV=1	S	Function unknown	GDSL-like Lipase/Acylhydrolase superfamily protein [Arabidopsis thaliana]	molecular function: catalytic activity (GO:0003824)
AT3G21560	AT3G21560	38.6004	2665	30.0304	1952	46.2433	3352	15.352	1118	18.0834	1287	18.4213	1203	2.41e-12	-1.04503	down	[G]	Carbohydrate transport and metabolism	Molecular Function: UDP-glycosyltransferase activity (GO:0008194);;	K13068|9.6e-286|ath:AT3G21560|K13068 sinapate 1-glucosyltransferase [EC:2.4.1.120] | (RefSeq) UGT84A2; UDP-Glycosyltransferase superfamily protein	Phenylpropanoid biosynthesis (ko00940)	[GC]	Carbohydrate transport and metabolism;; Energy production and conversion	UDP-glucoronosyl and UDP-glucosyl transferase	UDP-glycosyltransferase 84A2 OS=Arabidopsis thaliana OX=3702 GN=UGT84A2 PE=1 SV=1	S	Function unknown	UDP-Glycosyltransferase superfamily protein [Arabidopsis thaliana]	molecular function: catalytic activity (GO:0003824)
AT3G16420	AT3G16420	552.736	27422	477.307	22300	551.728	28739	223.623	11697	324.062	16578	311.398	14615	2.66e-07	-0.783642	down	--	--	Molecular Function: carbohydrate binding (GO:0030246);;	K03695|1.1e-13|adu:107486671|K03695 ATP-dependent Clp protease ATP-binding subunit ClpB | (RefSeq) LOW QUALITY PROTEIN: chaperone protein ClpB3, chloroplastic-like	--	--	--	Jacalin-like lectin domain	PYK10-binding protein 1 OS=Arabidopsis thaliana OX=3702 GN=PBP1 PE=1 SV=1	O	Posttranslational modification, protein turnover, chaperones	PYK10-binding protein 1 [Arabidopsis thaliana]	molecular function: binding (GO:0005488)
AT1G78990	AT1G78990	0.982376	53	1.19758	61	0.840111	48	1.65524	93	1.92517	106	1.85493	94	0.00834202	0.923016	up	--	--	Molecular Function: transferase activity, transferring acyl groups other than amino-acyl groups (GO:0016747);;	K13065|1.3e-34|jcu:105633528|K13065 shikimate O-hydroxycinnamoyltransferase [EC:2.3.1.133] | (RefSeq) shikimate O-hydroxycinnamoyltransferase	Phenylpropanoid biosynthesis (ko00940);; Flavonoid biosynthesis (ko00941);; Stilbenoid, diarylheptanoid and gingerol biosynthesis (ko00945)	--	--	Transferase family	Putrescine hydroxycinnamoyltransferase 3 OS=Oryza sativa subsp. japonica OX=39947 GN=PHT3 PE=1 SV=1	S	Function unknown	HXXXD-type acyl-transferase family protein [Arabidopsis thaliana]	molecular function: catalytic activity (GO:0003824)
AT1G66500	AT1G66500	1.40921	83	1.39283	77	1.21473	75	3.63331	225	3.23919	196	3.04014	169	1.31e-07	1.39526	up	--	--	Molecular Function: RNA polymerase II core binding (GO:0000993);; Molecular Function: basal transcription machinery binding (GO:0001098);; Molecular Function: basal RNA polymerase II transcription machinery binding (GO:0001099);; Molecular Function: molecular_function (GO:0003674);; Molecular Function: nucleic acid binding (GO:0003676);; Molecular Function: RNA binding (GO:0003723);; Molecular Fu…	K14400|6.5e-235|ath:AT1G66500|K14400 pre-mRNA cleavage complex 2 protein Pcf11 | (RefSeq) Pre-mRNA cleavage complex II	mRNA surveillance pathway (ko03015)	[A]	RNA processing and modification	--	Polyadenylation and cleavage factor homolog 1 OS=Arabidopsis thaliana OX=3702 GN=PCFS1 PE=1 SV=1	A	RNA processing and modification	Pre-mRNA cleavage complex II [Arabidopsis thaliana]	molecular function: binding (GO:0005488);; cellular component: cell (GO:0005623);; cellular component: cell part (GO:0044464);; cellular component: organelle (GO:0043226);; cellular component: organelle part (GO:0044422);; cellular component: membrane-enclosed lumen (GO:0031974);; cellular component: macromolecular complex (GO:0032991);; biological process: metabolic process (GO:0008152);; biolog…
AT5G54610	AT5G54610	4.45546	231	6.36962	311	10.9129	593	4.21867	230	3.05481	163	2.54083	125	0.00200973	-1.03141	down	--	--	Cellular Component: integral component of membrane (GO:0016021);;	--	--	[R]	General function prediction only	Ankyrin repeats (3 copies)	Ankyrin repeat-containing protein BDA1 OS=Arabidopsis thaliana OX=3702 GN=BAD1 PE=1 SV=1	S	Function unknown	ankyrin [Arabidopsis thaliana]	cellular component: membrane (GO:0016020);; cellular component: membrane part (GO:0044425)
AT5G49480	AT5G49480	69.5345	2427	49.3181	1621	74.8519	2743	17.7639	654	34.636	1247	22.3637	739	1.37e-08	-1.27494	down	--	--	Molecular Function: calcium ion binding (GO:0005509);;	K02183|3.9e-87|ath:AT5G49480|K02183 calmodulin | (RefSeq) CP1; Ca2+-binding protein 1	MAPK signaling pathway - plant (ko04016);; Phosphatidylinositol signaling system (ko04070);; Plant-pathogen interaction (ko04626)	[T]	Signal transduction mechanisms	EF-hand domain pair	Calcium-binding protein CP1 OS=Arabidopsis thaliana OX=3702 GN=CP1 PE=2 SV=1	DTZ	Cell cycle control, cell division, chromosome partitioning;; Signal transduction mechanisms;; Cytoskeleton	Ca2+-binding protein 1 [Arabidopsis thaliana]	molecular function: binding (GO:0005488)
AT3G26470	AT3G26470	1.35474	77	1.30614	70	1.64413	98	0.456532	28	0.770828	46	0.344099	19	0.000866054	-1.31798	down	--	--	Biological Process: defense response to fungus (GO:0050832);;	--	--	--	--	Arabidopsis broad-spectrum mildew resistance protein RPW8	Probable disease resistance protein At4g33300 OS=Arabidopsis thaliana OX=3702 GN=At4g33300 PE=2 SV=3	--	--	Powdery mildew resistance protein, RPW8 domain-containing protein [Arabidopsis thaliana]	biological process: response to stimulus (GO:0050896);; biological process: multi-organism process (GO:0051704)
ATMG01190	ATMG01190	1.08684	65	1.52691	86	0.939435	59	0.43119	27	0.78383	48	0.129762	8	0.0194281	-1.30149	down	[C]	Energy production and conversion	Molecular Function: ATP binding (GO:0005524);; Cellular Component: mitochondrion (GO:0005739);; Biological Process: ATP synthesis coupled proton transport (GO:0015986);; Cellular Component: proton-transporting ATP synthase complex, catalytic core F(1) (GO:0045261);; Molecular Function: proton-transporting ATP synthase activity, rotational mechanism (GO:0046933);;	K02132|1.4e-284|ath:ArthMp100|K02132 F-type H+-transporting ATPase subunit alpha | (RefSeq) atp1; ATPase subunit 1	Oxidative phosphorylation (ko00190)	[C]	Energy production and conversion	ATP synthase alpha/beta family, nucleotide-binding domain	ATP synthase subunit alpha, mitochondrial OS=Brassica campestris OX=3711 GN=ATPA PE=3 SV=1	C	Energy production and conversion	atp1 [Arabidopsis thaliana]	molecular function: binding (GO:0005488);; cellular component: cell (GO:0005623);; cellular component: organelle (GO:0043226);; cellular component: cell part (GO:0044464);; biological process: metabolic process (GO:0008152);; biological process: cellular process (GO:0009987);; biological process: single-organism process (GO:0044699);; biological process: localization (GO:0051179);; cellular compo…
AT5G17760	AT5G17760	9.54016	688	9.83135	667	15.2347	1141	6.0649	459	7.04153	518	6.90766	468	0.000197735	-0.686913	down	[MDT]	Cell wall/membrane/envelope biogenesis;; Cell cycle control, cell division, chromosome partitioning;; Signal transduction mechanisms	Molecular Function: ATP binding (GO:0005524);;	K08900|2.3e-81|fve:101307344|K08900 mitochondrial chaperone BCS1 | (RefSeq) putative cell division cycle ATPase	--	[O]	Posttranslational modification, protein turnover, chaperones	Domain associated at C-terminal with AAA	AAA-ATPase At5g17760 OS=Arabidopsis thaliana OX=3702 GN=At5g17760 PE=3 SV=1	O	Posttranslational modification, protein turnover, chaperones	P-loop containing nucleoside triphosphate hydrolases superfamily protein [Arabidopsis thaliana]	molecular function: binding (GO:0005488)
AT4G16750	AT4G16750	10.5394	347	8.73076	270	9.70059	335	6.95894	241	4.92303	167	5.52241	172	0.00872739	-0.639005	down	--	--	Molecular Function: DNA binding (GO:0003677);; Molecular Function: transcription factor activity, sequence-specific DNA binding (GO:0003700);; Cellular Component: nucleus (GO:0005634);;	K09286|6.6e-35|jre:108993210|K09286 EREBP-like factor | (RefSeq) ethylene-responsive transcription factor TINY-like	--	--	--	AP2 domain	Ethylene-responsive transcription factor ERF039 OS=Arabidopsis thaliana OX=3702 GN=ERF039 PE=2 SV=1	K	Transcription	Integrase-type DNA-binding superfamily protein [Arabidopsis thaliana]	molecular function: binding (GO:0005488);; biological process: biological regulation (GO:0065007);; molecular function: nucleic acid binding transcription factor activity (GO:0001071);; cellular component: cell (GO:0005623);; cellular component: organelle (GO:0043226);; cellular component: cell part (GO:0044464)
AT3G13090	AT3G13090	0.230278	40	0.493725	80	0.344184	62	0.124907	23	0.081851	15	0.125479	21	0.000661956	-1.54533	down	[V]	Defense mechanisms	Molecular Function: ATP binding (GO:0005524);; Cellular Component: vacuolar membrane (GO:0005774);; Cellular Component: plasmodesma (GO:0009506);; Cellular Component: integral component of membrane (GO:0016021);; Molecular Function: ATPase activity (GO:0016887);; Molecular Function: ATPase activity, coupled to transmembrane movement of substances (GO:0042626);;	K05665|0.0e+00|eus:EUTSA_v10019894mg|K05665 ATP-binding cassette, subfamily C (CFTR/MRP), member 1 [EC:7.6.2.3] | (RefSeq) hypothetical protein	ABC transporters (ko02010)	[Q]	Secondary metabolites biosynthesis, transport and catabolism	ABC transporter	ABC transporter C family member 6 OS=Arabidopsis thaliana OX=3702 GN=ABCC6 PE=2 SV=3	V	Defense mechanisms	multidrug resistance-associated protein 8 [Arabidopsis thaliana]	molecular function: binding (GO:0005488);; cellular component: cell (GO:0005623);; cellular component: membrane (GO:0016020);; cellular component: organelle (GO:0043226);; cellular component: organelle part (GO:0044422);; cellular component: cell part (GO:0044464);; cellular component: cell junction (GO:0030054);; cellular component: membrane part (GO:0044425);; molecular function: catalytic acti…
AT1G10640	AT1G10640	6.62732	463	6.12059	403	7.47553	549	13.3163	981	6.83668	493	13.1684	870	0.00105637	0.821522	up	[G]	Carbohydrate transport and metabolism	Molecular Function: polygalacturonase activity (GO:0004650);; Cellular Component: extracellular region (GO:0005576);; Biological Process: carbohydrate metabolic process (GO:0005975);; Biological Process: cell wall organization (GO:0071555);;	K01184|1.4e-162|pper:18782466|K01184 polygalacturonase [EC:3.2.1.15] | (RefSeq) polygalacturonase At1g48100	Pentose and glucuronate interconversions (ko00040)	--	--	Glycosyl hydrolases family 28	Polygalacturonase At1g48100 OS=Arabidopsis thaliana OX=3702 GN=At1g48100 PE=2 SV=1	M	Cell wall/membrane/envelope biogenesis	Pectin lyase-like superfamily protein [Arabidopsis thaliana]	molecular function: catalytic activity (GO:0003824);; cellular component: extracellular region (GO:0005576);; biological process: metabolic process (GO:0008152);; biological process: cellular process (GO:0009987);; biological process: cellular component organization or biogenesis (GO:0071840)
AT1G30070	AT1G30070	13.1656	488	9.55437	334	12.9934	506	6.5295	255	7.45779	285	7.39303	260	0.00197725	-0.643272	down	--	--	Cellular Component: plasma membrane (GO:0005886);; Molecular Function: tubulin binding (GO:0015631);; Molecular Function: ubiquitin protein ligase binding (GO:0031625);; Molecular Function: S100 protein binding (GO:0044548);;	--	--	[T]	Signal transduction mechanisms	CS domain	--	S	Function unknown	SGS domain-containing protein [Arabidopsis thaliana]	cellular component: cell (GO:0005623);; cellular component: membrane (GO:0016020);; cellular component: cell part (GO:0044464);; molecular function: binding (GO:0005488)
AT5G25620	AT5G25620	1.78113	147	1.58037	123	1.72104	149	1.05175	91	0.785943	67	0.769601	60	0.00599082	-0.867923	down	[P]	Inorganic ion transport and metabolism	Molecular Function: N,N-dimethylaniline monooxygenase activity (GO:0004499);; Biological Process: response to oxidative stress (GO:0006979);; Biological Process: response to ethylene (GO:0009723);; Biological Process: drought recovery (GO:0009819);; Biological Process: auxin biosynthetic process (GO:0009851);; Molecular Function: protein-disulfide reductase activity (GO:0047134);; Molecular Funct…	K11816|3.6e-241|ath:AT5G25620|K11816 indole-3-pyruvate monooxygenase [EC:1.14.13.168] | (RefSeq) YUC6; Flavin-binding monooxygenase family protein	Tryptophan metabolism (ko00380)	[Q]	Secondary metabolites biosynthesis, transport and catabolism	Flavin-binding monooxygenase-like	Indole-3-pyruvate monooxygenase YUCCA6 OS=Arabidopsis thaliana OX=3702 GN=YUC6 PE=1 SV=1	P	Inorganic ion transport and metabolism	Flavin-binding monooxygenase family protein [Arabidopsis thaliana]	biological process: metabolic process (GO:0008152);; biological process: single-organism process (GO:0044699);; molecular function: catalytic activity (GO:0003824);; biological process: response to stimulus (GO:0050896);; biological process: cellular process (GO:0009987);; biological process: biological regulation (GO:0065007);; molecular function: binding (GO:0005488)
AT5G23240	AT5G23240	21.5485	1438	21.2633	1337	21.4286	1502	39.3826	2771	44.8267	3084	39.452	2491	3.08e-21	1.03985	up	[C]	Energy production and conversion	Cellular Component: cellular_component (GO:0005575);; Cellular Component: intracellular (GO:0005622);; Cellular Component: cell (GO:0005623);; Cellular Component: cytoplasm (GO:0005737);; Cellular Component: chloroplast (GO:0009507);; Cellular Component: plastid (GO:0009536);; Cellular Component: organelle (GO:0043226);; Cellular Component: membrane-bounded organelle (GO:0043227);; Cellular Compo…	K03686|1.1e-09|obr:102712444|K03686 molecular chaperone DnaJ | (RefSeq) chaperone protein DnaJ-like	--	[O]	Posttranslational modification, protein turnover, chaperones	DnaJ domain	Chaperone protein dnaJ C76, chloroplastic OS=Arabidopsis thaliana OX=3702 GN=DJC76 PE=2 SV=1	C	Energy production and conversion	DNAJ heat shock N-terminal domain-containing protein [Arabidopsis thaliana]	cellular component: cell (GO:0005623);; cellular component: cell part (GO:0044464);; cellular component: organelle (GO:0043226)
AT3G10020	AT3G10020	41.948	1183	58.2566	1548	41.1452	1219	110.697	3291	84.1214	2446	92.8008	2476	1.48e-11	1.11836	up	--	--	--	--	--	--	--	--	--	S	Function unknown	plant/protein [Arabidopsis thaliana]	--
AT3G61190	AT3G61190	0.739911	27	0.481742	17	1.10571	42	3.07744	117	3.96749	148	2.75646	94	1.56e-09	2.14843	up	--	--	Biological Process: response to acid chemical (GO:0001101);; Molecular Function: molecular_function (GO:0003674);; Molecular Function: binding (GO:0005488);; Molecular Function: phospholipid binding (GO:0005543);; Cellular Component: cellular_component (GO:0005575);; Biological Process: response to stress (GO:0006950);; Biological Process: biological_process (GO:0008150);; Molecular Function: lip…	K03110|1.2e-07|cmax:111479767|K03110 fused signal recognition particle receptor | (RefSeq) cell division protein FtsY homolog, chloroplastic-like isoform X1	Protein export (ko03060)	--	--	C2 domain	BON1-associated protein 1 OS=Arabidopsis thaliana OX=3702 GN=BAP1 PE=1 SV=1	S	Function unknown	BON association protein 1 [Arabidopsis thaliana]	biological process: response to stimulus (GO:0050896);; molecular function: binding (GO:0005488);; biological process: cellular process (GO:0009987);; cellular component: membrane (GO:0016020);; biological process: single-organism process (GO:0044699);; biological process: biological regulation (GO:0065007)
AT5G17700	AT5G17700	14.924	1230	16.9611	1317	15.8065	1368	6.81344	593	6.67192	567	8.52614	665	2.36e-13	-1.01748	down	[V]	Defense mechanisms	Molecular Function: antiporter activity (GO:0015297);; Cellular Component: integral component of membrane (GO:0016021);; Molecular Function: xenobiotic transporter activity (GO:0042910);;	K03327|5.0e-266|ath:AT5G17700|K03327 multidrug resistance protein, MATE family | (RefSeq) MATE efflux family protein	--	[R]	General function prediction only	MatE	Protein DETOXIFICATION 25 OS=Arabidopsis thaliana OX=3702 GN=DTX25 PE=2 SV=1	V	Defense mechanisms	MATE efflux family protein [Arabidopsis thaliana]	biological process: localization (GO:0051179);; molecular function: transporter activity (GO:0005215);; cellular component: membrane (GO:0016020);; cellular component: membrane part (GO:0044425)
AT2G30750	AT2G30750	7.38658	486	11.798	730	12.3639	853	1.82134	127	2.74496	186	1.09701	69	3.68e-17	-2.36745	down	[QV]	Secondary metabolites biosynthesis, transport and catabolism;; Defense mechanisms	Molecular Function: monooxygenase activity (GO:0004497);; Molecular Function: iron ion binding (GO:0005506);; Molecular Function: oxidoreductase activity, acting on paired donors, with incorporation or reduction of molecular oxygen (GO:0016705);; Molecular Function: heme binding (GO:0020037);;	K11868|7.5e-286|ath:AT2G30750|K11868 indoleacetaldoxime dehydratase [EC:4.99.1.6] | (RefSeq) CYP71A12; cytochrome P450 family 71 polypeptide	Tryptophan metabolism (ko00380)	[Q]	Secondary metabolites biosynthesis, transport and catabolism	Cytochrome P450	Cytochrome P450 71A12 OS=Arabidopsis thaliana OX=3702 GN=CYP71A12 PE=2 SV=1	Q	Secondary metabolites biosynthesis, transport and catabolism	At2g30750/T11J7.14 [Arabidopsis thaliana]	biological process: metabolic process (GO:0008152);; biological process: single-organism process (GO:0044699);; molecular function: catalytic activity (GO:0003824);; molecular function: binding (GO:0005488)
AT3G50060	AT3G50060	6.20023	275	7.0971	296	7.00311	326	30.1346	1407	30.308	1384	19.421	814	5.41e-33	2.07076	up	--	--	Molecular Function: DNA binding (GO:0003677);; Cellular Component: nucleus (GO:0005634);;	K09422|4.6e-166|ath:AT3G50060|K09422 transcription factor MYB, plant | (RefSeq) MYB77; myb domain protein 77	--	[K]	Transcription	Myb-like DNA-binding domain	Transcription factor MYB77 OS=Arabidopsis thaliana OX=3702 GN=MYB77 PE=1 SV=1	K	Transcription	myb domain protein 77 [Arabidopsis thaliana]	molecular function: binding (GO:0005488);; cellular component: cell (GO:0005623);; cellular component: organelle (GO:0043226);; cellular component: cell part (GO:0044464)
AT4G19120	AT4G19120	26.9367	2513	27.518	2426	32.5695	3199	48.5159	4788	52.5225	5069	55.1948	4883	1.31e-17	0.946378	up	[H]	Coenzyme transport and metabolism	Molecular Function: methyltransferase activity (GO:0008168);; Cellular Component: integral component of membrane (GO:0016021);; Biological Process: methylation (GO:0032259);;	K23872|9.9e-144|smo:SELMODRAFT_168608|K23872 putative homogalacturonan methyltransferase [EC:2.1.1.-] | (RefSeq) hypothetical protein	--	--	--	Putative S-adenosyl-L-methionine-dependent methyltransferase	Probable methyltransferase PMT21 OS=Arabidopsis thaliana OX=3702 GN=ERD3 PE=2 SV=1	S	Function unknown	S-adenosyl-L-methionine-dependent methyltransferases superfamily protein [Arabidopsis thaliana]	molecular function: catalytic activity (GO:0003824);; cellular component: membrane (GO:0016020);; cellular component: membrane part (GO:0044425);; biological process: metabolic process (GO:0008152)
AT3G19480	AT3G19480	19.9453	1524	22.2461	1601	20.4449	1640	30.3566	2445	31.7628	2502	27.473	1986	2.88e-07	0.611673	up	[HR]	Coenzyme transport and metabolism;; General function prediction only	Molecular Function: phosphoglycerate dehydrogenase activity (GO:0004617);; Biological Process: L-serine biosynthetic process (GO:0006564);; Molecular Function: NAD binding (GO:0051287);;	K00058|6.9e-307|ath:AT3G19480|K00058 D-3-phosphoglycerate dehydrogenase / 2-oxoglutarate reductase [EC:1.1.1.95 1.1.1.399] | (RefSeq) D-3-phosphoglycerate dehydrogenase	Glycine, serine and threonine metabolism (ko00260);; Cysteine and methionine metabolism (ko00270);; Carbon metabolism (ko01200);; Biosynthesis of amino acids (ko01230)	[E]	Amino acid transport and metabolism	D-isomer specific 2-hydroxyacid dehydrogenase, NAD binding domain	D-3-phosphoglycerate dehydrogenase 3, chloroplastic OS=Arabidopsis thaliana OX=3702 GN=PGDH3 PE=1 SV=1	E	Amino acid transport and metabolism	hypothetical protein AXX17_AT3G20680 [Arabidopsis thaliana]	biological process: metabolic process (GO:0008152);; biological process: single-organism process (GO:0044699);; molecular function: catalytic activity (GO:0003824);; biological process: cellular process (GO:0009987);; molecular function: binding (GO:0005488)
AT1G62560	AT1G62560	20.6521	1268	15.6146	903	31.0012	1999	52.1681	3377	44.2113	2799	57.715	3352	4.04e-11	1.30552	up	[P]	Inorganic ion transport and metabolism	Molecular Function: N,N-dimethylaniline monooxygenase activity (GO:0004499);; Molecular Function: flavin adenine dinucleotide binding (GO:0050660);; Molecular Function: NADP binding (GO:0050661);;	K22324|8.4e-276|ath:AT1G62560|K22324 aliphatic glucosinolate S-oxygenase [EC:1.14.13.237] | (RefSeq) FMO_GS-OX3; flavin-monooxygenase glucosinolate S-oxygenase 3	--	[Q]	Secondary metabolites biosynthesis, transport and catabolism	Flavin-binding monooxygenase-like	Flavin-containing monooxygenase FMO GS-OX3 OS=Arabidopsis thaliana OX=3702 GN=FMOGS-OX3 PE=1 SV=1	P	Inorganic ion transport and metabolism	flavin-monooxygenase glucosinolate S-oxygenase 3 [Arabidopsis thaliana]	biological process: metabolic process (GO:0008152);; biological process: single-organism process (GO:0044699);; molecular function: catalytic activity (GO:0003824);; molecular function: binding (GO:0005488)
AT3G03270	AT3G03270	24.0018	697	21.8497	598	25.2618	770	14.1764	434	16.3885	491	11.8254	325	8.73e-05	-0.649024	down	[T]	Signal transduction mechanisms	Molecular Function: nucleotide binding (GO:0000166);; Molecular Function: molecular_function (GO:0003674);; Molecular Function: binding (GO:0005488);; Cellular Component: cellular_component (GO:0005575);; Cellular Component: cell (GO:0005623);; Cellular Component: plasma membrane (GO:0005886);; Molecular Function: drug binding (GO:0008144);; Cellular Component: membrane (GO:0016020);; Molecular F…	--	--	--	--	Universal stress protein family	--	S	Function unknown	Adenine nucleotide alpha hydrolases-like superfamily protein [Arabidopsis thaliana]	molecular function: binding (GO:0005488);; cellular component: cell (GO:0005623);; cellular component: membrane (GO:0016020);; cellular component: cell part (GO:0044464)
AT4G11280	AT4G11280	6.69691	458	6.12767	395	7.52613	540	22.5421	1623	19.1047	1345	16.6113	1073	1.84e-31	1.613	up	[E]	Amino acid transport and metabolism	Molecular Function: catalytic activity (GO:0003824);; Biological Process: biosynthetic process (GO:0009058);; Molecular Function: pyridoxal phosphate binding (GO:0030170);;	K20772|5.6e-294|ath:AT4G11280|K20772 1-aminocyclopropane-1-carboxylate synthase 1/2/6 [EC:4.4.1.14] | (RefSeq) ACS6; 1-aminocyclopropane-1-carboxylic acid (acc) synthase 6	Cysteine and methionine metabolism (ko00270);; MAPK signaling pathway - plant (ko04016)	[T]	Signal transduction mechanisms	Aminotransferase class I and II	1-aminocyclopropane-1-carboxylate synthase 6 OS=Arabidopsis thaliana OX=3702 GN=ACS6 PE=1 SV=2	E	Amino acid transport and metabolism	1-aminocyclopropane-1-carboxylic acid (acc) synthase 6 [Arabidopsis thaliana]	molecular function: catalytic activity (GO:0003824);; biological process: metabolic process (GO:0008152);; molecular function: binding (GO:0005488)
AT1G61580	AT1G61580	22.6128	1193	19.6994	979	30.0327	1663	10.0436	559	15.0791	820	14.6206	730	7.25e-05	-0.75996	down	[J]	Translation, ribosomal structure and biogenesis	Molecular Function: structural constituent of ribosome (GO:0003735);; Cellular Component: ribosome (GO:0005840);; Biological Process: translation (GO:0006412);;	K02925|3.3e-225|ath:AT1G61580|K02925 large subunit ribosomal protein L3e | (RefSeq) RPL3B; R-protein L3 B	Ribosome (ko03010)	[J]	Translation, ribosomal structure and biogenesis	Ribosomal protein L3	60S ribosomal protein L3-2 OS=Arabidopsis thaliana OX=3702 GN=ARP2 PE=2 SV=4	J	Translation, ribosomal structure and biogenesis	R-protein L3 B [Arabidopsis thaliana]	molecular function: structural molecule activity (GO:0005198);; cellular component: cell (GO:0005623);; cellular component: macromolecular complex (GO:0032991);; cellular component: organelle (GO:0043226);; cellular component: cell part (GO:0044464);; biological process: metabolic process (GO:0008152);; biological process: cellular process (GO:0009987)
AT3G62750	AT3G62750	88.1368	5641	93.7674	5651	90.694	6094	144.748	9766	116.186	7667	130.578	7906	5.39e-07	0.618987	up	[G]	Carbohydrate transport and metabolism	Molecular Function: hydrolase activity, hydrolyzing O-glycosyl compounds (GO:0004553);; Biological Process: carbohydrate metabolic process (GO:0005975);; Cellular Component: integral component of membrane (GO:0016021);;	K01188|7.6e-299|ath:AT3G62750|K01188 beta-glucosidase [EC:3.2.1.21] | (RefSeq) BGLU8; beta glucosidase 8	Cyanoamino acid metabolism (ko00460);; Starch and sucrose metabolism (ko00500);; Phenylpropanoid biosynthesis (ko00940)	[G]	Carbohydrate transport and metabolism	Glycosyl hydrolase family 1	Beta-glucosidase 8 OS=Arabidopsis thaliana OX=3702 GN=BGLU8 PE=2 SV=1	G	Carbohydrate transport and metabolism	beta glucosidase 8 [Arabidopsis thaliana]	molecular function: catalytic activity (GO:0003824);; biological process: metabolic process (GO:0008152);; cellular component: membrane (GO:0016020);; cellular component: membrane part (GO:0044425)
AT2G16660	AT2G16660	10.111	748	10.0568	701	12.5364	974	14.7366	1149	24.0424	1833	19.8429	1388	4.73e-08	0.941035	up	--	--	Cellular Component: membrane (GO:0016020);; Cellular Component: integral component of membrane (GO:0016021);; Biological Process: response to karrikin (GO:0080167);;	--	--	--	--	Nodulin-like	--	S	Function unknown	Major facilitator superfamily protein [Arabidopsis thaliana]	cellular component: membrane (GO:0016020);; cellular component: membrane part (GO:0044425);; biological process: response to stimulus (GO:0050896)
AT5G66650	AT5G66650	10.7599	539	8.88184	419	11.7676	619	7.72283	408	3.7605	195	4.23929	201	0.00134357	-0.896429	down	--	--	Molecular Function: calcium channel activity (GO:0005262);; Cellular Component: mitochondrial inner membrane (GO:0005743);; Molecular Function: uniporter activity (GO:0015292);; Cellular Component: integral component of membrane (GO:0016021);; Biological Process: mitochondrial calcium ion homeostasis (GO:0051560);;	K20858|5.4e-181|ath:AT5G66650|K20858 calcium uniporter protein, mitochondrial | (RefSeq) calcium uniporter (DUF607)	--	[R]	General function prediction only	Mitochondrial calcium uniporter	Calcium uniporter protein 3, mitochondrial OS=Arabidopsis thaliana OX=3702 GN=At5g66650 PE=2 SV=1	S	Function unknown	calcium uniporter (DUF607) [Arabidopsis thaliana]	biological process: localization (GO:0051179);; molecular function: transporter activity (GO:0005215);; cellular component: cell (GO:0005623);; cellular component: membrane (GO:0016020);; cellular component: organelle (GO:0043226);; cellular component: organelle part (GO:0044422);; cellular component: cell part (GO:0044464);; cellular component: membrane part (GO:0044425);; biological process: ce…
AT3G47980	AT3G47980	3.36208	144	1.81512	74	4.64148	209	1.83299	83	1.33271	59	1.76213	72	0.038708	-0.883753	down	[T]	Signal transduction mechanisms	Cellular Component: integral component of membrane (GO:0016021);;	--	--	--	--	HPP family	--	S	Function unknown	Integral membrane HPP family protein [Arabidopsis thaliana]	cellular component: membrane (GO:0016020);; cellular component: membrane part (GO:0044425)
AT4G10390	AT4G10390	1.46415	91	1.55196	90	1.31013	85	0.870487	57	0.655707	42	0.860212	51	0.0450699	-0.750928	down	[M]	Cell wall/membrane/envelope biogenesis	Molecular Function: protein serine/threonine kinase activity (GO:0004674);; Molecular Function: ATP binding (GO:0005524);;	K13429|1.2e-37|ccaj:109804580|K13429 chitin elicitor receptor kinase 1 | (RefSeq) lysM domain receptor-like kinase 3	Plant-pathogen interaction (ko04626)	[T]	Signal transduction mechanisms	Protein kinase domain	Probable receptor-like protein kinase At4g10390 OS=Arabidopsis thaliana OX=3702 GN=At4g10390 PE=2 SV=1	T	Signal transduction mechanisms	Protein kinase superfamily protein [Arabidopsis thaliana]	biological process: metabolic process (GO:0008152);; biological process: cellular process (GO:0009987);; molecular function: catalytic activity (GO:0003824);; molecular function: binding (GO:0005488)
AT1G09932	AT1G09932	3.31214	148	4.2074	176	5.94965	277	1.86079	88	2.68952	124	1.27736	55	0.00249155	-1.08529	down	--	--	Cellular Component: cellular_component (GO:0005575);; Cellular Component: intracellular (GO:0005622);; Cellular Component: cell (GO:0005623);; Cellular Component: cytoplasm (GO:0005737);; Cellular Component: cytosol (GO:0005829);; Cellular Component: chloroplast (GO:0009507);; Cellular Component: plastid (GO:0009536);; Cellular Component: organelle (GO:0043226);; Cellular Component: membrane-boun…	--	--	[G]	Carbohydrate transport and metabolism	Histidine phosphatase superfamily (branch 1)	Phosphoglycerate mutase-like protein OS=Arabidopsis thaliana OX=3702 GN=PGM PE=2 SV=1	S	Function unknown	Phosphoglycerate mutase family protein [Arabidopsis thaliana]	cellular component: cell (GO:0005623);; cellular component: cell part (GO:0044464);; cellular component: organelle (GO:0043226)
AT3G09260	AT3G09260	495.593	34862	410.326	27182	509.904	37661	205.025	15205	249.207	18075	290.462	19329	2.78e-08	-0.827688	down	[G]	Carbohydrate transport and metabolism	Molecular Function: hydrolase activity, hydrolyzing O-glycosyl compounds (GO:0004553);; Biological Process: carbohydrate metabolic process (GO:0005975);;	K01188|0.0e+00|ath:AT3G09260|K01188 beta-glucosidase [EC:3.2.1.21] | (RefSeq) PYK10; Glycosyl hydrolase superfamily protein	Cyanoamino acid metabolism (ko00460);; Starch and sucrose metabolism (ko00500);; Phenylpropanoid biosynthesis (ko00940)	[G]	Carbohydrate transport and metabolism	Glycosyl hydrolase family 1	Beta-glucosidase 23 OS=Arabidopsis thaliana OX=3702 GN=BGLU23 PE=1 SV=1	G	Carbohydrate transport and metabolism	Glycosyl hydrolase superfamily protein [Arabidopsis thaliana]	molecular function: catalytic activity (GO:0003824);; biological process: metabolic process (GO:0008152)
AT1G78070	AT1G78070	14.9073	1206	12.5161	954	15.0347	1278	20.9024	1783	16.8741	1408	22.5929	1730	7.33e-05	0.606031	up	--	--	Molecular Function: protein binding (GO:0005515);;	K10570|1.4e-09|qsu:112002552|K10570 DNA excision repair protein ERCC-8 | (RefSeq) DNA excision repair protein ckn1-like	Nucleotide excision repair (ko03420);; Ubiquitin mediated proteolysis (ko04120)	--	--	WD domain, G-beta repeat	--	S	Function unknown	Transducin/WD40 repeat-like superfamily protein [Arabidopsis thaliana]	molecular function: binding (GO:0005488)
AT5G61290	AT5G61290	16.3995	1019	13.1258	768	17.475	1140	9.56527	627	9.15175	587	8.72238	513	3.52e-06	-0.676802	down	[P]	Inorganic ion transport and metabolism	Molecular Function: N,N-dimethylaniline monooxygenase activity (GO:0004499);; Molecular Function: flavin adenine dinucleotide binding (GO:0050660);; Molecular Function: NADP binding (GO:0050661);;	K22324|4.5e-112|eus:EUTSA_v10023453mg|K22324 aliphatic glucosinolate S-oxygenase [EC:1.14.13.237] | (RefSeq) hypothetical protein	--	[Q]	Secondary metabolites biosynthesis, transport and catabolism	Flavin-binding monooxygenase-like	Flavin-containing monooxygenase FMO GS-OX-like 8 OS=Arabidopsis thaliana OX=3702 GN=At5g61290 PE=1 SV=1	P	Inorganic ion transport and metabolism	Flavin-binding monooxygenase family protein [Arabidopsis thaliana]	biological process: metabolic process (GO:0008152);; biological process: single-organism process (GO:0044699);; molecular function: catalytic activity (GO:0003824);; molecular function: binding (GO:0005488)
AT5G28640	AT5G28640	8.81423	401	7.23997	310	7.55977	361	4.89623	235	3.16767	149	5.32726	229	0.00651738	-0.722265	down	--	--	Molecular Function: transcription coactivator activity (GO:0003713);; Biological Process: adaxial/abaxial pattern specification (GO:0009955);; Biological Process: regulation of gene expression (GO:0010468);; Biological Process: cotyledon development (GO:0048825);; Biological Process: cell division (GO:0051301);;	--	--	[K]	Transcription	SSXT protein (N-terminal region)	GRF1-interacting factor 1 OS=Arabidopsis thaliana OX=3702 GN=GIF1 PE=1 SV=1	K	Transcription	SSXT family protein [Arabidopsis thaliana]	biological process: biological regulation (GO:0065007);; molecular function: transcription factor activity, protein binding (GO:0000988);; biological process: multicellular organismal process (GO:0032501);; biological process: developmental process (GO:0032502);; biological process: single-organism process (GO:0044699);; biological process: reproduction (GO:0000003);; biological process: reproduc…
AT1G53560	AT1G53560	14.6619	372	17.745	424	13.7934	368	24.5516	657	24.5716	643	20.6841	497	8.49e-05	0.690036	up	--	--	Cellular Component: ribosome (GO:0005840);; Cellular Component: integral component of membrane (GO:0016021);;	K02882|1.5e-32|vvi:100260572|K02882 large subunit ribosomal protein L18Ae | (RefSeq) 60S ribosomal protein L18a-like	Ribosome (ko03010)	--	--	--	60S ribosomal protein L18a-like protein OS=Arabidopsis thaliana OX=3702 GN=At1g29970 PE=2 SV=2	S	Function unknown	Ribosomal protein L18ae family [Arabidopsis thaliana]	cellular component: cell (GO:0005623);; cellular component: macromolecular complex (GO:0032991);; cellular component: organelle (GO:0043226);; cellular component: cell part (GO:0044464);; cellular component: membrane (GO:0016020);; cellular component: membrane part (GO:0044425)
AT3G59700	AT3G59700	1.18962	100	1.7077	135	1.09879	97	0.706363	63	0.739934	64	0.673631	54	0.0272412	-0.812069	down	[T]	Signal transduction mechanisms	Molecular Function: protein kinase activity (GO:0004672);; Molecular Function: ATP binding (GO:0005524);; Cellular Component: integral component of membrane (GO:0016021);; Molecular Function: carbohydrate binding (GO:0030246);;	K22133|1.5e-63|egr:104443798|K22133 oxalate---CoA ligase [EC:6.2.1.8] | (RefSeq) oxalate--CoA ligase	Glyoxylate and dicarboxylate metabolism (ko00630)	--	--	Legume lectin domain	L-type lectin-domain containing receptor kinase V.5 OS=Arabidopsis thaliana OX=3702 GN=LECRK55 PE=1 SV=1	T	Signal transduction mechanisms	lectin-receptor kinase [Arabidopsis thaliana]	biological process: metabolic process (GO:0008152);; biological process: cellular process (GO:0009987);; molecular function: catalytic activity (GO:0003824);; molecular function: binding (GO:0005488);; cellular component: membrane (GO:0016020);; cellular component: membrane part (GO:0044425)
AT1G75040	AT1G75040	55.3464	2113	23.2566	836	99.6213	3993	12.0158	484	20.0284	789	15.8687	574	5.27e-06	-1.77599	down	--	--	Biological Process: immune system process (GO:0002376);; Cellular Component: cellular_component (GO:0005575);; Cellular Component: extracellular region (GO:0005576);; Cellular Component: cell wall (GO:0005618);; Cellular Component: intracellular (GO:0005622);; Cellular Component: cell (GO:0005623);; Cellular Component: cytoplasm (GO:0005737);; Cellular Component: vacuole (GO:0005773);; Biological…	K12173|2.6e-39|gmx:100794341|K12173 BRCA1-A complex subunit BRE | (RefSeq) BRISC and BRCA1-A complex member 2	Homologous recombination (ko03440)	--	--	Thaumatin family	Pathogenesis-related protein 5 OS=Arabidopsis thaliana OX=3702 GN=At1g75040 PE=1 SV=1	S	Function unknown	pathogenesis-related protein 5 [Arabidopsis thaliana]	biological process: immune system process (GO:0002376);; cellular component: extracellular region (GO:0005576);; cellular component: cell (GO:0005623);; cellular component: cell part (GO:0044464);; cellular component: organelle (GO:0043226);; biological process: response to stimulus (GO:0050896);; biological process: multi-organism process (GO:0051704);; biological process: biological regulation …
AT5G24160	AT5G24160	27.1091	1911	47.0691	3124	29.9567	2217	22.5832	1678	16.544	1202	16.0997	1074	0.000245112	-0.820922	down	[HC]	Coenzyme transport and metabolism;; Energy production and conversion	Molecular Function: squalene monooxygenase activity (GO:0004506);; Cellular Component: integral component of membrane (GO:0016021);; Biological Process: sterol biosynthetic process (GO:0016126);; Molecular Function: flavin adenine dinucleotide binding (GO:0050660);;	K00511|2.2e-293|ath:AT5G24160|K00511 squalene monooxygenase [EC:1.14.14.17] | (RefSeq) SQE6; squalene monooxygenase 6	Steroid biosynthesis (ko00100);; Sesquiterpenoid and triterpenoid biosynthesis (ko00909)	[I]	Lipid transport and metabolism	Squalene epoxidase	Squalene epoxidase 6 OS=Arabidopsis thaliana OX=3702 GN=SQE6 PE=2 SV=1	CH	Energy production and conversion;; Coenzyme transport and metabolism	squalene monooxygenase 6 [Arabidopsis thaliana]	biological process: metabolic process (GO:0008152);; biological process: single-organism process (GO:0044699);; molecular function: catalytic activity (GO:0003824);; cellular component: membrane (GO:0016020);; cellular component: membrane part (GO:0044425);; molecular function: binding (GO:0005488)
AT1G76240	AT1G76240	13.1767	575	15.8092	649	13.9316	638	9.35639	430	8.10975	365	8.96826	370	0.000244609	-0.601824	down	--	--	--	--	--	--	--	Arabidopsis protein of unknown function	--	S	Function unknown	T23E18.17 [Arabidopsis thaliana]	--
AT2G23030	AT2G23030	0.544912	30	0.799961	41	0.526316	30	1.60069	91	1.30098	72	0.843951	43	0.0133211	1.0776	up	[T]	Signal transduction mechanisms	Molecular Function: protein serine/threonine kinase activity (GO:0004674);; Molecular Function: ATP binding (GO:0005524);;	K14498|2.6e-197|ath:AT2G23030|K14498 serine/threonine-protein kinase SRK2 [EC:2.7.11.1] | (RefSeq) SNRK2.9; SNF1-related protein kinase 2.9	MAPK signaling pathway - plant (ko04016);; Plant hormone signal transduction (ko04075)	[T]	Signal transduction mechanisms	Protein kinase domain	Serine/threonine-protein kinase SRK2J OS=Arabidopsis thaliana OX=3702 GN=SRK2J PE=1 SV=1	T	Signal transduction mechanisms	SNF1-related protein kinase 2.9 [Arabidopsis thaliana]	biological process: metabolic process (GO:0008152);; biological process: cellular process (GO:0009987);; molecular function: catalytic activity (GO:0003824);; molecular function: binding (GO:0005488)
AT5G06320	AT5G06320	46.448	1766	52.7055	1887	57.6655	2302	100.408	4025	77.5745	3041	65.7681	2366	2.48e-06	0.735692	up	--	--	Cellular Component: integral component of membrane (GO:0016021);;	K04077|1.2e-07|cmax:111488761|K04077 chaperonin GroEL | (RefSeq) LOW QUALITY PROTEIN: chaperonin CPN60-like 2, mitochondrial	RNA degradation (ko03018)	--	--	Late embryogenesis abundant protein	NDR1/HIN1-like protein 3 OS=Arabidopsis thaliana OX=3702 GN=NHL3 PE=1 SV=1	S	Function unknown	NDR1/HIN1-like 3 [Arabidopsis thaliana]	cellular component: membrane (GO:0016020);; cellular component: membrane part (GO:0044425)
AT3G15650	AT3G15650	5.94918	245	4.9324	192	6.28235	272	1.47328	64	1.33686	57	1.81762	72	1.99e-11	-1.78348	down	[R]	General function prediction only	Molecular Function: hydrolase activity (GO:0016787);;	K06130|1.5e-158|ath:AT3G15650|K06130 lysophospholipase II [EC:3.1.1.5] | (RefSeq) alpha/beta-Hydrolases superfamily protein	Glycerophospholipid metabolism (ko00564)	[I]	Lipid transport and metabolism	Phospholipase/Carboxylesterase	--	S	Function unknown	alpha/beta-Hydrolases superfamily protein [Arabidopsis thaliana]	molecular function: catalytic activity (GO:0003824)
AT3G57260	AT3G57260	58.0313	2824	21.3057	977	137.314	7014	11.5184	591	2.55324	129	1.51028	70	1.39e-06	-3.66957	down	--	--	Molecular Function: hydrolase activity, hydrolyzing O-glycosyl compounds (GO:0004553);; Biological Process: carbohydrate metabolic process (GO:0005975);;	K19891|6.6e-52|zma:100191471|K19891 glucan endo-1,3-beta-glucosidase 1/2/3 [EC:3.2.1.39] | (RefSeq) putative O-Glycosyl hydrolase superfamily protein precursor	Starch and sucrose metabolism (ko00500)	--	--	Glycosyl hydrolases family 17	Glucan endo-1,3-beta-glucosidase, acidic isoform OS=Arabidopsis thaliana OX=3702 GN=BG2 PE=1 SV=2	G	Carbohydrate transport and metabolism	beta-1,3-glucanase 2 [Arabidopsis thaliana]	molecular function: catalytic activity (GO:0003824);; biological process: metabolic process (GO:0008152)
AT5G63560	AT5G63560	0.402896	24	0.786531	44	1.24007	76	1.58664	98	1.46473	89	1.41942	79	0.0232166	0.986226	up	--	--	Molecular Function: transferase activity, transferring acyl groups other than amino-acyl groups (GO:0016747);;	K15400|8.9e-248|ath:AT5G63560|K15400 omega-hydroxypalmitate O-feruloyl transferase [EC:2.3.1.188] | (RefSeq) FACT; HXXXD-type acyl-transferase family protein	Cutin, suberine and wax biosynthesis (ko00073)	--	--	Transferase family	Fatty alcohol:caffeoyl-CoA acyltransferase OS=Arabidopsis thaliana OX=3702 GN=FACT PE=2 SV=1	S	Function unknown	HXXXD-type acyl-transferase family protein [Arabidopsis thaliana]	molecular function: catalytic activity (GO:0003824)
AT3G44320	AT3G44320	13.9786	762	12.7661	656	14.0419	804	3.13094	180	3.62824	204	3.38454	175	2.96e-37	-1.90994	down	[R]	General function prediction only	Biological Process: nitrogen compound metabolic process (GO:0006807);; Molecular Function: hydrolase activity, acting on carbon-nitrogen (but not peptide) bonds (GO:0016810);;	K01501|1.1e-200|ath:AT3G44320|K01501 nitrilase [EC:3.5.5.1] | (RefSeq) NIT3; nitrilase 3	Tryptophan metabolism (ko00380);; Cyanoamino acid metabolism (ko00460);; Nitrogen metabolism (ko00910)	[E]	Amino acid transport and metabolism	Carbon-nitrogen hydrolase	Nitrilase 3 OS=Arabidopsis thaliana OX=3702 GN=NIT3 PE=1 SV=1	S	Function unknown	nitrilase 3 [Arabidopsis thaliana]	biological process: metabolic process (GO:0008152);; molecular function: catalytic activity (GO:0003824)
AT2G18780	AT2G18780	1.38804	74	1.44977	73	1.68515	94	0.483129	27	0.508377	28	0.891491	45	0.0031087	-1.16673	down	--	--	Molecular Function: protein binding (GO:0005515);;	K06174|4.8e-72|bna:106375064|K06174 ATP-binding cassette, sub-family E, member 1 | (RefSeq) F-box/kelch-repeat protein At3g13680-like isoform X1	--	--	--	F-box associated	F-box protein At2g18780 OS=Arabidopsis thaliana OX=3702 GN=At2g18780 PE=2 SV=1	--	--	F-box and associated interaction domains-containing protein [Arabidopsis thaliana]	molecular function: binding (GO:0005488)
AT2G32960	AT2G32960	5.84881	283	6.81678	310	7.30078	370	1.61189	83	2.22697	111	2.60107	119	1.52e-10	-1.52817	down	--	--	Molecular Function: phosphatase activity (GO:0016791);;	K18045|1.3e-148|ath:AT2G32960|K18045 tyrosine-protein phosphatase SIW14 [EC:3.1.3.48] | (RefSeq) PFA-DSP2; Phosphotyrosine protein phosphatases superfamily protein	--	[V]	Defense mechanisms	Tyrosine phosphatase family	Tyrosine-protein phosphatase DSP2 OS=Arabidopsis thaliana OX=3702 GN=DSP2 PE=1 SV=1	T	Signal transduction mechanisms	Phosphotyrosine protein phosphatases superfamily protein [Arabidopsis thaliana]	molecular function: catalytic activity (GO:0003824)
AT5G39860	AT5G39860	1.51341	42	2.3343	61	1.51916	44	3.20922	93	3.22725	92	2.97219	77	0.0156712	0.896746	up	--	--	Molecular Function: protein dimerization activity (GO:0046983);;	--	--	--	--	Helix-loop-helix DNA-binding domain	Transcription factor PRE1 OS=Arabidopsis thaliana OX=3702 GN=PRE1 PE=1 SV=1	S	Function unknown	basic helix-loop-helix (bHLH) DNA-binding family protein [Arabidopsis thaliana]	molecular function: binding (GO:0005488)
AT1G63310	AT1G63310	10.2618	312	6.905	198	10.5217	336	6.59244	211	4.93962	155	5.28163	152	0.0260194	-0.621703	down	--	--	--	--	--	--	--	--	--	S	Function unknown	hypothetical protein AT1G63310 [Arabidopsis thaliana]	--
AT1G05340	AT1G05340	2.43214	68	1.89731	50	2.21965	65	1.29017	38	0.698333	20	0.986083	26	0.0136363	-1.04195	down	--	--	Cellular Component: nucleus (GO:0005634);; Cellular Component: cytoplasm (GO:0005737);; Cellular Component: plasma membrane (GO:0005886);;	--	--	--	--	Cysteine-rich TM module stress tolerance	--	--	--	cysteine-rich TM module stress tolerance protein [Arabidopsis thaliana]	cellular component: cell (GO:0005623);; cellular component: organelle (GO:0043226);; cellular component: cell part (GO:0044464);; cellular component: membrane (GO:0016020)
AT2G46270	AT2G46270	2.18938	165	2.03612	144	2.91049	228	0.912888	73	0.559069	44	0.902597	65	3.1e-06	-1.46227	down	--	--	Molecular Function: transcription factor activity, sequence-specific DNA binding (GO:0003700);;	K09060|2.8e-208|ath:AT2G46270|K09060 plant G-box-binding factor | (RefSeq) GBF3; G-box binding factor 3	--	--	--	G-box binding protein MFMR	G-box-binding factor 3 OS=Arabidopsis thaliana OX=3702 GN=GBF3 PE=1 SV=2	K	Transcription	G-box binding factor 3 [Arabidopsis thaliana]	biological process: biological regulation (GO:0065007);; molecular function: nucleic acid binding transcription factor activity (GO:0001071)
AT4G17860	AT4G17860	0.279803	13	0.282747	12	0.394505	18	1.01978	47	0.984911	44	1.2471	51	1.56e-05	1.80555	up	--	--	--	--	--	--	--	Neprosin	--	--	--	carboxyl-terminal proteinase-like protein, putative (DUF239) [Arabidopsis thaliana]	--
AT5G59750	AT5G59750	14.0048	976	14.3852	942	12.8839	941	21.9047	1605	20.3555	1462	17.8831	1177	2.34e-06	0.636511	up	[H]	Coenzyme transport and metabolism	Molecular Function: GTP cyclohydrolase II activity (GO:0003935);; Molecular Function: 3,4-dihydroxy-2-butanone-4-phosphate synthase activity (GO:0008686);; Biological Process: riboflavin biosynthetic process (GO:0009231);; Cellular Component: chloroplast (GO:0009507);;	K14652|4.7e-286|ath:AT5G59750|K14652 3,4-dihydroxy 2-butanone 4-phosphate synthase / GTP cyclohydrolase II [EC:4.1.99.12 3.5.4.25] | (RefSeq) RIBA3; monofunctional riboflavin biosynthesis protein RIBA 3	Riboflavin metabolism (ko00740);; Folate biosynthesis (ko00790)	[H]	Coenzyme transport and metabolism	GTP cyclohydrolase II	Monofunctional riboflavin biosynthesis protein RIBA 3, chloroplastic OS=Arabidopsis thaliana OX=3702 GN=RIBA3 PE=1 SV=1	H	Coenzyme transport and metabolism	monofunctional riboflavin biosynthesis protein RIBA 3 [Arabidopsis thaliana]	molecular function: catalytic activity (GO:0003824);; biological process: metabolic process (GO:0008152);; biological process: cellular process (GO:0009987);; biological process: single-organism process (GO:0044699);; cellular component: cell (GO:0005623);; cellular component: organelle (GO:0043226);; cellular component: cell part (GO:0044464)
AT5G61600	AT5G61600	6.14361	251	7.72653	297	6.28116	269	52.1766	2239	54.0867	2270	32.2805	1243	2.15e-51	2.87028	up	--	--	Molecular Function: DNA binding (GO:0003677);; Molecular Function: transcription factor activity, sequence-specific DNA binding (GO:0003700);; Cellular Component: nucleus (GO:0005634);;	K09286|4.9e-134|ath:AT5G61600|K09286 EREBP-like factor | (RefSeq) ERF104; ethylene response factor 104	--	--	--	AP2 domain	Ethylene-responsive transcription factor ERF104 OS=Arabidopsis thaliana OX=3702 GN=ERF104 PE=1 SV=1	K	Transcription	ethylene response factor 104 [Arabidopsis thaliana]	molecular function: binding (GO:0005488);; biological process: biological regulation (GO:0065007);; molecular function: nucleic acid binding transcription factor activity (GO:0001071);; cellular component: cell (GO:0005623);; cellular component: organelle (GO:0043226);; cellular component: cell part (GO:0044464)
AT2G21550	AT2G21550	3.20296	185	3.04019	165	3.19934	194	1.43924	88	1.43847	86	1.03371	57	3.1e-05	-1.16389	down	[F]	Nucleotide transport and metabolism	Molecular Function: dihydrofolate reductase activity (GO:0004146);; Molecular Function: thymidylate synthase activity (GO:0004799);; Cellular Component: mitochondrion (GO:0005739);; Cellular Component: cytosol (GO:0005829);; Biological Process: dTMP biosynthetic process (GO:0006231);; Biological Process: one-carbon metabolic process (GO:0006730);; Biological Process: methylation (GO:0032259);; Bi…	K13998|8.9e-284|ath:AT2G21550|K13998 dihydrofolate reductase / thymidylate synthase [EC:1.5.1.3 2.1.1.45] | (RefSeq) Bifunctional dihydrofolate reductase/thymidylate synthase	Pyrimidine metabolism (ko00240);; One carbon pool by folate (ko00670);; Folate biosynthesis (ko00790)	[F]	Nucleotide transport and metabolism	Thymidylate synthase	Bifunctional dihydrofolate reductase-thymidylate synthase 1 OS=Arabidopsis thaliana OX=3702 GN=THY-1 PE=1 SV=2	H	Coenzyme transport and metabolism	Bifunctional dihydrofolate reductase/thymidylate synthase [Arabidopsis thaliana]	biological process: metabolic process (GO:0008152);; biological process: single-organism process (GO:0044699);; molecular function: catalytic activity (GO:0003824);; cellular component: cell (GO:0005623);; cellular component: organelle (GO:0043226);; cellular component: cell part (GO:0044464);; biological process: cellular process (GO:0009987)
AT5G37970	AT5G37970	2.71767	132	1.30006	60	2.40234	122	0	0	0.077882	4	0	0	1.63e-24	-6.08543	down	--	--	Molecular Function: methyltransferase activity (GO:0008168);; Biological Process: methylation (GO:0032259);;	K22546|3.2e-77|ath:AT3G44860|K22546 juvenile hormone-III synthase [EC:2.1.1.325] | (RefSeq) FAMT; farnesoic acid carboxyl-O-methyltransferase	--	--	--	SAM dependent carboxyl methyltransferase	Probable S-adenosylmethionine-dependent methyltransferase At5g37970 OS=Arabidopsis thaliana OX=3702 GN=At5g37970 PE=3 SV=1	S	Function unknown	probable S-adenosylmethionine-dependent methyltransferase At5g37970 [Arabidopsis lyrata subsp. lyrata]	molecular function: catalytic activity (GO:0003824);; biological process: metabolic process (GO:0008152)
AT1G32900	AT1G32900	99.7857	8520	50.112	4030	85.4802	7663	16.8162	1514	27.1169	2388	28.7215	2320	2.32e-10	-1.59931	down	[G]	Carbohydrate transport and metabolism	Molecular Function: glycogen (starch) synthase activity (GO:0004373);; Cellular Component: amyloplast (GO:0009501);; Cellular Component: chloroplast (GO:0009507);; Biological Process: starch biosynthetic process (GO:0019252);;	K13679|0.0e+00|ath:AT1G32900|K13679 granule-bound starch synthase [EC:2.4.1.242] | (RefSeq) GBSS1; UDP-Glycosyltransferase superfamily protein	Starch and sucrose metabolism (ko00500)	--	--	Starch synthase catalytic domain	Granule-bound starch synthase 1, chloroplastic/amyloplastic OS=Arabidopsis thaliana OX=3702 GN=GBSS1 PE=1 SV=1	G	Carbohydrate transport and metabolism	UDP-Glycosyltransferase superfamily protein [Arabidopsis thaliana]	molecular function: catalytic activity (GO:0003824);; cellular component: cell (GO:0005623);; cellular component: organelle (GO:0043226);; cellular component: cell part (GO:0044464);; biological process: metabolic process (GO:0008152);; biological process: cellular process (GO:0009987);; biological process: single-organism process (GO:0044699)
AT2G38380	AT2G38380	1.14925	62	2.55526	130	4.18912	237	3.71052	210	6.57977	365	4.76354	242	0.0175228	1.04304	up	--	--	Molecular Function: peroxidase activity (GO:0004601);; Cellular Component: extracellular region (GO:0005576);; Biological Process: response to oxidative stress (GO:0006979);; Molecular Function: heme binding (GO:0020037);; Biological Process: hydrogen peroxide catabolic process (GO:0042744);; Molecular Function: metal ion binding (GO:0046872);;	K00430|5.9e-205|ath:AT2G38380|K00430 peroxidase [EC:1.11.1.7] | (RefSeq) Peroxidase superfamily protein	Phenylpropanoid biosynthesis (ko00940)	--	--	Peroxidase	Peroxidase 22 OS=Arabidopsis thaliana OX=3702 GN=PER22 PE=1 SV=2	G	Carbohydrate transport and metabolism	Peroxidase superfamily protein [Arabidopsis thaliana]	biological process: metabolic process (GO:0008152);; biological process: cellular process (GO:0009987);; biological process: single-organism process (GO:0044699);; biological process: response to stimulus (GO:0050896);; biological process: detoxification (GO:0098754);; molecular function: catalytic activity (GO:0003824);; molecular function: antioxidant activity (GO:0016209);; cellular component:…
AT4G01883	AT4G01883	12.5835	559	14.6352	612	13.6929	638	27.6201	1292	31.4808	1440	26.9608	1132	9.8e-22	1.16877	up	[S]	Function unknown	Cellular Component: chloroplast (GO:0009507);;	--	--	--	--	Polyketide cyclase / dehydrase and lipid transport	--	S	Function unknown	Polyketide cyclase / dehydrase and lipid transport protein [Arabidopsis thaliana]	cellular component: cell (GO:0005623);; cellular component: organelle (GO:0043226);; cellular component: cell part (GO:0044464)
AT1G27030	AT1G27030	92.7328	4494	101.378	4626	116.868	5946	44.6565	2282	53.1559	2656	60.1959	2760	6.23e-11	-0.874471	down	--	--	--	--	--	--	--	Domain of unknown function (DUF1338)	--	S	Function unknown	hypothetical protein AT1G27030 [Arabidopsis thaliana]	--
AT5G52940	AT5G52940	1.36109	75	1.30479	68	1.43036	83	2.56697	148	3.53797	200	1.6924	88	0.00523501	1.01155	up	--	--	Cellular Component: mitochondrion (GO:0005739);; Cellular Component: plastid (GO:0009536);;	--	--	--	--	--	--	S	Function unknown	hypothetical protein (DUF295) [Arabidopsis thaliana]	cellular component: cell (GO:0005623);; cellular component: organelle (GO:0043226);; cellular component: cell part (GO:0044464)
AT5G44380	AT5G44380	3.71311	268	6.43263	437	5.4382	411	2.58628	197	2.42321	180	2.04671	140	2.22e-05	-1.0392	down	[C]	Energy production and conversion	Molecular Function: oxidoreductase activity (GO:0016491);; Molecular Function: FAD binding (GO:0071949);;	K22395|1.4e-221|eus:EUTSA_v10000851mg|K22395 cinnamyl-alcohol dehydrogenase [EC:1.1.1.195] | (RefSeq) hypothetical protein	Phenylpropanoid biosynthesis (ko00940)	--	--	FAD binding domain	Berberine bridge enzyme-like 24 OS=Arabidopsis thaliana OX=3702 GN=At5g44380 PE=2 SV=1	C	Energy production and conversion	FAD-binding Berberine family protein [Arabidopsis thaliana]	molecular function: catalytic activity (GO:0003824);; molecular function: binding (GO:0005488)
AT3G04420	AT3G04420	1.04231	53	1.51356	73	1.15057	61	0.430623	23	0.618641	33	0.335734	17	0.00212903	-1.28939	down	--	--	Molecular Function: DNA binding (GO:0003677);; Molecular Function: transcription factor activity, sequence-specific DNA binding (GO:0003700);; Cellular Component: nucleus (GO:0005634);;	--	--	--	--	No apical meristem (NAM) protein	NAC domain-containing protein 3 OS=Arabidopsis thaliana OX=3702 GN=NAC003 PE=2 SV=1	--	--	NAC domain containing protein 48 [Arabidopsis thaliana]	molecular function: binding (GO:0005488);; biological process: biological regulation (GO:0065007);; molecular function: nucleic acid binding transcription factor activity (GO:0001071);; cellular component: cell (GO:0005623);; cellular component: organelle (GO:0043226);; cellular component: cell part (GO:0044464)
AT3G50800	AT3G50800	2.55489	70	2.2521	58	2.05739	59	15.7829	452	7.32989	205	8.41892	216	1.4e-11	2.27963	up	--	--	--	--	--	--	--	Domain of unknown function (DUF4228)	--	S	Function unknown	hypothetical protein AT3G50800 [Arabidopsis thaliana]	--
AT3G22840	AT3G22840	11.7831	406	8.26473	268	11.7758	426	3.95133	144	4.79483	171	4.30872	141	1.25e-07	-1.18268	down	--	--	Cellular Component: cellular_component (GO:0005575);; Cellular Component: intracellular (GO:0005622);; Cellular Component: cell (GO:0005623);; Cellular Component: cytoplasm (GO:0005737);; Biological Process: transport (GO:0006810);; Biological Process: response to stress (GO:0006950);; Biological Process: biological_process (GO:0008150);; Biological Process: response to temperature stimulus (GO:0…	K17290|7.2e-11|apro:F751_3177|K17290 oxidoreductase [EC:1.1.1.-] | (RefSeq) Oxidoreductase HTATIP2	--	--	--	Chlorophyll A-B binding protein	Early light-induced protein 1, chloroplastic OS=Arabidopsis thaliana OX=3702 GN=ELIP1 PE=1 SV=1	S	Function unknown	Chlorophyll A-B binding family protein [Arabidopsis thaliana]	cellular component: cell (GO:0005623);; cellular component: cell part (GO:0044464);; biological process: localization (GO:0051179);; biological process: response to stimulus (GO:0050896);; cellular component: organelle (GO:0043226);; cellular component: organelle part (GO:0044422);; cellular component: membrane (GO:0016020);; biological process: biological regulation (GO:0065007);; biological pro…
AT3G23560	AT3G23560	7.83494	541	7.84589	510	9.72714	705	4.54341	331	5.5114	393	4.93502	323	5.84e-05	-0.658636	down	[V]	Defense mechanisms	Molecular Function: antiporter activity (GO:0015297);; Cellular Component: integral component of membrane (GO:0016021);; Molecular Function: xenobiotic transporter activity (GO:0042910);;	K03327|1.3e-263|ath:AT3G23560|K03327 multidrug resistance protein, MATE family | (RefSeq) ALF5; MATE efflux family protein	--	[R]	General function prediction only	MatE	Protein DETOXIFICATION 19 OS=Arabidopsis thaliana OX=3702 GN=DTX19 PE=2 SV=1	V	Defense mechanisms	MATE efflux family protein [Arabidopsis thaliana]	biological process: localization (GO:0051179);; molecular function: transporter activity (GO:0005215);; cellular component: membrane (GO:0016020);; cellular component: membrane part (GO:0044425)
AT1G80120	AT1G80120	2.63352	98	1.36127	48	2.38421	93	1.16646	46	0.580675	23	0.687642	25	0.00452993	-1.26138	down	--	--	--	K03239|1.7e-13|ath:AT1G53900|K03239 translation initiation factor eIF-2B subunit alpha | (RefSeq) Eukaryotic translation initiation factor 2B (eIF-2B) family protein	RNA transport (ko03013)	--	--	LURP-one-related	Protein LURP-one-related 5 OS=Arabidopsis thaliana OX=3702 GN=At1g80120 PE=2 SV=1	S	Function unknown	LURP-one-like protein (DUF567) [Arabidopsis thaliana]	--
AT5G35480	AT5G35480	1.16728	17	2.85382	38	2.09262	31	5.96356	87	7.99172	114	6.05119	80	3.44e-06	1.77588	up	--	--	--	--	--	--	--	--	--	--	--	hypothetical protein AT5G35480 [Arabidopsis thaliana]	--
AT5G56700	AT5G56700	0.578031	27	1.01374	44	0.538981	26	1.94551	94	1.2869	61	0.95384	41	0.0295313	1.05656	up	--	--	Molecular Function: protein binding (GO:0005515);;	--	--	--	--	FBD	Putative FBD-associated F-box protein At5g56700 OS=Arabidopsis thaliana OX=3702 GN=At5g56700 PE=2 SV=2	--	--	RecName: Full=Putative FBD-associated F-box protein At5g56700 [Arabidopsis thaliana]	molecular function: binding (GO:0005488)
AT4G36540	AT4G36540	26.194	1390	27.6654	1383	30.5222	1700	44.8209	2507	39.6178	2167	35.6931	1791	9.03e-07	0.607884	up	--	--	Biological Process: regulation of transcription, DNA-templated (GO:0006355);; Molecular Function: protein dimerization activity (GO:0046983);;	K18878|3.9e-27|cann:107866053|K18878 BHLH transcription factor Upa20 | (RefSeq) Upa20; transcription factor bHLH137-like	Plant-pathogen interaction (ko04626)	--	--	Helix-loop-helix DNA-binding domain	Transcription factor BEE 2 OS=Arabidopsis thaliana OX=3702 GN=BEE2 PE=1 SV=1	K	Transcription	BR enhanced expression 2 [Arabidopsis thaliana]	biological process: biological regulation (GO:0065007);; molecular function: binding (GO:0005488)
AT1G07620	AT1G07620	1.45965	117	2.35251	178	2.40305	202	0.538759	46	1.01963	85	0.412448	32	9.06e-05	-1.53504	down	--	--	--	--	--	--	--	Domain of unknown function (DUF4378)	Protein TRM32 OS=Arabidopsis thaliana OX=3702 GN=TRM32 PE=2 SV=1	S	Function unknown	GTP-binding protein Obg/CgtA [Arabidopsis thaliana]	--
AT5G45350	AT5G45350	111.279	3754	109.739	3536	120.949	4297	71.6227	2564	58.413	2042	64.4779	2071	1.44e-09	-0.714905	down	--	--	--	--	--	--	--	--	--	--	--	proline-rich family protein [Arabidopsis thaliana]	--
AT3G05640	AT3G05640	6.7024	430	6.52136	400	5.05378	337	13.4212	887	8.22264	548	12.4091	735	1.11e-05	0.962347	up	--	--	Molecular Function: protein serine/threonine phosphatase activity (GO:0004722);;	K17506|3.6e-24|mng:MNEG_3991|K17506 protein phosphatase 1L [EC:3.1.3.16] | (RefSeq) hypothetical protein	--	[T]	Signal transduction mechanisms	Protein phosphatase 2C	Probable protein phosphatase 2C 34 OS=Arabidopsis thaliana OX=3702 GN=At3g05640 PE=1 SV=1	T	Signal transduction mechanisms	Protein phosphatase 2C family protein [Arabidopsis thaliana]	biological process: metabolic process (GO:0008152);; biological process: cellular process (GO:0009987);; molecular function: catalytic activity (GO:0003824)
AT1G28660	AT1G28660	16.1858	843	13.5709	665	19.2903	1054	6.15996	338	11.1307	598	6.97015	344	4.3e-05	-0.914681	down	[IR]	Lipid transport and metabolism;; General function prediction only	Molecular Function: hydrolase activity, acting on ester bonds (GO:0016788);;	K01206|1.7e-35|thj:104825554|K01206 alpha-L-fucosidase [EC:3.2.1.51] | (RefSeq) alpha-L-fucosidase 3	Other glycan degradation (ko00511)	--	--	GDSL-like Lipase/Acylhydrolase	GDSL esterase/lipase At1g28660 OS=Arabidopsis thaliana OX=3702 GN=At1g28660 PE=2 SV=1	S	Function unknown	GDSL-like Lipase/Acylhydrolase superfamily protein [Arabidopsis thaliana]	molecular function: catalytic activity (GO:0003824)
AT3G16400	AT3G16400	216.931	16159	200.919	14184	209.864	16390	92.1256	7261	91.6406	6935	116.249	8073	2.18e-14	-0.983333	down	--	--	Biological Process: glucosinolate catabolic process (GO:0019762);; Molecular Function: carbohydrate binding (GO:0030246);; Biological Process: nitrile biosynthetic process (GO:0080028);;	--	--	--	--	Jacalin-like lectin domain	Nitrile-specifier protein 1 OS=Arabidopsis thaliana OX=3702 GN=NSP1 PE=1 SV=2	K	Transcription	nitrile specifier protein 1 [Arabidopsis thaliana]	biological process: metabolic process (GO:0008152);; biological process: cellular process (GO:0009987);; biological process: single-organism process (GO:0044699);; molecular function: binding (GO:0005488)
AT3G49110	AT3G49110	77.8319	4139	72.6209	3636	97.6015	5449	44.4905	2494	55.8698	3063	44.17	2222	8.85e-07	-0.678252	down	--	--	Molecular Function: peroxidase activity (GO:0004601);; Cellular Component: extracellular region (GO:0005576);; Biological Process: response to oxidative stress (GO:0006979);; Molecular Function: heme binding (GO:0020037);; Biological Process: hydrogen peroxide catabolic process (GO:0042744);; Molecular Function: metal ion binding (GO:0046872);;	K00430|1.2e-202|ath:AT3G49110|K00430 peroxidase [EC:1.11.1.7] | (RefSeq) PRXCA; peroxidase CA	Phenylpropanoid biosynthesis (ko00940)	--	--	Peroxidase	Peroxidase 33 OS=Arabidopsis thaliana OX=3702 GN=PER33 PE=1 SV=1	G	Carbohydrate transport and metabolism	peroxidase CA [Arabidopsis thaliana]	biological process: metabolic process (GO:0008152);; biological process: cellular process (GO:0009987);; biological process: single-organism process (GO:0044699);; biological process: response to stimulus (GO:0050896);; biological process: detoxification (GO:0098754);; molecular function: catalytic activity (GO:0003824);; molecular function: antioxidant activity (GO:0016209);; cellular component:…
AT2G23810	AT2G23810	11.0127	552	13.304	628	14.1091	742	26.436	1395	23.2705	1201	17.5513	832	2.12e-08	0.905652	up	--	--	Cellular Component: integral component of membrane (GO:0016021);;	--	--	--	--	Tetraspanin family	Tetraspanin-8 OS=Arabidopsis thaliana OX=3702 GN=TET8 PE=2 SV=1	S	Function unknown	tetraspanin8 [Arabidopsis thaliana]	cellular component: membrane (GO:0016020);; cellular component: membrane part (GO:0044425)
ATCG00720	ATCG00720	4.1948	106	10.2829	245	4.87366	130	2.96273	79	3.46454	91	1.40221	34	0.0145035	-1.20516	down	[C]	Energy production and conversion	Cellular Component: chloroplast thylakoid membrane (GO:0009535);; Biological Process: photosynthesis (GO:0015979);; Cellular Component: integral component of membrane (GO:0016021);; Biological Process: respiratory electron transport chain (GO:0022904);; Molecular Function: electron transporter, transferring electrons within cytochrome b6/f complex of photosystem II activity (GO:0045158);; Molecul…	K02635|7.2e-121|aly:32283095|K02635 cytochrome b6 | (RefSeq) petB, B9N47_pgp039; cytochrome b6	Photosynthesis (ko00195)	[C]	Energy production and conversion	Cytochrome b/b6/petB	Cytochrome b6 OS=Arabidopsis thaliana OX=3702 GN=petB PE=1 SV=1	C	Energy production and conversion	cytochrome b6 [Arabidopsis thaliana]	cellular component: cell (GO:0005623);; cellular component: membrane (GO:0016020);; cellular component: organelle (GO:0043226);; cellular component: organelle part (GO:0044422);; cellular component: cell part (GO:0044464);; biological process: metabolic process (GO:0008152);; biological process: cellular process (GO:0009987);; cellular component: membrane part (GO:0044425);; biological process: s…
AT1G62975	AT1G62975	4.18811	177	4.42812	177	4.24182	189	2.44025	109	2.06111	90	2.11505	85	0.00169677	-0.860009	down	--	--	Molecular Function: DNA binding (GO:0003677);; Biological Process: regulation of transcription from RNA polymerase II promoter (GO:0006357);; Molecular Function: protein dimerization activity (GO:0046983);;	--	--	--	--	Helix-loop-helix DNA-binding domain	Transcription factor bHLH125 OS=Arabidopsis thaliana OX=3702 GN=BHLH125 PE=2 SV=1	K	Transcription	basic helix-loop-helix (bHLH) DNA-binding superfamily protein [Arabidopsis thaliana]	molecular function: binding (GO:0005488);; biological process: biological regulation (GO:0065007)
AT1G26800	AT1G26800	3.10107	149	4.51396	203	4.34791	218	6.89851	348	5.87948	290	5.23705	237	0.0049171	0.692028	up	--	--	Biological Process: reproduction (GO:0000003);; Biological Process: protein polyubiquitination (GO:0000209);; Biological Process: cell morphogenesis (GO:0000902);; Biological Process: cell morphogenesis involved in differentiation (GO:0000904);; Biological Process: developmental process involved in reproduction (GO:0003006);; Molecular Function: molecular_function (GO:0003674);; Molecular Functio…	K11982|1.9e-46|oeu:111406194|K11982 E3 ubiquitin-protein ligase RNF115/126 [EC:2.3.2.27] | (RefSeq) E3 ubiquitin-protein ligase SIRP1 isoform X1	--	[O]	Posttranslational modification, protein turnover, chaperones	Ring finger domain	E3 ubiquitin-protein ligase MPSR1 OS=Arabidopsis thaliana OX=3702 GN=MPSR1 PE=1 SV=1	O	Posttranslational modification, protein turnover, chaperones	RING/U-box superfamily protein [Arabidopsis thaliana]	biological process: reproduction (GO:0000003);; biological process: metabolic process (GO:0008152);; biological process: cellular process (GO:0009987);; biological process: developmental process (GO:0032502);; biological process: single-organism process (GO:0044699);; biological process: cellular component organization or biogenesis (GO:0071840);; biological process: reproductive process (GO:0022…
AT2G43590	AT2G43590	38.2129	1599	53.2187	2097	61.2523	2691	28.3312	1250	19.0083	820	25.98	1029	2.41e-07	-0.951177	down	[R]	General function prediction only	Molecular Function: chitinase activity (GO:0004568);; Biological Process: carbohydrate metabolic process (GO:0005975);; Biological Process: chitin catabolic process (GO:0006032);; Molecular Function: chitin binding (GO:0008061);; Biological Process: cell wall macromolecule catabolic process (GO:0016998);;	K01183|1.8e-158|ath:AT2G43590|K01183 chitinase [EC:3.2.1.14] | (RefSeq) Chitinase family protein	Amino sugar and nucleotide sugar metabolism (ko00520)	[R]	General function prediction only	Chitinase class I	Endochitinase At2g43590 OS=Arabidopsis thaliana OX=3702 GN=At2g43590 PE=2 SV=1	G	Carbohydrate transport and metabolism	Chitinase family protein [Arabidopsis thaliana]	molecular function: catalytic activity (GO:0003824);; biological process: metabolic process (GO:0008152);; molecular function: binding (GO:0005488);; biological process: cellular process (GO:0009987)
AT1G23390	AT1G23390	31.6162	1894	42.4986	2398	29.232	1839	102.46	6471	91.3213	5641	70.0387	3970	1.19e-16	1.44255	up	--	--	Molecular Function: protein binding (GO:0005515);; Cellular Component: cellular_component (GO:0005575);; Cellular Component: intracellular (GO:0005622);; Cellular Component: cell (GO:0005623);; Cellular Component: nucleus (GO:0005634);; Cellular Component: cytoplasm (GO:0005737);; Cellular Component: cytosol (GO:0005829);; Biological Process: proteolysis (GO:0006508);; Biological Process: ubiquit…	--	--	--	--	Kelch motif	F-box/kelch-repeat protein At1g23390 OS=Arabidopsis thaliana OX=3702 GN=At1g23390 PE=2 SV=1	S	Function unknown	Kelch repeat-containing F-box family protein [Arabidopsis thaliana]	molecular function: binding (GO:0005488);; cellular component: cell (GO:0005623);; cellular component: cell part (GO:0044464);; cellular component: organelle (GO:0043226);; biological process: metabolic process (GO:0008152);; biological process: cellular process (GO:0009987)
AT1G18300	AT1G18300	2.93322	122	2.60444	102	1.99802	88	14.0173	613	6.35807	272	7.35917	289	1.66e-09	1.96193	up	[FR]	Nucleotide transport and metabolism;; General function prediction only	Molecular Function: hydrolase activity (GO:0016787);;	K07766|1.2e-115|ath:AT1G18300|K07766 diphosphoinositol-polyphosphate diphosphatase [EC:3.6.1.52] | (RefSeq) NUDT4; nudix hydrolase homolog 4	--	[T]	Signal transduction mechanisms	NUDIX domain	Nudix hydrolase 4 OS=Arabidopsis thaliana OX=3702 GN=NUDT4 PE=1 SV=1	S	Function unknown	nudix hydrolase homolog 4 [Arabidopsis thaliana]	molecular function: catalytic activity (GO:0003824)
AT1G34060	AT1G34060	4.08369	255	4.97084	293	6.67112	438	2.72217	180	2.8007	181	1.89654	113	0.000136303	-0.97173	down	[E]	Amino acid transport and metabolism	Molecular Function: carbon-sulfur lyase activity (GO:0016846);;	K14548|9.1e-145|mesc:110609029|K14548 U3 small nucleolar RNA-associated protein 4 | (RefSeq) LOW QUALITY PROTEIN: U3 small nucleolar RNA-associated protein 4 homolog	Ribosome biogenesis in eukaryotes (ko03008)	--	--	Allinase	Tryptophan aminotransferase-related protein 4 OS=Arabidopsis thaliana OX=3702 GN=TAR4 PE=2 SV=2	S	Function unknown	Pyridoxal phosphate (PLP)-dependent transferases superfamily protein [Arabidopsis thaliana]	molecular function: catalytic activity (GO:0003824)
AT5G14700	AT5G14700	10.38	597	6.31612	342	10.8494	655	5.34144	324	5.48725	326	6.19088	337	0.0135118	-0.593647	down	[M]	Cell wall/membrane/envelope biogenesis	Molecular Function: oxidoreductase activity (GO:0016491);; Molecular Function: oxidoreductase activity, acting on the CH-OH group of donors, NAD or NADP as acceptor (GO:0016616);;	K09753|5.0e-37|ppp:112288176|K09753 cinnamoyl-CoA reductase [EC:1.2.1.44] | (RefSeq) cinnamoyl-CoA reductase 1-like isoform X1	Phenylpropanoid biosynthesis (ko00940)	[V]	Defense mechanisms	NAD dependent epimerase/dehydratase family	Cinnamoyl-CoA reductase-like SNL6 OS=Oryza sativa subsp. japonica OX=39947 GN=SNL6 PE=3 SV=1	M	Cell wall/membrane/envelope biogenesis	NAD(P)-binding Rossmann-fold superfamily protein [Arabidopsis thaliana]	molecular function: catalytic activity (GO:0003824);; biological process: metabolic process (GO:0008152);; biological process: single-organism process (GO:0044699)
AT2G44460	AT2G44460	17.6949	1344	13.7564	984	12.998	1037	1.81411	146	0.970309	76	2.14042	154	4.09e-35	-3.07875	down	[G]	Carbohydrate transport and metabolism	Molecular Function: hydrolase activity, hydrolyzing O-glycosyl compounds (GO:0004553);; Biological Process: carbohydrate metabolic process (GO:0005975);;	K01188|0.0e+00|ath:AT2G44460|K01188 beta-glucosidase [EC:3.2.1.21] | (RefSeq) BGLU28; beta glucosidase 28	Cyanoamino acid metabolism (ko00460);; Starch and sucrose metabolism (ko00500);; Phenylpropanoid biosynthesis (ko00940)	[G]	Carbohydrate transport and metabolism	Glycosyl hydrolase family 1	Beta-glucosidase 28 OS=Arabidopsis thaliana OX=3702 GN=BGLU28 PE=2 SV=1	G	Carbohydrate transport and metabolism	beta glucosidase 28 [Arabidopsis thaliana]	molecular function: catalytic activity (GO:0003824);; biological process: metabolic process (GO:0008152)
[truncated: 1,042 more rows]
