# Supplementary material for: Transcriptomic analysis reveals the functions of H2S as a gasotransmitter independently of Cys in Arabidopsis
Source: Front Plant Sci. 2023 Jun 2;14:1184991. doi: 10.3389/fpls.2023.1184991 (PMC10272727; doi:10.3389/fpls.2023.1184991)
Supplement: Supplementary Figure 1 — Analysis of transcriptome profiles in seedlings responding to H2S and Cys treatment. (A, B) Boxplot and density distribution diagram showing the gene expression features in 9 transcriptome samples of CK, H2S fumigated and Cys treated seedlings. FPKM, fragments per kilobase million. (C) Principal component analysis (PCA) of gene expression in 9 transcriptome samples of CK, H2S fumigated and Cys treated seedlings. [file DataSheet_1.zip › Supplementary Excel S4.XLS]

## Sheet: Supp Excel S4. H2S- but not Cys
Supplementary Excel S4. Information of DEGs regulated by H2S fumigation but not by Cys treatment (FDR < 0.05 and Fold Change >1.5).
#ID	gene_name	CK-rep1	CK-rep2	CK-rep3	Cys-rep1	Cys-rep2	Cys-rep3	H2S-rep1	H2S-rep2	H2S-rep3	CK-rep1_CK-rep2_CK-rep3_vs_Cys-rep1_Cys-rep2_Cys-rep3_edgeR_FDR	CK-rep1_CK-rep2_CK-rep3_vs_Cys-rep1_Cys-rep2_Cys-rep3_edgeR_log2FC	CK-rep1_CK-rep2_CK-rep3_vs_Cys-rep1_Cys-rep2_Cys-rep3_edgeR_(FDR_0.05_FC_1.5)_regulated	CK-rep1_CK-rep2_CK-rep3_vs_H2S-rep1_H2S-rep2_H2S-rep3_edgeR_FDR	CK-rep1_CK-rep2_CK-rep3_vs_H2S-rep1_H2S-rep2_H2S-rep3_edgeR_log2FC	CK-rep1_CK-rep2_CK-rep3_vs_H2S-rep1_H2S-rep2_H2S-rep3_edgeR_(FDR_0.05_FC_1.5)_regulated	COG_class	COG_class_annotation	GO_annotation	KEGG_annotation	KEGG_pathway_annotation	KOG_class	KOG_class_annotation	Pfam_annotation	Swiss_Prot_annotation	eggNOG_class	eggNOG_class_annotation	NR_annotation	GO_second_level_annotation
AT1G02920	AT1G02920	77.2481	89.2688	105.686	62.1381	118.924	105.102	19.986	52.0999	15.6827	0.962577	-0.020773	normal	4.13e-05	-1.62553	down	[O]	Posttranslational modification, protein turnover, chaperones	Biological Process: response to acid chemical (GO:0001101);; Biological Process: response to oomycetes (GO:0002239);; Biological Process: immune system process (GO:0002376);; Molecular Function: molecular_function (GO:0003674);; Molecular Function: catalytic activity (GO:0003824);; Molecular Function: glutathione transferase activity (GO:0004364);; Molecular Function: binding (GO:0005488);; Molec…	K00799|5.2e-116|ath:AT1G02920|K00799 glutathione S-transferase [EC:2.5.1.18] | (RefSeq) GSTF7; glutathione S-transferase 7	Glutathione metabolism (ko00480)	[O]	Posttranslational modification, protein turnover, chaperones	Glutathione S-transferase, N-terminal domain	Glutathione S-transferase F7 OS=Arabidopsis thaliana OX=3702 GN=GSTF7 PE=2 SV=3	O	Posttranslational modification, protein turnover, chaperones	glutathione S-transferase 7 [Arabidopsis thaliana]	biological process: response to stimulus (GO:0050896);; biological process: multi-organism process (GO:0051704);; biological process: immune system process (GO:0002376);; molecular function: catalytic activity (GO:0003824);; molecular function: binding (GO:0005488);; cellular component: extracellular region (GO:0005576);; cellular component: cell (GO:0005623);; cellular component: cell part (GO:0…
AT1G02930	AT1G02930	93.1129	101.548	89.3674	106.798	116.482	133.486	30.3056	56.9994	23.0966	0.072967	0.24072	normal	9.03e-07	-1.35263	down	[O]	Posttranslational modification, protein turnover, chaperones	Biological Process: response to acid chemical (GO:0001101);; Biological Process: response to oomycetes (GO:0002239);; Biological Process: immune system process (GO:0002376);; Molecular Function: molecular_function (GO:0003674);; Molecular Function: catalytic activity (GO:0003824);; Molecular Function: glutathione transferase activity (GO:0004364);; Molecular Function: binding (GO:0005488);; Molec…	K00799|6.8e-116|ath:AT1G02930|K00799 glutathione S-transferase [EC:2.5.1.18] | (RefSeq) GSTF6; glutathione S-transferase 6	Glutathione metabolism (ko00480)	[O]	Posttranslational modification, protein turnover, chaperones	Glutathione S-transferase, N-terminal domain	Glutathione S-transferase F6 OS=Arabidopsis thaliana OX=3702 GN=GSTF6 PE=2 SV=2	O	Posttranslational modification, protein turnover, chaperones	glutathione S-transferase 6 [Arabidopsis thaliana]	biological process: response to stimulus (GO:0050896);; biological process: multi-organism process (GO:0051704);; biological process: immune system process (GO:0002376);; molecular function: catalytic activity (GO:0003824);; molecular function: binding (GO:0005488);; cellular component: extracellular region (GO:0005576);; cellular component: cell (GO:0005623);; cellular component: cell part (GO:0…
AT1G04770	AT1G04770	16.7656	23.4518	21.6492	33.2506	33.4748	29.6795	33.0379	44.2979	35.156	0.000265805	0.560217	normal	1.79e-07	0.875564	up	[R]	General function prediction only	Molecular Function: protein binding (GO:0005515);; Cellular Component: cellular_component (GO:0005575);; Cellular Component: intracellular (GO:0005622);; Cellular Component: cell (GO:0005623);; Cellular Component: nucleus (GO:0005634);; Cellular Component: nucleoplasm (GO:0005654);; Biological Process: regulation of carbohydrate metabolic process (GO:0006109);; Biological Process: regulation of s…	K14152|1.1e-61|cpep:111783531|K14152 phosphoribosyl-ATP pyrophosphohydrolase / phosphoribosyl-AMP cyclohydrolase / histidinol dehydrogenase [EC:3.6.1.31 3.5.4.19 1.1.1.23] | (RefSeq) uncharacterized protein LOC111783531	Histidine metabolism (ko00340);; Biosynthesis of amino acids (ko01230)	--	--	Tetratricopeptide repeat	Protein SULFUR DEFICIENCY-INDUCED 2 OS=Arabidopsis thaliana OX=3702 GN=At1g04770 PE=2 SV=1	S	Function unknown	Tetratricopeptide repeat (TPR)-like superfamily protein [Arabidopsis thaliana]	molecular function: binding (GO:0005488);; cellular component: cell (GO:0005623);; cellular component: cell part (GO:0044464);; cellular component: organelle (GO:0043226);; cellular component: organelle part (GO:0044422);; biological process: biological regulation (GO:0065007);; biological process: response to stimulus (GO:0050896);; biological process: cellular process (GO:0009987);; biological …
AT1G05575	AT1G05575	0.449184	1.19705	0.787531	1.06865	3.10559	1.54719	4.05039	3.92195	2.37649	--	--	--	6.2e-05	2.05187	up	--	--	--	--	--	--	--	--	--	S	Function unknown	transmembrane protein [Arabidopsis thaliana]	--
AT1G07135	AT1G07135	1.25617	1.66799	2.6613	3.39921	2.11303	2.73633	22.7886	15.3031	17.7314	0.393623	0.464434	normal	2.72e-33	3.30751	up	--	--	Cellular Component: anchored component of membrane (GO:0031225);; Biological Process: cellular response to hypoxia (GO:0071456);;	--	--	--	--	--	--	S	Function unknown	glycine-rich protein [Arabidopsis thaliana]	cellular component: membrane (GO:0016020);; cellular component: membrane part (GO:0044425);; biological process: cellular process (GO:0009987);; biological process: response to stimulus (GO:0050896)
AT1G10560	AT1G10560	0.360599	0.404777	0.604901	0.461926	0.325641	0.342761	2.30524	0.856442	1.0754	0.539897	-0.364737	normal	0.00418434	1.62171	up	[L]	Replication, recombination and repair	Molecular Function: ubiquitin-protein transferase activity (GO:0004842);;	K10260|1.1e-13|mpp:MICPUCDRAFT_56233|K10260 F-box and WD-40 domain protein 7 | (RefSeq) WD40 repeat protein	Ubiquitin mediated proteolysis (ko04120)	[S]	Function unknown	U-box domain	U-box domain-containing protein 18 OS=Arabidopsis thaliana OX=3702 GN=PUB18 PE=1 SV=1	O	Posttranslational modification, protein turnover, chaperones	plant U-box 18 [Arabidopsis thaliana]	molecular function: catalytic activity (GO:0003824)
AT1G13245	AT1G13245	58.9954	48.2279	53.9949	60.0351	66.3475	67.5698	85.1827	91.3188	74.2238	0.301465	0.177203	normal	2.25e-05	0.646462	up	--	--	Biological Process: shoot system development (GO:0048367);;	--	--	--	--	DVL family	--	S	Function unknown	hypothetical protein ARALYDRAFT_888682 [Arabidopsis lyrata subsp. lyrata]	biological process: multicellular organismal process (GO:0032501);; biological process: developmental process (GO:0032502);; biological process: single-organism process (GO:0044699)
AT1G13260	AT1G13260	19.2342	27.8681	21.8001	25.8796	30.3858	27.1799	63.4382	64.8085	54.1693	0.308397	0.195565	normal	1.44e-24	1.41913	up	--	--	Molecular Function: DNA binding (GO:0003677);; Molecular Function: transcription factor activity, sequence-specific DNA binding (GO:0003700);; Cellular Component: nucleus (GO:0005634);;	K09287|1.7e-193|ath:AT1G13260|K09287 RAV-like factor | (RefSeq) RAV1; related to ABI3/VP1 1	--	--	--	B3 DNA binding domain	AP2/ERF and B3 domain-containing transcription factor RAV1 OS=Arabidopsis thaliana OX=3702 GN=RAV1 PE=1 SV=1	K	Transcription	related to ABI3/VP1 1 [Arabidopsis thaliana]	molecular function: binding (GO:0005488);; biological process: biological regulation (GO:0065007);; molecular function: nucleic acid binding transcription factor activity (GO:0001071);; cellular component: cell (GO:0005623);; cellular component: organelle (GO:0043226);; cellular component: cell part (GO:0044464)
AT1G13470	AT1G13470	0.8222	2.31862	4.12962	1.97806	2.23124	2.92406	0.39464	1.09727	0.603066	0.900183	-0.116401	normal	0.0402988	-1.76236	down	--	--	Cellular Component: extracellular region (GO:0005576);;	K00993|1.9e-108|bna:106453259|K00993 ethanolaminephosphotransferase [EC:2.7.8.1] | (RefSeq) uncharacterized protein LOC106453259	Phosphonate and phosphinate metabolism (ko00440);; Glycerophospholipid metabolism (ko00564);; Ether lipid metabolism (ko00565)	--	--	Protein of unknown function (DUF1262)	--	S	Function unknown	hypothetical protein (DUF1262) [Arabidopsis thaliana]	cellular component: extracellular region (GO:0005576)
AT1G15010	AT1G15010	0.1712	0.373311	0.60552	0.659312	0.375035	0.7757	2.1188	1.90814	1.83028	--	--	--	4.04e-05	2.22471	up	--	--	Cellular Component: integral component of membrane (GO:0016021);; Biological Process: defense response to fungus (GO:0050832);; Biological Process: cellular response to hypoxia (GO:0071456);;	--	--	--	--	--	--	S	Function unknown	mediator of RNA polymerase II transcription subunit [Arabidopsis thaliana]	cellular component: membrane (GO:0016020);; cellular component: membrane part (GO:0044425);; biological process: response to stimulus (GO:0050896);; biological process: multi-organism process (GO:0051704);; biological process: cellular process (GO:0009987)
AT1G17860	AT1G17860	17.4658	21.182	21.3734	24.607	25.4169	20.5206	13.428	12.1039	11.8617	0.527608	0.153058	normal	0.000555295	-0.670369	down	--	--	Molecular Function: endopeptidase inhibitor activity (GO:0004866);;	--	--	--	--	Trypsin and protease inhibitor	Kunitz trypsin inhibitor 5 OS=Arabidopsis thaliana OX=3702 GN=KTI5 PE=2 SV=1	O	Posttranslational modification, protein turnover, chaperones	Kunitz family trypsin and protease inhibitor protein [Arabidopsis thaliana]	biological process: biological regulation (GO:0065007);; molecular function: molecular function regulator (GO:0098772)
AT1G18300	AT1G18300	3.01437	1.66104	2.74499	2.93322	2.60444	1.99802	14.0173	6.35807	7.35917	0.925846	-0.0671645	normal	2.29e-07	1.89534	up	[FR]	Nucleotide transport and metabolism;; General function prediction only	Molecular Function: hydrolase activity (GO:0016787);;	K07766|1.2e-115|ath:AT1G18300|K07766 diphosphoinositol-polyphosphate diphosphatase [EC:3.6.1.52] | (RefSeq) NUDT4; nudix hydrolase homolog 4	--	[T]	Signal transduction mechanisms	NUDIX domain	Nudix hydrolase 4 OS=Arabidopsis thaliana OX=3702 GN=NUDT4 PE=1 SV=1	S	Function unknown	nudix hydrolase homolog 4 [Arabidopsis thaliana]	molecular function: catalytic activity (GO:0003824)
AT1G18740	AT1G18740	9.49531	9.12569	9.35308	15.2064	13.2649	14.867	14.4502	15.0917	13.3427	0.000123092	0.545933	normal	3.06e-05	0.627711	up	--	--	Cellular Component: nucleus (GO:0005634);; Cellular Component: cytoplasm (GO:0005737);; Biological Process: cold acclimation (GO:0009631);; Cellular Component: integral component of membrane (GO:0016021);;	--	--	--	--	Protein BYPASS1-related	Protein ROH1 OS=Arabidopsis thaliana OX=3702 GN=ROH1 PE=1 SV=1	S	Function unknown	unknown [Arabidopsis thaliana]	cellular component: cell (GO:0005623);; cellular component: organelle (GO:0043226);; cellular component: cell part (GO:0044464);; biological process: response to stimulus (GO:0050896);; cellular component: membrane (GO:0016020);; cellular component: membrane part (GO:0044425)
AT1G19770	AT1G19770	30.8201	37.858	35.5151	32.4545	39.5955	37.2041	77.7684	68.3678	51.5236	0.950173	-0.0168538	normal	2.97e-09	0.935189	up	--	--	Molecular Function: purine nucleoside transmembrane transporter activity (GO:0015211);; Cellular Component: integral component of membrane (GO:0016021);;	--	--	--	--	Purine nucleobase transmembrane transport	Purine permease 14 OS=Arabidopsis thaliana OX=3702 GN=PUP14 PE=1 SV=1	Q	Secondary metabolites biosynthesis, transport and catabolism	purine permease 14 [Arabidopsis thaliana]	biological process: single-organism process (GO:0044699);; biological process: localization (GO:0051179);; molecular function: transporter activity (GO:0005215);; cellular component: membrane (GO:0016020);; cellular component: membrane part (GO:0044425)
AT1G20823	AT1G20823	7.83013	8.27257	9.44158	9.60337	9.16594	10.5032	14.328	10.4632	13.9367	0.729258	0.106658	normal	0.0310916	0.608321	up	--	--	Cellular Component: integral component of membrane (GO:0016021);;	K19040|7.0e-30|lja:Lj1g3v1287000.1|K19040 E3 ubiquitin-protein ligase ATL10/75/76/77/78 [EC:2.3.2.27] | (RefSeq) Lj1g3v1287000.1; -	--	[O]	Posttranslational modification, protein turnover, chaperones	Ring finger domain	RING-H2 finger protein ATL80 OS=Arabidopsis thaliana OX=3702 GN=ATL80 PE=2 SV=1	O	Posttranslational modification, protein turnover, chaperones	RING/U-box superfamily protein [Arabidopsis thaliana]	cellular component: membrane (GO:0016020);; cellular component: membrane part (GO:0044425)
AT1G21110	AT1G21110	4.00687	6.42478	5.37646	3.3456	5.99121	5.99914	2.63926	2.97303	2.47537	0.765322	-0.134694	normal	0.00120087	-0.947791	down	[H]	Coenzyme transport and metabolism	Molecular Function: O-methyltransferase activity (GO:0008171);; Biological Process: methylation (GO:0032259);; Molecular Function: protein dimerization activity (GO:0046983);;	K22703|4.6e-216|ath:AT1G21110|K22703 hydroxy-3-indolylmethylglucosinolate O-methyltransferase [EC:2.1.1.-] | (RefSeq) IGMT3; O-methyltransferase family protein	--	[R]	General function prediction only	O-methyltransferase domain	Indole glucosinolate O-methyltransferase 3 OS=Arabidopsis thaliana OX=3702 GN=IGMT3 PE=2 SV=1	S	Function unknown	O-methyltransferase family protein [Arabidopsis thaliana]	biological process: metabolic process (GO:0008152);; molecular function: catalytic activity (GO:0003824);; molecular function: binding (GO:0005488)
AT1G21240	AT1G21240	0.363112	1.00331	4.25335	0.642599	1.71399	2.10004	0.223247	0.456921	0.067152	0.699543	-0.450574	normal	0.00977283	-2.88561	down	[M]	Cell wall/membrane/envelope biogenesis	Molecular Function: protein kinase activity (GO:0004672);; Molecular Function: calcium ion binding (GO:0005509);; Molecular Function: ATP binding (GO:0005524);; Cellular Component: integral component of membrane (GO:0016021);; Molecular Function: polysaccharide binding (GO:0030247);;	K23544|1.2e-95|brp:103842861|K23544 serine incorporator 1/3 | (RefSeq) serine incorporator 3	--	--	--	Protein tyrosine and serine/threonine kinase	Wall-associated receptor kinase 3 OS=Arabidopsis thaliana OX=3702 GN=WAK3 PE=2 SV=2	T	Signal transduction mechanisms	wall associated kinase 3 [Arabidopsis thaliana]	biological process: metabolic process (GO:0008152);; biological process: cellular process (GO:0009987);; molecular function: catalytic activity (GO:0003824);; molecular function: binding (GO:0005488);; cellular component: membrane (GO:0016020);; cellular component: membrane part (GO:0044425)
AT1G21910	AT1G21910	0.874264	1.48869	1.14118	1.52784	1.92257	2.26817	4.74872	9.19838	4.57786	0.130017	0.61729	normal	2.54e-11	2.40405	up	--	--	Molecular Function: DNA binding (GO:0003677);; Molecular Function: transcription factor activity, sequence-specific DNA binding (GO:0003700);; Cellular Component: nucleus (GO:0005634);;	K09286|1.4e-21|soe:110785057|K09286 EREBP-like factor | (RefSeq) ethylene-responsive transcription factor ERF023	--	--	--	AP2 domain	Ethylene-responsive transcription factor ERF012 OS=Arabidopsis thaliana OX=3702 GN=ERF012 PE=2 SV=1	K	Transcription	Integrase-type DNA-binding superfamily protein [Arabidopsis thaliana]	molecular function: binding (GO:0005488);; biological process: biological regulation (GO:0065007);; molecular function: nucleic acid binding transcription factor activity (GO:0001071);; cellular component: cell (GO:0005623);; cellular component: organelle (GO:0043226);; cellular component: cell part (GO:0044464)
AT1G23710	AT1G23710	5.26985	5.50509	4.72528	6.82561	6.78834	7.48151	16.4125	11.4763	9.02662	0.109027	0.358457	normal	8.87e-08	1.26384	up	--	--	Biological Process: cellular response to hypoxia (GO:0071456);;	K07904|6.2e-06|crb:17879594|K07904 Ras-related protein Rab-11A | (RefSeq) LOW QUALITY PROTEIN: ras and EF-hand domain-containing protein	Endocytosis (ko04144)	--	--	Protein of unknown function (DUF1645)	--	S	Function unknown	hypothetical protein (DUF1645) [Arabidopsis thaliana]	biological process: cellular process (GO:0009987);; biological process: response to stimulus (GO:0050896)
AT1G25550	AT1G25550	29.0316	28.5035	32.3658	32.5533	35.402	34.2163	49.9189	51.0964	43.0827	0.597535	0.0976169	normal	1.82e-07	0.690306	up	--	--	Molecular Function: DNA binding (GO:0003677);; Cellular Component: nucleus (GO:0005634);;	K14491|2.2e-10|bna:106417794|K14491 two-component response regulator ARR-B family | (RefSeq) two-component response regulator ARR18	Plant hormone signal transduction (ko04075)	--	--	Myb-like DNA-binding domain	Transcription factor HHO3 OS=Arabidopsis thaliana OX=3702 GN=HHO3 PE=1 SV=1	K	Transcription	myb-like transcription factor family protein [Arabidopsis thaliana]	molecular function: binding (GO:0005488);; cellular component: cell (GO:0005623);; cellular component: organelle (GO:0043226);; cellular component: cell part (GO:0044464)
AT1G26390	AT1G26390	0.636471	1.78358	3.73949	1.36284	2.80859	2.17012	0.227496	0.624869	0.123607	0.968035	-0.0520351	normal	0.00161612	-2.60414	down	[C]	Energy production and conversion	Molecular Function: oxidoreductase activity (GO:0016491);; Molecular Function: FAD binding (GO:0071949);;	K22395|8.2e-150|tcc:18595174|K22395 cinnamyl-alcohol dehydrogenase [EC:1.1.1.195] | (RefSeq) flavin-dependent oxidoreductase FOX2	Phenylpropanoid biosynthesis (ko00940)	--	--	FAD binding domain	Berberine bridge enzyme-like 4 OS=Arabidopsis thaliana OX=3702 GN=FOX2 PE=2 SV=1	C	Energy production and conversion	FAD-binding Berberine family protein [Arabidopsis thaliana]	molecular function: catalytic activity (GO:0003824);; molecular function: binding (GO:0005488)
AT1G26410	AT1G26410	1.52378	1.59022	2.481	0.650559	1.91214	2.02219	0.278423	0.071152	0.10665	0.525402	-0.394207	normal	2.02e-13	-3.51077	down	[C]	Energy production and conversion	Molecular Function: oxidoreductase activity (GO:0016491);; Molecular Function: flavin adenine dinucleotide binding (GO:0050660);;	K22395|5.4e-144|tcc:18595174|K22395 cinnamyl-alcohol dehydrogenase [EC:1.1.1.195] | (RefSeq) flavin-dependent oxidoreductase FOX2	Phenylpropanoid biosynthesis (ko00940)	--	--	FAD binding domain	Berberine bridge enzyme-like 6 OS=Arabidopsis thaliana OX=3702 GN=FOX4 PE=2 SV=1	C	Energy production and conversion	FAD-binding Berberine family protein [Arabidopsis thaliana]	molecular function: catalytic activity (GO:0003824);; molecular function: binding (GO:0005488)
AT1G26420	AT1G26420	2.55839	3.59298	4.35015	1.69884	3.54579	3.51178	0.930149	1.44008	0.570675	0.414792	-0.357039	normal	3.42e-06	-1.81738	down	[C]	Energy production and conversion	Molecular Function: oxidoreductase activity (GO:0016491);; Molecular Function: FAD binding (GO:0071949);;	K22395|9.4e-146|tcc:18595174|K22395 cinnamyl-alcohol dehydrogenase [EC:1.1.1.195] | (RefSeq) flavin-dependent oxidoreductase FOX2	Phenylpropanoid biosynthesis (ko00940)	--	--	FAD binding domain	Berberine bridge enzyme-like 7 OS=Arabidopsis thaliana OX=3702 GN=FOX5 PE=3 SV=1	C	Energy production and conversion	FAD-binding Berberine family protein [Arabidopsis thaliana]	molecular function: catalytic activity (GO:0003824);; molecular function: binding (GO:0005488)
AT1G26800	AT1G26800	4.52785	3.21071	3.37226	3.10107	4.51396	4.34791	6.89851	5.87948	5.23705	0.992871	0.0124469	normal	0.0495879	0.706541	up	--	--	Biological Process: reproduction (GO:0000003);; Biological Process: protein polyubiquitination (GO:0000209);; Biological Process: cell morphogenesis (GO:0000902);; Biological Process: cell morphogenesis involved in differentiation (GO:0000904);; Biological Process: developmental process involved in reproduction (GO:0003006);; Molecular Function: molecular_function (GO:0003674);; Molecular Functio…	K11982|1.9e-46|oeu:111406194|K11982 E3 ubiquitin-protein ligase RNF115/126 [EC:2.3.2.27] | (RefSeq) E3 ubiquitin-protein ligase SIRP1 isoform X1	--	[O]	Posttranslational modification, protein turnover, chaperones	Ring finger domain	E3 ubiquitin-protein ligase MPSR1 OS=Arabidopsis thaliana OX=3702 GN=MPSR1 PE=1 SV=1	O	Posttranslational modification, protein turnover, chaperones	RING/U-box superfamily protein [Arabidopsis thaliana]	biological process: reproduction (GO:0000003);; biological process: metabolic process (GO:0008152);; biological process: cellular process (GO:0009987);; biological process: developmental process (GO:0032502);; biological process: single-organism process (GO:0044699);; biological process: cellular component organization or biogenesis (GO:0071840);; biological process: reproductive process (GO:0022…
AT1G27100	AT1G27100	16.558	16.5794	16.8838	20.0906	20.71	21.2955	28.587	23.8605	23.4905	0.0785267	0.225611	normal	8.13e-06	0.613413	up	--	--	Cellular Component: vacuole (GO:0005773);;	--	--	--	--	Domain of unknown function (DUF569)	--	S	Function unknown	Actin cross-linking protein [Arabidopsis thaliana]	cellular component: cell (GO:0005623);; cellular component: organelle (GO:0043226);; cellular component: cell part (GO:0044464)
AT1G27730	AT1G27730	3.06043	3.90109	5.76924	5.91783	7.64692	7.28503	37.5554	39.6316	22.5296	0.0556434	0.616621	normal	1.83e-31	2.96769	up	--	--	Biological Process: reproduction (GO:0000003);; Molecular Function: transcription regulatory region sequence-specific DNA binding (GO:0000976);; Molecular Function: RNA polymerase II regulatory region sequence-specific DNA binding (GO:0000977);; Molecular Function: RNA polymerase II core promoter proximal region sequence-specific DNA binding (GO:0000978);; Molecular Function: core promoter proxim…	--	--	[R]	General function prediction only	C2H2-type zinc finger	Zinc finger protein ZAT10 OS=Arabidopsis thaliana OX=3702 GN=ZAT10 PE=2 SV=1	S	Function unknown	T22C5.18 [Arabidopsis thaliana]	biological process: reproduction (GO:0000003);; molecular function: binding (GO:0005488);; biological process: response to stimulus (GO:0050896);; biological process: reproductive process (GO:0022414);; biological process: developmental process (GO:0032502);; biological process: biological regulation (GO:0065007);; molecular function: nucleic acid binding transcription factor activity (GO:0001071…
AT1G28330	AT1G28330	20.6164	21.9478	16.7336	20.2228	21.8609	16.7636	34.2772	26.7279	24.4856	0.82791	-0.0680133	normal	0.00428109	0.601176	up	--	--	Biological Process: biological_process (GO:0008150);; Biological Process: response to carbohydrate (GO:0009743);; Biological Process: response to sucrose (GO:0009744);; Biological Process: response to hexose (GO:0009746);; Biological Process: response to glucose (GO:0009749);; Biological Process: response to fructose (GO:0009750);; Biological Process: response to organic substance (GO:0010033);; …	--	--	--	--	Dormancy/auxin associated protein	Dormancy-associated protein 1 OS=Arabidopsis thaliana OX=3702 GN=DRM1 PE=1 SV=1	S	Function unknown	dormancy-associated protein-like 1 [Arabidopsis thaliana]	biological process: response to stimulus (GO:0050896)
AT1G28370	AT1G28370	0.316479	1.37684	1.85057	2.07275	1.36508	2.14961	3.80651	3.97409	2.95947	0.439251	0.563741	normal	0.0238397	1.59311	up	--	--	Molecular Function: DNA binding (GO:0003677);; Molecular Function: transcription factor activity, sequence-specific DNA binding (GO:0003700);; Cellular Component: nucleus (GO:0005634);;	K09286|3.9e-90|ath:AT1G28370|K09286 EREBP-like factor | (RefSeq) ERF11; ERF domain protein 11	--	--	--	AP2 domain	Ethylene-responsive transcription factor 11 OS=Arabidopsis thaliana OX=3702 GN=ERF11 PE=1 SV=1	K	Transcription	ERF domain protein 11 [Arabidopsis thaliana]	molecular function: binding (GO:0005488);; biological process: biological regulation (GO:0065007);; molecular function: nucleic acid binding transcription factor activity (GO:0001071);; cellular component: cell (GO:0005623);; cellular component: organelle (GO:0043226);; cellular component: cell part (GO:0044464)
AT1G30700	AT1G30700	0.558917	1.31404	0.963215	0.528205	1.37832	0.652195	0.181997	0.279254	0.264759	0.782849	-0.223892	normal	0.000387842	-1.9092	down	[C]	Energy production and conversion	Molecular Function: oxidoreductase activity (GO:0016491);; Molecular Function: FAD binding (GO:0071949);;	K22395|4.9e-155|hbr:110634568|K22395 cinnamyl-alcohol dehydrogenase [EC:1.1.1.195] | (RefSeq) berberine bridge enzyme-like 15	Phenylpropanoid biosynthesis (ko00940)	--	--	FAD binding domain	Berberine bridge enzyme-like 8 OS=Arabidopsis thaliana OX=3702 GN=At1g30700 PE=2 SV=1	C	Energy production and conversion	FAD-binding Berberine family protein [Arabidopsis thaliana]	molecular function: catalytic activity (GO:0003824);; molecular function: binding (GO:0005488)
AT1G30900	AT1G30900	2.12531	2.94465	3.64961	2.44545	2.05802	5.1888	1.48198	1.1256	1.22872	0.948099	0.048747	normal	0.00110457	-1.17098	down	--	--	Molecular Function: calcium ion binding (GO:0005509);; Cellular Component: integral component of membrane (GO:0016021);;	K01859|3.5e-232|sita:101771169|K01859 chalcone isomerase [EC:5.5.1.6] | (RefSeq) vacuolar-sorting receptor 1	Flavonoid biosynthesis (ko00941)	--	--	PA domain	Vacuolar-sorting receptor 6 OS=Arabidopsis thaliana OX=3702 GN=VSR6 PE=2 SV=3	U	Intracellular trafficking, secretion, and vesicular transport	VACUOLAR SORTING RECEPTOR 6 [Arabidopsis thaliana]	molecular function: binding (GO:0005488);; cellular component: membrane (GO:0016020);; cellular component: membrane part (GO:0044425)
AT1G32640	AT1G32640	14.8911	12.0062	12.9315	22.2602	17.6461	19.8593	23.5964	19.7554	16.8086	0.00134671	0.500533	normal	0.00115778	0.604687	up	--	--	Molecular Function: protein dimerization activity (GO:0046983);;	K13422|0.0e+00|ath:AT1G32640|K13422 transcription factor MYC2 | (RefSeq) MYC2; Basic helix-loop-helix (bHLH) DNA-binding family protein	MAPK signaling pathway - plant (ko04016);; Plant hormone signal transduction (ko04075)	--	--	bHLH-MYC and R2R3-MYB transcription factors N-terminal	Transcription factor MYC2 OS=Arabidopsis thaliana OX=3702 GN=MYC2 PE=1 SV=2	K	Transcription	Basic helix-loop-helix (bHLH) DNA-binding family protein [Arabidopsis thaliana]	molecular function: binding (GO:0005488)
AT1G32928	AT1G32928	0.807068	0.577352	0.440304	0.813365	1.07702	0.499045	4.07832	1.63984	2.06061	--	--	--	0.000490987	2.06228	up	--	--	Biological Process: cellular response to hypoxia (GO:0071456);;	--	--	--	--	--	--	S	Function unknown	Avr9/Cf-9 rapidly elicited protein [Arabidopsis thaliana]	biological process: cellular process (GO:0009987);; biological process: response to stimulus (GO:0050896)
AT1G34420	AT1G34420	0.678055	0.794994	1.03822	0.851281	0.769906	1.06668	0.425359	0.430103	0.295994	1	0.0017591	normal	0.0333867	-1.10579	down	[T]	Signal transduction mechanisms	Molecular Function: protein kinase activity (GO:0004672);; Molecular Function: ATP binding (GO:0005524);; Cellular Component: integral component of membrane (GO:0016021);;	K00924|2.2e-36|oeu:111392161|K00924 kinase [EC:2.7.1.-] | (RefSeq) receptor protein kinase CLAVATA1-like	--	--	--	Leucine rich repeat	Leucine-rich repeat receptor-like tyrosine-protein kinase PXC3 OS=Arabidopsis thaliana OX=3702 GN=PXC3 PE=2 SV=1	S	Function unknown	leucine-rich repeat transmembrane protein kinase family protein [Arabidopsis thaliana]	biological process: metabolic process (GO:0008152);; biological process: cellular process (GO:0009987);; molecular function: catalytic activity (GO:0003824);; molecular function: binding (GO:0005488);; cellular component: membrane (GO:0016020);; cellular component: membrane part (GO:0044425)
AT1G35140	AT1G35140	3.01315	2.82605	3.47189	2.56379	3.74415	3.60915	6.67468	9.06573	3.37714	1	0.00293088	normal	0.0296572	1.04381	up	--	--	Biological Process: response to hypoxia (GO:0001666);; Cellular Component: cellular_component (GO:0005575);; Cellular Component: cell wall (GO:0005618);; Cellular Component: intracellular (GO:0005622);; Cellular Component: cell (GO:0005623);; Cellular Component: cytoplasm (GO:0005737);; Cellular Component: Golgi apparatus (GO:0005794);; Biological Process: response to stress (GO:0006950);; Biolog…	K00020|3.9e-19|mtr:MTR_8g088900|K00020 3-hydroxyisobutyrate dehydrogenase [EC:1.1.1.31] | (RefSeq) 6-phosphogluconate dehydrogenase-like protein	Valine, leucine and isoleucine degradation (ko00280)	--	--	Phosphate-induced protein 1 conserved region	Protein EXORDIUM-like 1 OS=Arabidopsis thaliana OX=3702 GN=EXL1 PE=2 SV=1	--	--	Phosphate-responsive 1 family protein [Arabidopsis thaliana]	biological process: response to stimulus (GO:0050896);; cellular component: cell (GO:0005623);; cellular component: cell part (GO:0044464);; cellular component: organelle (GO:0043226);; biological process: growth (GO:0040007)
AT1G35210	AT1G35210	0.612262	0.943671	1.00794	0.935141	2.16822	1.88236	8.10529	8.41322	3.81175	--	--	--	4.07e-13	2.98488	up	--	--	--	--	--	--	--	Protein of unknown function (DUF740)	--	S	Function unknown	At1g35210 [Arabidopsis thaliana]	--
AT1G35710	AT1G35710	7.11832	11.4175	12.0161	7.26443	10.4817	14.5213	6.48012	6.53639	3.72351	0.973219	-0.0177757	normal	0.00418434	-0.856438	down	[M]	Cell wall/membrane/envelope biogenesis	Molecular Function: protein kinase activity (GO:0004672);; Molecular Function: ATP binding (GO:0005524);; Cellular Component: integral component of membrane (GO:0016021);;	K13415|3.7e-83|han:110929858|K13415 protein brassinosteroid insensitive 1 [EC:2.7.10.1 2.7.11.1] | (RefSeq) systemin receptor SR160-like	Plant hormone signal transduction (ko04075)	--	--	Leucine rich repeat	Probable leucine-rich repeat receptor-like protein kinase At1g35710 OS=Arabidopsis thaliana OX=3702 GN=At1g35710 PE=1 SV=1	S	Function unknown	kinase family with leucine-rich repeat domain-containing protein [Arabidopsis thaliana]	biological process: metabolic process (GO:0008152);; biological process: cellular process (GO:0009987);; molecular function: catalytic activity (GO:0003824);; molecular function: binding (GO:0005488);; cellular component: membrane (GO:0016020);; cellular component: membrane part (GO:0044425)
AT1G36622	AT1G36622	2.56054	5.03554	4.51666	0.741687	4.87617	2.97928	0.912615	1.47863	1.24468	0.448166	-0.584399	normal	0.000499706	-1.69139	down	--	--	Cellular Component: integral component of membrane (GO:0016021);;	--	--	--	--	--	--	--	--	transmembrane protein [Arabidopsis thaliana]	cellular component: membrane (GO:0016020);; cellular component: membrane part (GO:0044425)
AT1G51890	AT1G51890	1.85646	1.97749	4.66315	0.741267	2.56241	2.16361	0.708998	1.69619	0.360883	0.19861	-0.740511	normal	0.0311415	-1.61595	down	--		Molecular Function: protein kinase activity (GO:0004672);; Molecular Function: ATP binding (GO:0005524);; Cellular Component: integral component of membrane (GO:0016021);;	K16224|3.6e-187|bna:106356473|K16224 senescence-induced receptor-like serine/threonine-protein kinase | (RefSeq) senescence-induced receptor-like serine/threonine-protein kinase	MAPK signaling pathway - plant (ko04016);; Plant-pathogen interaction (ko04626)	--	--	Malectin-like domain	Probable LRR receptor-like protein kinase At1g51890 OS=Arabidopsis thaliana OX=3702 GN=At1g51890 PE=1 SV=2	T	Signal transduction mechanisms	Leucine-rich repeat protein kinase family protein [Arabidopsis thaliana]	biological process: metabolic process (GO:0008152);; biological process: cellular process (GO:0009987);; molecular function: catalytic activity (GO:0003824);; molecular function: binding (GO:0005488);; cellular component: membrane (GO:0016020);; cellular component: membrane part (GO:0044425)
AT1G54740	AT1G54740	8.74007	9.28055	8.71397	8.80573	9.51068	8.93852	16.0913	15.8004	10.4659	0.841957	-0.0566391	normal	0.00342145	0.674784	up	--	--	--	--	--	--	--	Fantastic Four meristem regulator	--	S	Function unknown	FANTASTIC four-like protein (DUF3049) [Arabidopsis thaliana]	--
AT1G57990	AT1G57990	13.2573	17.912	14.6546	18.5119	19.8828	21.409	37.1499	42.1642	22.2814	0.0560489	0.298676	normal	1.22e-07	1.16006	up	--	--	Molecular Function: purine nucleoside transmembrane transporter activity (GO:0015211);; Cellular Component: integral component of membrane (GO:0016021);;	K07893|7.9e-09|ini:109192111|K07893 Ras-related protein Rab-6A | (RefSeq) ras-related protein RABH1b-like	--	--	--	Purine nucleobase transmembrane transport	Probable purine permease 18 OS=Arabidopsis thaliana OX=3702 GN=PUP18 PE=1 SV=1	--	--	purine permease 18 [Arabidopsis thaliana]	biological process: single-organism process (GO:0044699);; biological process: localization (GO:0051179);; molecular function: transporter activity (GO:0005215);; cellular component: membrane (GO:0016020);; cellular component: membrane part (GO:0044425)
AT1G65486	AT1G65486	16.0638	18.5899	20.5842	19.262	21.1743	18.898	10.3549	9.54671	9.01833	0.964104	0.0200892	normal	0.000592541	-0.939935	down	--	--	Cellular Component: integral component of membrane (GO:0016021);;	--	--	--	--	--	--	--	--	transmembrane protein [Arabidopsis thaliana]	cellular component: membrane (GO:0016020);; cellular component: membrane part (GO:0044425)
AT1G65500	AT1G65500	8.11746	10.0138	14.765	16.9366	12.1642	11.4278	3.4727	2.09524	2.14276	0.626429	0.216693	normal	1.4e-08	-2.07289	down	--	--	--	--	--	--	--	--	--	--	--	transmembrane protein [Arabidopsis thaliana]	--
AT1G65690	AT1G65690	2.81997	3.05165	6.03194	3.43088	9.17992	10.6217	1.07845	1.43867	1.06804	0.079386	0.853395	normal	0.00018589	-1.71045	down	--	--	Cellular Component: integral component of membrane (GO:0016021);;	--	--	--	--	Late embryogenesis abundant protein	NDR1/HIN1-like protein 6 OS=Arabidopsis thaliana OX=3702 GN=NHL6 PE=1 SV=1	S	Function unknown	Late embryogenesis abundant (LEA) hydroxyproline-rich glycoprotein family [Arabidopsis thaliana]	cellular component: membrane (GO:0016020);; cellular component: membrane part (GO:0044425)
AT1G65845	AT1G65845	17.4702	28.2655	20.7641	15.6713	22.3881	19.3584	11.4184	11.2607	8.51734	0.29696	-0.292966	normal	1.56e-05	-1.07101	down	--	--	Cellular Component: integral component of membrane (GO:0016021);;	--	--	--	--	--	--	--	--	hypothetical protein [Arabidopsis thaliana]	cellular component: membrane (GO:0016020);; cellular component: membrane part (GO:0044425)
AT1G66090	AT1G66090	1.10809	1.20179	1.51053	1.82367	1.81231	1.73077	4.30483	5.84542	2.48306	0.309139	0.398663	normal	3.37e-06	1.72128	up	[R]	General function prediction only	Biological Process: defense response (GO:0006952);; Biological Process: signal transduction (GO:0007165);; Molecular Function: ADP binding (GO:0043531);; Biological Process: cellular response to hypoxia (GO:0071456);;	K09338|9.3e-128|brp:103838097|K09338 homeobox-leucine zipper protein | (RefSeq) LOW QUALITY PROTEIN: homeobox-leucine zipper protein HAT7	--	--	--	TIR domain	Disease resistance protein RML1A OS=Arabidopsis thaliana OX=3702 GN=RLM1A PE=3 SV=1	--	--	Disease resistance protein (TIR-NBS class) [Arabidopsis thaliana]	biological process: response to stimulus (GO:0050896);; biological process: cellular process (GO:0009987);; biological process: biological regulation (GO:0065007);; molecular function: binding (GO:0005488)
AT1G66400	AT1G66400	2.14199	3.00369	2.14642	2.18027	2.56942	2.8232	9.95784	8.30945	6.33413	0.980474	-0.0258829	normal	1.65e-09	1.76128	up	[T]	Signal transduction mechanisms	Molecular Function: calcium ion binding (GO:0005509);;	K13448|8.8e-68|ath:AT1G66400|K13448 calcium-binding protein CML | (RefSeq) CML23; calmodulin like 23	Plant-pathogen interaction (ko04626)	[T]	Signal transduction mechanisms	EF hand	Probable calcium-binding protein CML23 OS=Arabidopsis thaliana OX=3702 GN=CML23 PE=2 SV=1	DTZ	Cell cycle control, cell division, chromosome partitioning;; Signal transduction mechanisms;; Cytoskeleton	calmodulin like 23 [Arabidopsis thaliana]	molecular function: binding (GO:0005488)
AT1G66500	AT1G66500	2.16141	1.4956	1.76176	1.40921	1.39283	1.21473	3.63331	3.23919	3.04014	0.185785	-0.515825	normal	0.0207943	0.880609	up	--	--	Molecular Function: RNA polymerase II core binding (GO:0000993);; Molecular Function: basal transcription machinery binding (GO:0001098);; Molecular Function: basal RNA polymerase II transcription machinery binding (GO:0001099);; Molecular Function: molecular_function (GO:0003674);; Molecular Function: nucleic acid binding (GO:0003676);; Molecular Function: RNA binding (GO:0003723);; Molecular Fu…	K14400|6.5e-235|ath:AT1G66500|K14400 pre-mRNA cleavage complex 2 protein Pcf11 | (RefSeq) Pre-mRNA cleavage complex II	mRNA surveillance pathway (ko03015)	[A]	RNA processing and modification	--	Polyadenylation and cleavage factor homolog 1 OS=Arabidopsis thaliana OX=3702 GN=PCFS1 PE=1 SV=1	A	RNA processing and modification	Pre-mRNA cleavage complex II [Arabidopsis thaliana]	molecular function: binding (GO:0005488);; cellular component: cell (GO:0005623);; cellular component: cell part (GO:0044464);; cellular component: organelle (GO:0043226);; cellular component: organelle part (GO:0044422);; cellular component: membrane-enclosed lumen (GO:0031974);; cellular component: macromolecular complex (GO:0032991);; biological process: metabolic process (GO:0008152);; biolog…
AT1G68030	AT1G68030	0.704202	0.770336	0.434709	1.04882	1.36791	0.557364	1.74717	2.03259	1.20034	--	--	--	0.0113744	1.37787	up	--	--	Molecular Function: metal ion binding (GO:0046872);;	--	--	--	--	--	--	S	Function unknown	RING/FYVE/PHD zinc finger superfamily protein [Arabidopsis thaliana]	molecular function: binding (GO:0005488)
AT1G68840	AT1G68840	16.775	31.8466	19.5743	32.9615	32.2122	33.2694	74.513	73.8927	59.5258	0.0399734	0.441213	normal	4.67e-17	1.63521	up	--	--	Molecular Function: DNA binding (GO:0003677);; Molecular Function: transcription factor activity, sequence-specific DNA binding (GO:0003700);; Cellular Component: nucleus (GO:0005634);;	K09287|5.2e-201|ath:AT1G68840|K09287 RAV-like factor | (RefSeq) RAV2; related to ABI3/VP1 2	--	--	--	B3 DNA binding domain	AP2/ERF and B3 domain-containing transcription repressor RAV2 OS=Arabidopsis thaliana OX=3702 GN=RAV2 PE=1 SV=1	K	Transcription	related to ABI3/VP1 2 [Arabidopsis thaliana]	molecular function: binding (GO:0005488);; biological process: biological regulation (GO:0065007);; molecular function: nucleic acid binding transcription factor activity (GO:0001071);; cellular component: cell (GO:0005623);; cellular component: organelle (GO:0043226);; cellular component: cell part (GO:0044464)
AT1G69890	AT1G69890	3.7481	3.84706	4.11167	4.14807	5.37149	5.95655	6.76998	10.2103	6.66926	0.286774	0.310425	normal	6.11e-05	1.02219	up	--	--	--	--	--	--	--	Domain of unknown function (DUF569)	--	S	Function unknown	actin cross-linking protein (DUF569) [Arabidopsis thaliana]	--
AT1G72910	AT1G72910	9.43581	10.1043	12.8937	7.78393	10.3323	6.61002	36.462	30.356	20.044	0.0559434	-0.473858	normal	1.49e-11	1.42739	up	--	--	Cellular Component: mitochondrion (GO:0005739);; Biological Process: signal transduction (GO:0007165);; Molecular Function: ADP binding (GO:0043531);; Biological Process: cellular response to hypoxia (GO:0071456);;	K09338|2.4e-50|brp:103838097|K09338 homeobox-leucine zipper protein | (RefSeq) LOW QUALITY PROTEIN: homeobox-leucine zipper protein HAT7	--	--	--	TIR domain	Toll/interleukin-1 receptor-like protein OS=Arabidopsis thaliana OX=3702 GN=TIR PE=1 SV=1	--	--	Toll-Interleukin-Resistance (TIR) domain-containing protein [Arabidopsis thaliana]	cellular component: cell (GO:0005623);; cellular component: organelle (GO:0043226);; cellular component: cell part (GO:0044464);; biological process: cellular process (GO:0009987);; biological process: biological regulation (GO:0065007);; molecular function: binding (GO:0005488);; biological process: response to stimulus (GO:0050896)
AT1G72920	AT1G72920	4.21437	2.87094	4.06056	4.17503	4.05326	3.88072	27.1038	20.1387	16.5874	0.958546	0.0310529	normal	2.58e-31	2.52072	up	--	--	Biological Process: signal transduction (GO:0007165);; Biological Process: response to wounding (GO:0009611);; Biological Process: cellular response to hypoxia (GO:0071456);;	K09338|1.7e-37|brp:103838097|K09338 homeobox-leucine zipper protein | (RefSeq) LOW QUALITY PROTEIN: homeobox-leucine zipper protein HAT7	--	--	--	TIR domain	Toll/interleukin-1 receptor-like protein OS=Arabidopsis thaliana OX=3702 GN=TIR PE=1 SV=1	--	--	Toll-Interleukin-Resistance (TIR) domain family protein [Arabidopsis thaliana]	biological process: cellular process (GO:0009987);; biological process: biological regulation (GO:0065007);; biological process: response to stimulus (GO:0050896)
AT1G72940	AT1G72940	6.19575	4.82374	4.47742	7.32429	7.11907	6.46307	15.5065	14.66	11.5596	0.151691	0.351285	normal	8.79e-16	1.44077	up	--	--	Biological Process: signal transduction (GO:0007165);; Molecular Function: ADP binding (GO:0043531);; Biological Process: cellular response to hypoxia (GO:0071456);;	K00695|1.1e-55|mtr:MTR_6g478030|K00695 sucrose synthase [EC:2.4.1.13] | (RefSeq) sucrose synthase	Starch and sucrose metabolism (ko00500)	--	--	TIR domain	Toll/interleukin-1 receptor-like protein OS=Arabidopsis thaliana OX=3702 GN=TIR PE=1 SV=1	--	--	Toll-Interleukin-Resistance (TIR) domain-containing protein [Arabidopsis thaliana]	biological process: cellular process (GO:0009987);; biological process: biological regulation (GO:0065007);; molecular function: binding (GO:0005488);; biological process: response to stimulus (GO:0050896)
AT1G73540	AT1G73540	7.56446	8.4947	9.52315	9.93502	10.2438	9.15343	63.1306	28.864	36.7889	0.710817	0.113155	normal	2.53e-21	2.33951	up	[V]	Defense mechanisms	Molecular Function: hydrolase activity (GO:0016787);;	K07766|3.1e-110|ath:AT1G73540|K07766 diphosphoinositol-polyphosphate diphosphatase [EC:3.6.1.52] | (RefSeq) NUDT21; nudix hydrolase homolog 21	--	[T]	Signal transduction mechanisms	NUDIX domain	Nudix hydrolase 21, chloroplastic OS=Arabidopsis thaliana OX=3702 GN=NUDT21 PE=2 SV=1	S	Function unknown	nudix hydrolase homolog 21 [Arabidopsis thaliana]	molecular function: catalytic activity (GO:0003824)
AT1G74930	AT1G74930	1.52662	2.21193	1.6954	2.15608	1.55236	1.95656	18.6783	16.1455	13.0014	1	-0.00773026	normal	1.1e-47	3.1469	up	--	--	Molecular Function: DNA binding (GO:0003677);; Molecular Function: transcription factor activity, sequence-specific DNA binding (GO:0003700);; Cellular Component: nucleus (GO:0005634);;	K09286|8.2e-23|ccav:112509229|K09286 EREBP-like factor | (RefSeq) dehydration-responsive element-binding protein 3-like	--	--	--	AP2 domain	Ethylene-responsive transcription factor ERF018 OS=Arabidopsis thaliana OX=3702 GN=ERF018 PE=2 SV=1	K	Transcription	Integrase-type DNA-binding superfamily protein [Arabidopsis thaliana]	molecular function: binding (GO:0005488);; biological process: biological regulation (GO:0065007);; molecular function: nucleic acid binding transcription factor activity (GO:0001071);; cellular component: cell (GO:0005623);; cellular component: organelle (GO:0043226);; cellular component: cell part (GO:0044464)
AT1G76600	AT1G76600	1.50452	3.27113	2.50856	3.86374	2.62122	3.46488	8.3113	10.648	4.59352	0.453158	0.365451	normal	2.17e-05	1.69335	up	--	--	--	--	--	--	--	Domain of unknown function (DUF4228)	--	S	Function unknown	poly polymerase [Arabidopsis thaliana]	--
AT1G80440	AT1G80440	22.4165	17.8693	21.2966	21.9562	27.1798	27.8115	60.8463	48.2433	43.5061	0.198451	0.229274	normal	4.16e-18	1.31746	up	--	--	Cellular Component: ubiquitin ligase complex (GO:0000151);; Molecular Function: molecular_function (GO:0003674);; Molecular Function: binding (GO:0005488);; Molecular Function: protein binding (GO:0005515);; Cellular Component: cellular_component (GO:0005575);; Cellular Component: intracellular (GO:0005622);; Cellular Component: cell (GO:0005623);; Cellular Component: cytoplasm (GO:0005737);; Cel…	--	--	[R]	General function prediction only	Kelch motif	F-box/kelch-repeat protein At1g80440 OS=Arabidopsis thaliana OX=3702 GN=At1g80440 PE=2 SV=1	S	Function unknown	Galactose oxidase/kelch repeat superfamily protein [Arabidopsis thaliana]	cellular component: cell (GO:0005623);; cellular component: macromolecular complex (GO:0032991);; cellular component: cell part (GO:0044464);; molecular function: binding (GO:0005488);; biological process: metabolic process (GO:0008152);; biological process: cellular process (GO:0009987);; biological process: biological regulation (GO:0065007)
AT1G80840	AT1G80840	1.07332	2.2803	1.13906	1.46373	1.10121	1.57322	7.31499	6.94034	2.43236	0.785152	-0.185464	normal	0.000159696	1.90808	up	--	--	Molecular Function: transcription factor activity, sequence-specific DNA binding (GO:0003700);; Cellular Component: nucleus (GO:0005634);; Molecular Function: sequence-specific DNA binding (GO:0043565);;	K18835|7.2e-18|spen:107016938|K18835 WRKY transcription factor 2 | (RefSeq) probable WRKY transcription factor 3	Plant-pathogen interaction (ko04626)	--	--	WRKY DNA -binding domain	Probable WRKY transcription factor 40 OS=Arabidopsis thaliana OX=3702 GN=WRKY40 PE=1 SV=1	K	Transcription	WRKY DNA-binding protein 40 [Arabidopsis thaliana]	biological process: biological regulation (GO:0065007);; molecular function: nucleic acid binding transcription factor activity (GO:0001071);; cellular component: cell (GO:0005623);; cellular component: organelle (GO:0043226);; cellular component: cell part (GO:0044464);; molecular function: binding (GO:0005488)
AT2G14560	AT2G14560	17.9449	29.981	77.1211	34.7285	65.2397	52.4344	11.3763	25.3787	6.17377	0.766141	0.223287	normal	0.0333867	-1.60659	down	--	--	Biological Process: response to acid chemical (GO:0001101);; Biological Process: response to stress (GO:0006950);; Biological Process: defense response (GO:0006952);; Biological Process: biological_process (GO:0008150);; Biological Process: response to external stimulus (GO:0009605);; Biological Process: response to biotic stimulus (GO:0009607);; Biological Process: response to fungus (GO:0009620…	K08238|2.5e-25|brp:103847104|K08238 xyloglucan 6-xylosyltransferase [EC:2.4.2.39] | (RefSeq) probable xyloglucan 6-xylosyltransferase 3	--	--	--	LURP-one-related	Protein LURP1 OS=Arabidopsis thaliana OX=3702 GN=LURP1 PE=2 SV=1	--	--	LURP-one-like protein (DUF567) [Arabidopsis thaliana]	biological process: response to stimulus (GO:0050896);; biological process: multi-organism process (GO:0051704)
AT2G14610	AT2G14610	1.03824	17.1345	234.615	149.621	259.892	114.497	4.92471	3.1154	0.455421	0.563732	0.959799	normal	0.0044803	-4.90199	down	[S]	Function unknown	Cellular Component: extracellular region (GO:0005576);;	K13449|1.6e-93|ath:AT2G14610|K13449 pathogenesis-related protein 1 | (RefSeq) PR1; pathogenesis-related protein 1	MAPK signaling pathway - plant (ko04016);; Plant hormone signal transduction (ko04075);; Plant-pathogen interaction (ko04626)	[S]	Function unknown	Cysteine-rich secretory protein family	Pathogenesis-related protein 1 OS=Arabidopsis thaliana OX=3702 GN=At2g14610 PE=1 SV=1	S	Function unknown	pathogenesis-related protein 1 [Arabidopsis thaliana]	cellular component: extracellular region (GO:0005576)
AT2G17740	AT2G17740	4.30782	4.69843	9.82954	1.33156	8.0249	3.37695	1.73179	2.03775	1.159	0.381362	-0.655183	normal	8.17e-06	-1.91671	down	--	--	Biological Process: megagametogenesis (GO:0009561);; Biological Process: microgametogenesis (GO:0055046);;	--	--	--	--	C1 domain	--	--	--	Cysteine/Histidine-rich C1 domain family protein [Arabidopsis thaliana]	biological process: multicellular organismal process (GO:0032501);; biological process: single-organism process (GO:0044699)
AT2G18150	AT2G18150	1.0579	1.29011	0.938156	1.19252	1.39831	3.00061	1.93136	2.77447	3.08878	0.175867	0.66842	normal	0.00260365	1.25792	up	--	--	Molecular Function: peroxidase activity (GO:0004601);; Cellular Component: extracellular region (GO:0005576);; Biological Process: response to oxidative stress (GO:0006979);; Molecular Function: heme binding (GO:0020037);; Biological Process: hydrogen peroxide catabolic process (GO:0042744);; Molecular Function: metal ion binding (GO:0046872);;	K00430|1.2e-189|ath:AT2G18150|K00430 peroxidase [EC:1.11.1.7] | (RefSeq) Peroxidase superfamily protein	Phenylpropanoid biosynthesis (ko00940)	--	--	Peroxidase	Peroxidase 15 OS=Arabidopsis thaliana OX=3702 GN=PER15 PE=2 SV=1	G	Carbohydrate transport and metabolism	Peroxidase superfamily protein [Arabidopsis thaliana]	biological process: metabolic process (GO:0008152);; biological process: cellular process (GO:0009987);; biological process: single-organism process (GO:0044699);; biological process: response to stimulus (GO:0050896);; biological process: detoxification (GO:0098754);; molecular function: catalytic activity (GO:0003824);; molecular function: antioxidant activity (GO:0016209);; cellular component:…
AT2G18210	AT2G18210	0.311628	0.78423	0.831678	0.844252	1.32258	0.923764	1.75372	1.97016	1.34574	--	--	--	0.0273647	1.36676	up	--	--	--	--	--	--	--	--	--	S	Function unknown	hypothetical protein AT2G18210 [Arabidopsis thaliana]	--
AT2G20670	AT2G20670	14.3213	11.2268	14.2393	10.7746	14.9822	10.0226	48.766	49.2591	39.8962	0.39126	-0.239121	normal	5.72e-37	1.80036	up	--	--	--	--	--	--	--	PDDEXK-like family of unknown function	--	S	Function unknown	sugar phosphate exchanger, putative (DUF506) [Arabidopsis thaliana]	--
AT2G22500	AT2G22500	16.7096	17.8469	18.4043	25.2203	25.602	32.162	36.9723	28.0343	26.4306	5.45e-06	0.556692	normal	3.09e-07	0.798598	up	--	--	Biological Process: mitochondrial transport (GO:0006839);; Cellular Component: integral component of membrane (GO:0016021);; Cellular Component: mitochondrial membrane (GO:0031966);;	K15104|1.4e-170|ath:AT2G22500|K15104 solute carrier family 25 (mitochondrial oxoglutarate transporter), member 11 | (RefSeq) UCP5; uncoupling protein 5	--	[C]	Energy production and conversion	Mitochondrial carrier protein	Mitochondrial uncoupling protein 5 OS=Arabidopsis thaliana OX=3702 GN=PUMP5 PE=2 SV=1	S	Function unknown	uncoupling protein 5 [Arabidopsis thaliana]	biological process: localization (GO:0051179);; cellular component: membrane (GO:0016020);; cellular component: membrane part (GO:0044425);; cellular component: cell (GO:0005623);; cellular component: organelle (GO:0043226);; cellular component: organelle part (GO:0044422);; cellular component: cell part (GO:0044464)
AT2G23200	AT2G23200	8.38402	11.8328	13.1902	7.60007	8.58702	8.85588	7.59987	8.02974	6.29642	0.00552935	-0.502163	normal	0.0152614	-0.596155	down	[T]	Signal transduction mechanisms	Molecular Function: protein kinase activity (GO:0004672);; Molecular Function: ATP binding (GO:0005524);; Cellular Component: integral component of membrane (GO:0016021);;	K13435|8.0e-91|spen:107018783|K13435 serine/threonine-protein kinase Pto | (RefSeq) receptor-like protein kinase HERK 1 isoform X2	Plant-pathogen interaction (ko04626)	[T]	Signal transduction mechanisms	Protein tyrosine and serine/threonine kinase	Probable receptor-like protein kinase At2g23200 OS=Arabidopsis thaliana OX=3702 GN=At2g23200 PE=3 SV=1	T	Signal transduction mechanisms	Protein kinase superfamily protein [Arabidopsis thaliana]	biological process: metabolic process (GO:0008152);; biological process: cellular process (GO:0009987);; molecular function: catalytic activity (GO:0003824);; molecular function: binding (GO:0005488);; cellular component: membrane (GO:0016020);; cellular component: membrane part (GO:0044425)
AT2G23810	AT2G23810	10.983	9.18711	13.3842	11.0127	13.304	14.1091	26.436	23.2705	17.5513	0.734791	0.101454	normal	1.11e-06	1.00786	up	--	--	Cellular Component: integral component of membrane (GO:0016021);;	--	--	--	--	Tetraspanin family	Tetraspanin-8 OS=Arabidopsis thaliana OX=3702 GN=TET8 PE=2 SV=1	S	Function unknown	tetraspanin8 [Arabidopsis thaliana]	cellular component: membrane (GO:0016020);; cellular component: membrane part (GO:0044425)
AT2G24550	AT2G24550	8.19971	7.15094	7.90986	5.64482	8.79186	7.74017	18.6881	15.5688	12.0303	0.620305	-0.160561	normal	5.76e-07	1.00139	up	--	--	--	--	--	[K]	Transcription	--	--	S	Function unknown	major centromere autoantigen B-like protein [Arabidopsis thaliana]	--
AT2G25000	AT2G25000	5.20049	4.38034	7.35825	5.03808	7.53633	8.11707	2.92884	3.14088	1.93514	0.640109	0.189784	normal	0.00423422	-1.07077	down	--	--	Molecular Function: transcription factor activity, sequence-specific DNA binding (GO:0003700);; Cellular Component: nucleus (GO:0005634);; Molecular Function: sequence-specific DNA binding (GO:0043565);;	K18834|3.1e-20|mcha:111007823|K18834 WRKY transcription factor 1 | (RefSeq) WRKY transcription factor 1 isoform X1	Plant-pathogen interaction (ko04626)	--	--	WRKY DNA -binding domain	Probable WRKY transcription factor 60 OS=Arabidopsis thaliana OX=3702 GN=WRKY60 PE=1 SV=1	--	--	WRKY DNA-binding protein 60 [Arabidopsis thaliana]	biological process: biological regulation (GO:0065007);; molecular function: nucleic acid binding transcription factor activity (GO:0001071);; cellular component: cell (GO:0005623);; cellular component: organelle (GO:0043226);; cellular component: cell part (GO:0044464);; molecular function: binding (GO:0005488)
AT2G25200	AT2G25200	3.39597	3.94087	4.27407	1.93142	3.56439	1.24029	7.26581	8.17749	5.02844	0.0580773	-0.853439	normal	0.00961925	0.827338	up	--	--	--	K10406|1.4e-20|mtr:MTR_5g096570|K10406 kinesin family member C2/C3 | (RefSeq) kinesin heavy chain, putative	--	--	--	Plant protein of unknown function (DUF868)	--	S	Function unknown	hypothetical protein (DUF868) [Arabidopsis thaliana]	--
AT2G25510	AT2G25510	345.326	419.712	702.742	373.428	477.961	440.401	345.171	260.762	216.038	0.400399	-0.271891	normal	0.016456	-0.824888	down	--	--	Cellular Component: integral component of membrane (GO:0016021);;	--	--	--	--	--	--	--	--	transmembrane protein [Arabidopsis thaliana]	cellular component: membrane (GO:0016020);; cellular component: membrane part (GO:0044425)
AT2G25735	AT2G25735	3.74731	3.28469	4.83081	4.19103	6.57253	5.51627	9.74734	13.1804	6.36513	0.39798	0.358765	normal	0.000397807	1.30468	up	--	--	--	--	--	--	--	--	--	S	Function unknown	hypothetical protein AT2G25735 [Arabidopsis thaliana]	--
AT2G26530	AT2G26530	3.19033	3.77924	3.53713	3.39816	4.76077	3.44529	19.6536	15.9586	10.9186	0.886329	0.0631848	normal	1.59e-25	2.1566	up	--	--	--	K19042|1.4e-08|nnu:104610044|K19042 E3 ubiquitin-protein ligase BOI and related proteins [EC:2.3.2.27] | (RefSeq) uncharacterized LOC104610044	--	--	--	Protein of unknown function (DUF1645)	--	S	Function unknown	AR781, pheromone receptor-like protein (DUF1645) [Arabidopsis thaliana]	--
AT2G28400	AT2G28400	1.52295	0.779923	1.20976	1.22259	1.4885	4.37578	4.96582	2.7939	4.87594	0.163467	0.891037	normal	3.26e-05	1.8483	up	--	--	--	K20855|1.5e-06|pavi:110763119|K20855 beta-1,3-galactosyltransferase 1/2/3/4/5/7/8 [EC:2.4.1.-] | (RefSeq) probable beta-1,3-galactosyltransferase 2	--	--	--	Senescence regulator	--	S	Function unknown	senescence regulator (Protein of unknown function, DUF584) [Arabidopsis thaliana]	--
AT2G30230	AT2G30230	4.07399	3.10018	3.68663	3.70089	4.42318	4.38495	8.09964	6.48573	6.82472	0.817398	0.11487	normal	0.00151432	0.985912	up	--	--	--	K12761|5.9e-28|ini:109164801|K12761 carbon catabolite-derepressing protein kinase [EC:2.7.11.1] | (RefSeq) CBL-interacting serine/threonine-protein kinase 7-like	--	--	--	Domain of unknown function (DUF4228)	--	S	Function unknown	6,7-dimethyl-8-ribityllumazine synthase [Arabidopsis thaliana]	--
AT2G30670	AT2G30670	1.89146	2.82836	1.79731	1.60229	1.24443	1.00827	0.822682	0.934372	0.994104	0.0579381	-0.816193	normal	0.0282345	-1.22454	down	[IQR]	Lipid transport and metabolism;; Secondary metabolites biosynthesis, transport and catabolism;; General function prediction only	--	K08081|9.3e-147|ath:AT2G30670|K08081 tropinone reductase I [EC:1.1.1.206] | (RefSeq) NAD(P)-binding Rossmann-fold superfamily protein	Tropane, piperidine and pyridine alkaloid biosynthesis (ko00960)	[R]	General function prediction only	Enoyl-(Acyl carrier protein) reductase	Tropinone reductase homolog At2g30670 OS=Arabidopsis thaliana OX=3702 GN=At2g30670 PE=3 SV=1	S	Function unknown	NAD(P)-binding Rossmann-fold superfamily protein [Arabidopsis thaliana]	--
AT2G30750	AT2G30750	7.283	11.1206	16.2391	7.38658	11.798	12.3639	1.82134	2.74496	1.09701	0.578093	-0.230207	normal	2.2e-14	-2.59815	down	[QV]	Secondary metabolites biosynthesis, transport and catabolism;; Defense mechanisms	Molecular Function: monooxygenase activity (GO:0004497);; Molecular Function: iron ion binding (GO:0005506);; Molecular Function: oxidoreductase activity, acting on paired donors, with incorporation or reduction of molecular oxygen (GO:0016705);; Molecular Function: heme binding (GO:0020037);;	K11868|7.5e-286|ath:AT2G30750|K11868 indoleacetaldoxime dehydratase [EC:4.99.1.6] | (RefSeq) CYP71A12; cytochrome P450 family 71 polypeptide	Tryptophan metabolism (ko00380)	[Q]	Secondary metabolites biosynthesis, transport and catabolism	Cytochrome P450	Cytochrome P450 71A12 OS=Arabidopsis thaliana OX=3702 GN=CYP71A12 PE=2 SV=1	Q	Secondary metabolites biosynthesis, transport and catabolism	At2g30750/T11J7.14 [Arabidopsis thaliana]	biological process: metabolic process (GO:0008152);; biological process: single-organism process (GO:0044699);; molecular function: catalytic activity (GO:0003824);; molecular function: binding (GO:0005488)
AT2G35640	AT2G35640	0.762843	1.31592	0.582151	1.33249	1.17564	1.76403	2.65006	2.06003	2.12819	0.234936	0.607937	normal	0.00539862	1.37889	up	--	--	Molecular Function: DNA binding (GO:0003677);; Molecular Function: transcription factor activity, sequence-specific DNA binding (GO:0003700);; Biological Process: regulation of transcription, DNA-templated (GO:0006355);;	--	--	--	--	Myb/SANT-like DNA-binding domain	Trihelix transcription factor ASR3 OS=Arabidopsis thaliana OX=3702 GN=ASR3 PE=1 SV=1	S	Function unknown	Homeodomain-like superfamily protein [Arabidopsis thaliana]	molecular function: binding (GO:0005488);; biological process: biological regulation (GO:0065007);; molecular function: nucleic acid binding transcription factor activity (GO:0001071)
AT2G36790	AT2G36790	5.96166	7.47954	5.65643	9.91311	8.05276	9.95241	9.34055	10.6717	8.4487	0.0108805	0.465562	normal	0.0058857	0.5905	up	--	--	Molecular Function: UDP-glycosyltransferase activity (GO:0008194);;	K22771|1.1e-289|ath:AT2G36790|K22771 flavonol-3-O-L-rhamnoside-7-O-glucosyltransferase [EC:2.4.1.-] | (RefSeq) UGT73C6; UDP-glucosyl transferase 73C6	Flavone and flavonol biosynthesis (ko00944)	[GC]	Carbohydrate transport and metabolism;; Energy production and conversion	UDP-glucoronosyl and UDP-glucosyl transferase	UDP-glycosyltransferase 73C6 OS=Arabidopsis thaliana OX=3702 GN=UGT73C6 PE=2 SV=1	S	Function unknown	UDP-glucosyl transferase 73C6 [Arabidopsis thaliana]	molecular function: catalytic activity (GO:0003824)
AT2G38790	AT2G38790	3.57789	3.68127	6.33357	4.92549	5.8731	5.02585	9.81414	8.73033	6.1115	0.797134	0.128509	normal	0.0419538	0.861591	up	--	--	--	--	--	--	--	--	--	S	Function unknown	hypothetical protein AT2G38790 [Arabidopsis thaliana]	--
AT2G38870	AT2G38870	59.3404	46.3953	46.8356	39.2249	52.1856	37.6733	39.314	24.9458	32.713	0.124231	-0.325699	normal	0.00745152	-0.641774	down	--	--	Molecular Function: serine-type endopeptidase inhibitor activity (GO:0004867);; Biological Process: response to wounding (GO:0009611);;	K20769|1.2e-13|mesc:110611169|K20769 fatty acid omega-hydroxylase [EC:1.14.-.-] | (RefSeq) cytochrome P450 94A2-like	Cutin, suberine and wax biosynthesis (ko00073)	--	--	Potato inhibitor I family	Protease inhibitor HPI OS=Hevea brasiliensis OX=3981 GN=PI1 PE=1 SV=2	S	Function unknown	Serine protease inhibitor, potato inhibitor I-type family protein [Arabidopsis thaliana]	biological process: biological regulation (GO:0065007);; molecular function: molecular function regulator (GO:0098772);; biological process: response to stimulus (GO:0050896)
AT2G38940	AT2G38940	8.408	16.0234	26.648	18.4638	19.1776	20.3736	7.69234	7.30129	9.62254	0.865385	0.0956158	normal	0.0219011	-1.04268	down	[GEPR]	Carbohydrate transport and metabolism;; Amino acid transport and metabolism;; Inorganic ion transport and metabolism;; General function prediction only	Molecular Function: inorganic phosphate transmembrane transporter activity (GO:0005315);; Biological Process: phosphate ion transport (GO:0006817);; Cellular Component: integral component of membrane (GO:0016021);;	K08176|8.7e-309|ath:AT2G38940|K08176 MFS transporter, PHS family, inorganic phosphate transporter | (RefSeq) PHT1;4; phosphate transporter 1;4	--	[P]	Inorganic ion transport and metabolism	Sugar (and other) transporter	Inorganic phosphate transporter 1-4 OS=Arabidopsis thaliana OX=3702 GN=PHT1-4 PE=1 SV=1	G	Carbohydrate transport and metabolism	phosphate transporter 1;4 [Arabidopsis thaliana]	biological process: localization (GO:0051179);; molecular function: transporter activity (GO:0005215);; cellular component: membrane (GO:0016020);; cellular component: membrane part (GO:0044425)
AT2G40000	AT2G40000	11.5611	10.8291	12.484	11.9194	17.7553	13.3926	107.659	69.0761	61.6674	0.359184	0.21709	normal	2.68e-50	2.7807	up	--	--	Biological Process: defense response (GO:0006952);; Biological Process: tryptophan catabolic process to kynurenine (GO:0019441);; Molecular Function: heme binding (GO:0020037);; Molecular Function: metal ion binding (GO:0046872);;	--	--	--	--	Hs1pro-1 protein C-terminus	Nematode resistance protein-like HSPRO2 OS=Arabidopsis thaliana OX=3702 GN=HSPRO2 PE=1 SV=1	S	Function unknown	ortholog of sugar beet HS1 PRO-1 2 [Arabidopsis thaliana]	biological process: response to stimulus (GO:0050896);; biological process: metabolic process (GO:0008152);; biological process: cellular process (GO:0009987);; biological process: single-organism process (GO:0044699);; molecular function: binding (GO:0005488)
AT2G40140	AT2G40140	6.13383	6.6842	6.23763	6.69897	8.60664	7.62836	18.4955	17.9791	10.1687	0.365283	0.181388	normal	3.08e-10	1.30114	up	--	--	Molecular Function: metal ion binding (GO:0046872);;	K23047|4.4e-43|adu:107462256|K23047 E3 ubiquitin-protein ligase UNKL [EC:2.3.2.27] | (RefSeq) zinc finger CCCH domain-containing protein 2	--	[R]	General function prediction only	Ankyrin repeats (many copies)	Zinc finger CCCH domain-containing protein 29 OS=Arabidopsis thaliana OX=3702 GN=At2g40140 PE=1 SV=1	S	Function unknown	zinc finger (CCCH-type) family protein [Arabidopsis thaliana]	molecular function: binding (GO:0005488)
AT2G44380	AT2G44380	1.5436	2.14833	3.21596	0.238708	2.61893	1.45873	0.831085	0.483432	0.492097	0.363032	-0.780006	normal	0.000157596	-1.89281	down	--	--	--	--	--	--	--	C1 domain	--	S	Function unknown	Cysteine/Histidine-rich C1 domain family protein [Arabidopsis thaliana]	--
AT2G44840	AT2G44840	0.507652	0.105272	0.801854	0.878033	0.555017	0.188904	5.68562	4.8937	3.9867	--	--	--	7.99e-12	3.29368	up	--	--	Molecular Function: DNA binding (GO:0003677);; Molecular Function: transcription factor activity, sequence-specific DNA binding (GO:0003700);; Cellular Component: nucleus (GO:0005634);;	K09286|1.0e-125|ath:AT2G44840|K09286 EREBP-like factor | (RefSeq) ERF13; ethylene-responsive element binding factor 13	--	--	--	AP2 domain	Ethylene-responsive transcription factor 13 OS=Arabidopsis thaliana OX=3702 GN=ERF13 PE=1 SV=2	K	Transcription	ethylene-responsive element binding factor 13 [Arabidopsis thaliana]	molecular function: binding (GO:0005488);; biological process: biological regulation (GO:0065007);; molecular function: nucleic acid binding transcription factor activity (GO:0001071);; cellular component: cell (GO:0005623);; cellular component: organelle (GO:0043226);; cellular component: cell part (GO:0044464)
AT3G02550	AT3G02550	1.57192	2.3369	1.53347	1.60821	1.54269	1.80782	2.44978	4.28689	4.52902	0.667875	-0.206007	normal	0.0176011	1.06806	up	--	--	Biological Process: response to acid chemical (GO:0001101);; Biological Process: regulation of transcription, DNA-templated (GO:0006355);; Biological Process: biological_process (GO:0008150);; Biological Process: response to endogenous stimulus (GO:0009719);; Biological Process: response to hormone (GO:0009725);; Biological Process: response to gibberellin (GO:0009739);; Biological Process: regul…	--	--	--	--	Lateral organ boundaries (LOB) domain	LOB domain-containing protein 41 OS=Arabidopsis thaliana OX=3702 GN=LBD41 PE=2 SV=1	S	Function unknown	LOB domain-containing protein 41 [Arabidopsis thaliana]	biological process: response to stimulus (GO:0050896);; biological process: biological regulation (GO:0065007)
AT3G04640	AT3G04640	1.33791	1.10006	1.65051	1.47666	1.56688	2.22567	4.88234	3.49716	3.99396	0.666962	0.261872	normal	2.61e-05	1.59267	up	--	--	Cellular Component: anchored component of membrane (GO:0031225);; Biological Process: cellular response to hypoxia (GO:0071456);;	--	--	--	--	--	--	S	Function unknown	glycine-rich protein [Arabidopsis thaliana]	cellular component: membrane (GO:0016020);; cellular component: membrane part (GO:0044425);; biological process: cellular process (GO:0009987);; biological process: response to stimulus (GO:0050896)
AT3G04720	AT3G04720	104.332	164.975	165.252	206.382	275.206	199.281	72.5287	113.988	78.6663	0.0075244	0.569178	normal	0.009936	-0.699658	down	--	--	Molecular Function: chitin binding (GO:0008061);; Biological Process: defense response to bacterium (GO:0042742);; Biological Process: defense response to fungus (GO:0050832);;	K20547|2.2e-13|ghi:107921085|K20547 basic endochitinase B [EC:3.2.1.14] | (RefSeq) endochitinase 2-like	Amino sugar and nucleotide sugar metabolism (ko00520);; MAPK signaling pathway - plant (ko04016)	[R]	General function prediction only	Barwin family	Hevein-like preproprotein OS=Arabidopsis thaliana OX=3702 GN=HEL PE=1 SV=1	G	Carbohydrate transport and metabolism	pathogenesis-related 4 [Arabidopsis thaliana]	molecular function: binding (GO:0005488);; biological process: response to stimulus (GO:0050896);; biological process: multi-organism process (GO:0051704)
AT3G07350	AT3G07350	4.7407	4.72089	6.15657	4.52649	6.08853	5.04948	13.3015	7.7253	11.4686	0.835115	-0.0853318	normal	3.25e-05	1.0646	up	--	--	Molecular Function: ATP binding (GO:0005524);; Biological Process: cellular response to hypoxia (GO:0071456);;	--	--	--	--	PDDEXK-like family of unknown function	--	S	Function unknown	sulfate/thiosulfate import ATP-binding protein, putative (DUF506) [Arabidopsis thaliana]	molecular function: binding (GO:0005488);; biological process: cellular process (GO:0009987);; biological process: response to stimulus (GO:0050896)
AT3G10020	AT3G10020	54.356	44.5055	55.6459	41.948	58.2566	41.1452	110.697	84.1214	92.8008	0.368785	-0.214104	normal	3.82e-09	0.905041	up	--	--	--	--	--	--	--	--	--	S	Function unknown	plant/protein [Arabidopsis thaliana]	--
AT3G13790	AT3G13790	6.22829	6.82002	8.7984	5.72575	9.02881	10.0686	2.57754	4.25807	2.4715	0.818385	0.0871203	normal	2.52e-06	-1.22287	down	[G]	Carbohydrate transport and metabolism	Molecular Function: hydrolase activity, hydrolyzing O-glycosyl compounds (GO:0004553);; Biological Process: carbohydrate metabolic process (GO:0005975);;	K01193|0.0e+00|ath:AT3G13790|K01193 beta-fructofuranosidase [EC:3.2.1.26] | (RefSeq) ATBFRUCT1; Glycosyl hydrolases family 32 protein	Galactose metabolism (ko00052);; Starch and sucrose metabolism (ko00500)	[G]	Carbohydrate transport and metabolism	Glycosyl hydrolases family 32 N-terminal domain	Beta-fructofuranosidase, insoluble isoenzyme CWINV1 OS=Arabidopsis thaliana OX=3702 GN=CWINV1 PE=1 SV=1	G	Carbohydrate transport and metabolism	Glycosyl hydrolases family 32 protein [Arabidopsis thaliana]	molecular function: catalytic activity (GO:0003824);; biological process: metabolic process (GO:0008152)
AT3G13950	AT3G13950	2.13218	1.10515	4.27717	1.14001	3.32608	4.30698	0.420717	1.06891	0.095538	0.926773	0.106299	normal	0.0199259	-2.20039	down	--	--	Cellular Component: integral component of membrane (GO:0016021);;	K21435|2.6e-19|mtr:MTR_7g099570|K21435 ankyrin repeat domain-containing protein 6 | (RefSeq) ankyrin repeat protein	--	--	--	Domain of unknown function	--	S	Function unknown	ankyrin [Arabidopsis thaliana]	cellular component: membrane (GO:0016020);; cellular component: membrane part (GO:0044425)
AT3G15210	AT3G15210	22.0858	22.8442	21.964	29.7098	27.2711	30.9338	46.3215	39.0559	37.7497	0.0172487	0.308723	normal	1.64e-12	0.892227	up	--	--	Molecular Function: DNA binding (GO:0003677);; Molecular Function: transcription factor activity, sequence-specific DNA binding (GO:0003700);; Cellular Component: nucleus (GO:0005634);;	K09286|1.7e-125|ath:AT3G15210|K09286 EREBP-like factor | (RefSeq) ERF4; ethylene responsive element binding factor 4	--	--	--	AP2 domain	Ethylene-responsive transcription factor 4 OS=Arabidopsis thaliana OX=3702 GN=ERF4 PE=1 SV=1	K	Transcription	ethylene responsive element binding factor 4 [Arabidopsis thaliana]	molecular function: binding (GO:0005488);; biological process: biological regulation (GO:0065007);; molecular function: nucleic acid binding transcription factor activity (GO:0001071);; cellular component: cell (GO:0005623);; cellular component: organelle (GO:0043226);; cellular component: cell part (GO:0044464)
AT3G15630	AT3G15630	9.51603	9.00732	8.17052	6.63237	8.45006	6.72176	17.066	18.5493	11.615	0.161482	-0.377686	normal	0.000808509	0.832108	up	--	--	--	--	--	--	--	--	--	S	Function unknown	plant/protein [Arabidopsis thaliana]	--
AT3G16720	AT3G16720	4.82143	6.95496	4.75244	7.9471	7.32952	8.06723	17.9175	14.6075	11.109	0.062576	0.418941	normal	1.58e-11	1.41574	up	--	--	Cellular Component: integral component of membrane (GO:0016021);;	K19038|1.4e-29|pop:7494602|K19038 E3 ubiquitin-protein ligase ATL41 [EC:2.3.2.27] | (RefSeq) E3 ubiquitin-protein ligase ATL41	--	[O]	Posttranslational modification, protein turnover, chaperones	Ring finger domain	RING-H2 finger protein ATL2 OS=Arabidopsis thaliana OX=3702 GN=ATL2 PE=2 SV=2	O	Posttranslational modification, protein turnover, chaperones	TOXICOS EN LEVADURA 2 [Arabidopsis thaliana]	cellular component: membrane (GO:0016020);; cellular component: membrane part (GO:0044425)
AT3G18250	AT3G18250	4.43165	3.15673	13.3921	2.75929	9.12718	4.56778	0.719161	1.24715	0.228417	0.61994	-0.452536	normal	2.24e-05	-3.19994	down	--	--	Cellular Component: integral component of membrane (GO:0016021);;	--	--	--	--	--	--	S	Function unknown	Putative membrane lipoprotein [Arabidopsis thaliana]	cellular component: membrane (GO:0016020);; cellular component: membrane part (GO:0044425)
AT3G19030	AT3G19030	12.1498	6.47061	8.8971	10.9195	10.7669	7.72722	36.2191	22.1378	27.8259	0.993439	0.01138	normal	3.2e-09	1.65226	up	--	--	--	--	--	--	--	--	--	S	Function unknown	transcription initiation factor TFIID subunit 1b-like protein [Arabidopsis thaliana]	--
AT3G19580	AT3G19580	0.953942	0.960403	1.28057	1.81211	1.75462	1.9206	2.71542	2.35681	1.75944	0.07918	0.681156	normal	0.0283221	1.10168	up	--	--	Biological Process: reproduction (GO:0000003);; Molecular Function: transcription regulatory region sequence-specific DNA binding (GO:0000976);; Molecular Function: RNA polymerase II regulatory region sequence-specific DNA binding (GO:0000977);; Molecular Function: RNA polymerase II core promoter proximal region sequence-specific DNA binding (GO:0000978);; Molecular Function: core promoter proxim…	--	--	[R]	General function prediction only	C2H2-type zinc finger	Zinc finger protein AZF2 OS=Arabidopsis thaliana OX=3702 GN=AZF2 PE=2 SV=1	S	Function unknown	zinc-finger protein 2 [Arabidopsis thaliana]	biological process: reproduction (GO:0000003);; molecular function: binding (GO:0005488);; biological process: response to stimulus (GO:0050896);; biological process: reproductive process (GO:0022414);; biological process: developmental process (GO:0032502);; biological process: biological regulation (GO:0065007);; molecular function: nucleic acid binding transcription factor activity (GO:0001071…
AT3G23170	AT3G23170	13.8361	12.8186	13.9572	20.5902	19.8496	21.377	32.5193	30.4052	24.5029	0.0007422	0.519182	normal	1.08e-12	1.11569	up	--	--	Cellular Component: nucleus (GO:0005634);; Cellular Component: cytoplasm (GO:0005737);; Biological Process: defense response, incompatible interaction (GO:0009814);; Biological Process: cellular response to hypoxia (GO:0071456);;	--	--	--	--	--	Uncharacterized protein At4g14450, chloroplastic OS=Arabidopsis thaliana OX=3702 GN=At4g14450 PE=2 SV=1	S	Function unknown	hypothetical protein AT3G23170 [Arabidopsis thaliana]	cellular component: cell (GO:0005623);; cellular component: organelle (GO:0043226);; cellular component: cell part (GO:0044464);; biological process: immune system process (GO:0002376);; biological process: response to stimulus (GO:0050896);; biological process: multi-organism process (GO:0051704);; biological process: cellular process (GO:0009987)
AT3G23880	AT3G23880	6.15607	4.14104	5.02982	5.28496	6.38269	5.35558	9.67317	7.43228	7.35794	0.885894	0.0619634	normal	0.0367135	0.682683	up	--	--	Molecular Function: molecular_function (GO:0003674);; Molecular Function: catalytic activity (GO:0003824);; Molecular Function: ubiquitin-protein transferase activity (GO:0004842);; Molecular Function: protein binding (GO:0005515);; Cellular Component: cellular_component (GO:0005575);; Cellular Component: intracellular (GO:0005622);; Cellular Component: cell (GO:0005623);; Cellular Component: nuc…	K15030|3.3e-25|bna:106426879|K15030 translation initiation factor 3 subunit M | (RefSeq) uncharacterized protein LOC106426879 isoform X2	--	--	--	F-box domain	F-box/kelch-repeat protein At3g23880 OS=Arabidopsis thaliana OX=3702 GN=At3g23880 PE=2 SV=1	S	Function unknown	F-box and associated interaction domains-containing protein [Arabidopsis thaliana]	molecular function: catalytic activity (GO:0003824);; molecular function: binding (GO:0005488);; cellular component: cell (GO:0005623);; cellular component: cell part (GO:0044464);; cellular component: organelle (GO:0043226);; biological process: metabolic process (GO:0008152);; biological process: cellular process (GO:0009987)
AT3G25600	AT3G25600	6.73985	7.31654	9.51124	9.62513	10.389	10.6476	18.1666	15.4908	15.8018	0.316202	0.288613	normal	3.05e-07	1.07519	up	--	--	Molecular Function: calcium ion binding (GO:0005509);;	K13448|9.7e-78|ath:AT3G25600|K13448 calcium-binding protein CML | (RefSeq) Calcium-binding EF-hand family protein	Plant-pathogen interaction (ko04626)	[T]	Signal transduction mechanisms	EF-hand domain pair	Probable calcium-binding protein CML16 OS=Arabidopsis thaliana OX=3702 GN=CML16 PE=2 SV=2	DTZ	Cell cycle control, cell division, chromosome partitioning;; Signal transduction mechanisms;; Cytoskeleton	Calcium-binding EF-hand family protein [Arabidopsis thaliana]	molecular function: binding (GO:0005488)
AT3G26170	AT3G26170	8.21318	10.7703	12.7267	12.3812	19.4762	15.742	7.74807	6.00056	6.63147	0.0271709	0.497456	normal	0.0199259	-0.626072	down	[QV]	Secondary metabolites biosynthesis, transport and catabolism;; Defense mechanisms	Molecular Function: monooxygenase activity (GO:0004497);; Molecular Function: iron ion binding (GO:0005506);; Molecular Function: oxidoreductase activity, acting on paired donors, with incorporation or reduction of molecular oxygen (GO:0016705);; Molecular Function: heme binding (GO:0020037);;	K20617|4.0e-170|eus:EUTSA_v10010307mg|K20617 cytochrome P450 family 71 subfamily A | (RefSeq) hypothetical protein	--	[Q]	Secondary metabolites biosynthesis, transport and catabolism	Cytochrome P450	Cytochrome P450 71B19 OS=Arabidopsis thaliana OX=3702 GN=CYP71B19 PE=1 SV=1	Q	Secondary metabolites biosynthesis, transport and catabolism	cytochrome P450, family 71, subfamily B, polypeptide 19 [Arabidopsis thaliana]	biological process: metabolic process (GO:0008152);; biological process: single-organism process (GO:0044699);; molecular function: catalytic activity (GO:0003824);; molecular function: binding (GO:0005488)
AT3G26210	AT3G26210	4.83492	7.9856	8.59658	3.4187	7.32691	6.88498	2.60807	3.39336	2.29009	0.332524	-0.372929	normal	3.11e-07	-1.35477	down	[QV]	Secondary metabolites biosynthesis, transport and catabolism;; Defense mechanisms	Molecular Function: iron ion binding (GO:0005506);; Molecular Function: oxidoreductase activity, acting on paired donors, with incorporation or reduction of molecular oxygen (GO:0016705);; Molecular Function: heme binding (GO:0020037);;	K20617|3.8e-173|eus:EUTSA_v10010307mg|K20617 cytochrome P450 family 71 subfamily A | (RefSeq) hypothetical protein	--	[Q]	Secondary metabolites biosynthesis, transport and catabolism	Cytochrome P450	Cytochrome P450 71B23 OS=Arabidopsis thaliana OX=3702 GN=CYP71B23 PE=2 SV=1	Q	Secondary metabolites biosynthesis, transport and catabolism	cytochrome P450, family 71, subfamily B, polypeptide 23 [Arabidopsis thaliana]	molecular function: binding (GO:0005488);; biological process: metabolic process (GO:0008152);; biological process: single-organism process (GO:0044699);; molecular function: catalytic activity (GO:0003824)
AT3G26510	AT3G26510	20.4458	20.4397	19.0171	22.1023	27.0805	25.7092	32.0713	31.2324	32.9769	0.0507195	0.261805	normal	2.78e-06	0.596508	up	--	--	Molecular Function: protein binding (GO:0005515);;	--	--	--	--	PB1 domain	--	--	--	Octicosapeptide/Phox/Bem1p family protein [Arabidopsis thaliana]	molecular function: binding (GO:0005488)
AT3G28340	AT3G28340	0.480667	0.602479	0.300134	0.538666	0.953437	0.636544	1.7974	3.0229	1.63794	0.369306	0.525067	normal	1.84e-07	2.20964	up	[M]	Cell wall/membrane/envelope biogenesis	Molecular Function: transferase activity, transferring glycosyl groups (GO:0016757);;	K20893|1.1e-113|ghi:107942012|K20893 probable galacturonosyltransferase-like 1 [EC:2.4.1.-] | (RefSeq) probable galacturonosyltransferase-like 1	--	--	--	Glycosyl transferase family 8	Probable galacturonosyltransferase-like 10 OS=Arabidopsis thaliana OX=3702 GN=GATL10 PE=2 SV=1	O	Posttranslational modification, protein turnover, chaperones	galacturonosyltransferase-like 10 [Arabidopsis thaliana]	molecular function: catalytic activity (GO:0003824)
AT3G28540	AT3G28540	8.26182	8.31391	12.551	6.31145	10.4731	12.7184	6.06577	4.78504	2.58839	0.852673	-0.0835438	normal	0.00145183	-1.10832	down	[MDT]	Cell wall/membrane/envelope biogenesis;; Cell cycle control, cell division, chromosome partitioning;; Signal transduction mechanisms	Molecular Function: ATP binding (GO:0005524);;	K08900|3.7e-139|jre:108992867|K08900 mitochondrial chaperone BCS1 | (RefSeq) AAA-ATPase ASD, mitochondrial-like	--	[O]	Posttranslational modification, protein turnover, chaperones	Domain associated at C-terminal with AAA	AAA-ATPase At3g28540 OS=Arabidopsis thaliana OX=3702 GN=At3g28540 PE=3 SV=1	O	Posttranslational modification, protein turnover, chaperones	P-loop containing nucleoside triphosphate hydrolases superfamily protein [Arabidopsis thaliana]	molecular function: binding (GO:0005488)
AT3G44260	AT3G44260	3.41132	5.06156	3.62588	6.31589	5.89584	6.31457	50.6608	35.7867	34.7388	0.048281	0.528827	normal	4.71e-70	3.33262	up	--	--	Molecular Function: nucleic acid binding (GO:0003676);; Molecular Function: poly(A)-specific ribonuclease activity (GO:0004535);; Cellular Component: CCR4-NOT complex (GO:0030014);;	K12581|2.0e-163|ath:AT3G44260|K12581 CCR4-NOT transcription complex subunit 7/8 | (RefSeq) CAF1a; Polynucleotidyl transferase, ribonuclease H-like superfamily protein	RNA degradation (ko03018)	[A]	RNA processing and modification	CAF1 family ribonuclease	Probable CCR4-associated factor 1 homolog 9 OS=Arabidopsis thaliana OX=3702 GN=CAF1-9 PE=2 SV=1	K	Transcription	Polynucleotidyl transferase, ribonuclease H-like superfamily protein [Arabidopsis thaliana]	molecular function: binding (GO:0005488);; biological process: metabolic process (GO:0008152);; biological process: cellular process (GO:0009987);; molecular function: catalytic activity (GO:0003824);; cellular component: cell (GO:0005623);; cellular component: macromolecular complex (GO:0032991);; cellular component: cell part (GO:0044464)
AT3G45970	AT3G45970	3.19842	4.17902	5.76833	5.99148	6.06304	5.61082	7.78999	11.2201	6.24317	0.36086	0.335691	normal	0.0196962	0.945684	up	--	--	Cellular Component: extracellular region (GO:0005576);;	K20628|1.4e-20|ppp:112294361|K20628 expansin | (RefSeq) expansin-B3-like	--	--	--	Expansin C-terminal domain	Expansin-like A1 OS=Arabidopsis thaliana OX=3702 GN=EXLA1 PE=2 SV=1	G	Carbohydrate transport and metabolism	expansin-like A1 [Arabidopsis thaliana]	cellular component: extracellular region (GO:0005576)
AT3G46600	AT3G46600	9.3536	9.18808	8.67607	8.94285	11.7268	10.6227	22.3334	20.4944	15.0618	0.577167	0.119977	normal	4.56e-13	1.10891	up	--	--	Molecular Function: molecular_function (GO:0003674);; Molecular Function: nucleic acid binding (GO:0003676);; Molecular Function: DNA binding (GO:0003677);; Molecular Function: transcription factor activity, sequence-specific DNA binding (GO:0003700);; Molecular Function: binding (GO:0005488);; Cellular Component: cellular_component (GO:0005575);; Cellular Component: intracellular (GO:0005622);; …	K14494|1.2e-45|lang:109359068|K14494 DELLA protein | (RefSeq) DELLA protein GAI-like	Plant hormone signal transduction (ko04075)	--	--	GRAS domain family	Scarecrow-like protein 30 OS=Arabidopsis thaliana OX=3702 GN=SCL30 PE=1 SV=1	K	Transcription	GRAS family transcription factor [Arabidopsis thaliana]	molecular function: binding (GO:0005488);; biological process: biological regulation (GO:0065007);; molecular function: nucleic acid binding transcription factor activity (GO:0001071);; cellular component: cell (GO:0005623);; cellular component: cell part (GO:0044464);; cellular component: organelle (GO:0043226);; biological process: response to stimulus (GO:0050896)
AT3G46620	AT3G46620	7.53966	7.18598	7.93855	11.1343	10.3483	9.97938	35.5937	22.4431	24.6856	0.0298688	0.387817	normal	8.46e-27	1.8762	up	--	--	Molecular Function: ubiquitin protein ligase activity (GO:0061630);;	K11982|2.3e-80|tcc:18590651|K11982 E3 ubiquitin-protein ligase RNF115/126 [EC:2.3.2.27] | (RefSeq) E3 ubiquitin-protein ligase RDUF2	--	[O]	Posttranslational modification, protein turnover, chaperones	Protein of unknown function (DUF1117)	E3 ubiquitin-protein ligase RDUF1 OS=Arabidopsis thaliana OX=3702 GN=RDUF1 PE=1 SV=1	O	Posttranslational modification, protein turnover, chaperones	zinc finger (C3HC4-type RING finger) family protein [Arabidopsis thaliana]	biological process: metabolic process (GO:0008152);; biological process: cellular process (GO:0009987);; molecular function: catalytic activity (GO:0003824)
AT3G48360	AT3G48360	1.4831	1.21955	1.26117	1.74969	2.12215	0.74938	5.13912	4.55582	3.4152	0.841957	0.15593	normal	1.05e-09	1.73176	up	--	--	Molecular Function: transcription cofactor activity (GO:0003712);; Molecular Function: histone acetyltransferase activity (GO:0004402);; Biological Process: regulation of transcription, DNA-templated (GO:0006355);; Molecular Function: zinc ion binding (GO:0008270);; Cellular Component: host cell nucleus (GO:0042025);;	K10523|2.4e-07|ppp:112282598|K10523 speckle-type POZ protein | (RefSeq) BTB/POZ domain-containing protein At3g56230-like	--	[K]	Transcription	BTB/POZ domain	BTB/POZ and TAZ domain-containing protein 2 OS=Arabidopsis thaliana OX=3702 GN=BT2 PE=1 SV=1	BK	Chromatin structure and dynamics;; Transcription	BTB and TAZ domain protein 2 [Arabidopsis thaliana]	biological process: biological regulation (GO:0065007);; molecular function: transcription factor activity, protein binding (GO:0000988);; molecular function: catalytic activity (GO:0003824);; molecular function: binding (GO:0005488);; cellular component: other organism (GO:0044215);; cellular component: other organism part (GO:0044217)
AT3G50060	AT3G50060	4.76559	5.55896	5.34703	6.20023	7.0971	7.00311	30.1346	30.308	19.421	0.254848	0.282533	normal	1.88e-38	2.35415	up	--	--	Molecular Function: DNA binding (GO:0003677);; Cellular Component: nucleus (GO:0005634);;	K09422|4.6e-166|ath:AT3G50060|K09422 transcription factor MYB, plant | (RefSeq) MYB77; myb domain protein 77	--	[K]	Transcription	Myb-like DNA-binding domain	Transcription factor MYB77 OS=Arabidopsis thaliana OX=3702 GN=MYB77 PE=1 SV=1	K	Transcription	myb domain protein 77 [Arabidopsis thaliana]	molecular function: binding (GO:0005488);; cellular component: cell (GO:0005623);; cellular component: organelle (GO:0043226);; cellular component: cell part (GO:0044464)
AT3G50770	AT3G50770	3.30896	3.31364	1.20104	2.56515	2.0899	10.3649	1.14494	0.832848	0.43364	0.295525	0.820019	normal	0.0152614	-1.64843	down	[T]	Signal transduction mechanisms	Molecular Function: calcium ion binding (GO:0005509);;	K13448|3.8e-111|ath:AT3G50770|K13448 calcium-binding protein CML | (RefSeq) CML41; calmodulin-like 41	Plant-pathogen interaction (ko04626)	[T]	Signal transduction mechanisms	EF hand	Probable calcium-binding protein CML41 OS=Arabidopsis thaliana OX=3702 GN=CML41 PE=2 SV=2	DTZ	Cell cycle control, cell division, chromosome partitioning;; Signal transduction mechanisms;; Cytoskeleton	calmodulin-like 41 [Arabidopsis thaliana]	molecular function: binding (GO:0005488)
AT3G52490	AT3G52490	1.88144	2.10761	1.82234	1.81486	1.92579	2.01603	1.16097	0.882226	1.23763	0.79253	-0.0971932	normal	0.0287793	-0.803692	down	--	--	Biological Process: response to reactive oxygen species (GO:0000302);; Cellular Component: cellular_component (GO:0005575);; Cellular Component: intracellular (GO:0005622);; Cellular Component: cell (GO:0005623);; Cellular Component: cytoplasm (GO:0005737);; Biological Process: regulation of translation (GO:0006417);; Biological Process: response to stress (GO:0006950);; Biological Process: respo…	K03695|3.2e-20|ini:109162853|K03695 ATP-dependent Clp protease ATP-binding subunit ClpB | (RefSeq) chaperone protein ClpB1-like	--	[O]	Posttranslational modification, protein turnover, chaperones	Clp amino terminal domain, pathogenicity island component	Protein SMAX1-LIKE 3 OS=Arabidopsis thaliana OX=3702 GN=SMXL3 PE=2 SV=1	O	Posttranslational modification, protein turnover, chaperones	Double Clp-N motif-containing P-loop nucleoside triphosphate hydrolases superfamily protein [Arabidopsis thaliana]	biological process: response to stimulus (GO:0050896);; cellular component: cell (GO:0005623);; cellular component: cell part (GO:0044464);; biological process: biological regulation (GO:0065007);; cellular component: organelle (GO:0043226);; cellular component: organelle part (GO:0044422);; biological process: cellular process (GO:0009987)
AT3G52800	AT3G52800	18.9036	20.3241	20.161	28.0412	25.8308	29.0188	40.7404	32.2226	33.2376	0.00210993	0.394661	normal	6.12e-10	0.849421	up	--	--	Molecular Function: DNA binding (GO:0003677);; Molecular Function: zinc ion binding (GO:0008270);;	--	--	[R]	General function prediction only	AN1-like Zinc finger	Zinc finger A20 and AN1 domain-containing stress-associated protein 6 OS=Arabidopsis thaliana OX=3702 GN=SAP6 PE=2 SV=2	S	Function unknown	A20/AN1-like zinc finger family protein [Arabidopsis thaliana]	molecular function: binding (GO:0005488)
AT3G54420	AT3G54420	4.05016	5.44863	4.10418	4.63526	4.40321	4.35178	2.01814	2.72579	2.07145	0.819273	-0.105451	normal	0.0171164	-0.983933	down	[R]	General function prediction only	Molecular Function: chitinase activity (GO:0004568);; Biological Process: carbohydrate metabolic process (GO:0005975);; Biological Process: chitin catabolic process (GO:0006032);; Molecular Function: chitin binding (GO:0008061);; Biological Process: cell wall macromolecule catabolic process (GO:0016998);;	K01183|1.8e-161|ath:AT3G54420|K01183 chitinase [EC:3.2.1.14] | (RefSeq) EP3; homolog of carrot EP3-3 chitinase	Amino sugar and nucleotide sugar metabolism (ko00520)	[R]	General function prediction only	Chitinase class I	Endochitinase EP3 OS=Arabidopsis thaliana OX=3702 GN=EP3 PE=1 SV=1	G	Carbohydrate transport and metabolism	homolog of carrot EP3-3 chitinase [Arabidopsis thaliana]	molecular function: catalytic activity (GO:0003824);; biological process: metabolic process (GO:0008152);; molecular function: binding (GO:0005488);; biological process: cellular process (GO:0009987)
AT3G55980	AT3G55980	7.58363	9.56319	9.28679	7.71977	11.0197	9.95076	31.2406	25.5628	15.4142	0.920258	0.031093	normal	3.23e-11	1.45925	up	--	--	Molecular Function: metal ion binding (GO:0046872);;	K23047|5.6e-43|adu:107462256|K23047 E3 ubiquitin-protein ligase UNKL [EC:2.3.2.27] | (RefSeq) zinc finger CCCH domain-containing protein 2	--	[R]	General function prediction only	Ankyrin repeats (many copies)	Zinc finger CCCH domain-containing protein 47 OS=Arabidopsis thaliana OX=3702 GN=At3g55980 PE=2 SV=1	S	Function unknown	salt-inducible zinc finger 1 [Arabidopsis thaliana]	molecular function: binding (GO:0005488)
AT3G56880	AT3G56880	20.5921	26.2612	21.3204	25.757	23.71	24.9386	76.5942	51.5946	53.5143	0.852673	0.0454518	normal	2.28e-18	1.42842	up	--	--	Molecular Function: calmodulin binding (GO:0005516);; Cellular Component: nucleus (GO:0005634);; Biological Process: response to osmotic stress (GO:0006970);; Biological Process: response to water deprivation (GO:0009414);; Biological Process: response to salt stress (GO:0009651);; Biological Process: cellular response to hypoxia (GO:0071456);;	--	--	--	--	VQ motif	Calmodulin-binding protein 25 OS=Arabidopsis thaliana OX=3702 GN=CAMBP25 PE=1 SV=1	S	Function unknown	VQ motif-containing protein [Arabidopsis thaliana]	molecular function: binding (GO:0005488);; cellular component: cell (GO:0005623);; cellular component: organelle (GO:0043226);; cellular component: cell part (GO:0044464);; biological process: response to stimulus (GO:0050896);; biological process: cellular process (GO:0009987)
AT3G57450	AT3G57450	6.55041	5.86668	5.25351	8.45105	8.80938	8.11149	13.6358	8.763	8.55769	0.115556	0.435979	normal	0.0225771	0.819567	up	--	--	--	--	--	--	--	--	--	S	Function unknown	hypothetical protein AT3G57450 [Arabidopsis thaliana]	--
AT3G59080	AT3G59080	2.87369	2.86118	2.53054	3.10447	3.49936	3.12227	4.78467	5.87261	3.69959	0.62902	0.15387	normal	0.00232112	0.813663	up	--	--	Molecular Function: aspartic-type endopeptidase activity (GO:0004190);; Biological Process: proteolysis (GO:0006508);; Biological Process: protein catabolic process (GO:0030163);;	K22683|9.4e-287|crb:17886062|K22683 aspartyl protease family protein [EC:3.4.23.-] | (RefSeq) aspartyl protease family protein 2	--	[O]	Posttranslational modification, protein turnover, chaperones	Xylanase inhibitor N-terminal	Aspartyl protease family protein 2 OS=Arabidopsis thaliana OX=3702 GN=APF2 PE=2 SV=1	O	Posttranslational modification, protein turnover, chaperones	Eukaryotic aspartyl protease family protein [Arabidopsis thaliana]	biological process: metabolic process (GO:0008152);; molecular function: catalytic activity (GO:0003824)
AT3G59940	AT3G59940	67.998	59.2376	67.3624	58.8687	67.2641	57.3414	115.1	117.591	110.451	0.34861	-0.170218	normal	3.65e-12	0.828204	up	--	--	Molecular Function: protein binding (GO:0005515);; Cellular Component: cellular_component (GO:0005575);; Cellular Component: intracellular (GO:0005622);; Cellular Component: cell (GO:0005623);; Cellular Component: cytoplasm (GO:0005737);; Cellular Component: cytosol (GO:0005829);; Biological Process: biological_process (GO:0008150);; Biological Process: regulation of signal transduction (GO:00099…	--	--	[R]	General function prediction only	Kelch motif	F-box/kelch-repeat protein SKIP20 OS=Arabidopsis thaliana OX=3702 GN=SKIP20 PE=1 SV=1	S	Function unknown	Galactose oxidase/kelch repeat superfamily protein [Arabidopsis thaliana]	molecular function: binding (GO:0005488);; cellular component: cell (GO:0005623);; cellular component: cell part (GO:0044464);; biological process: biological regulation (GO:0065007)
AT3G61060	AT3G61060	10.76	8.6213	8.37238	9.43647	10.6695	9.82399	19.0132	17.0008	15.6988	0.948066	0.0236408	normal	2.5e-08	0.908811	up	--	--	Biological Process: response to wounding (GO:0009611);; Molecular Function: carbohydrate binding (GO:0030246);;	--	--	--	--	Phloem protein 2	F-box protein PP2-A13 OS=Arabidopsis thaliana OX=3702 GN=PP2A13 PE=1 SV=1	S	Function unknown	phloem protein 2-A13 [Arabidopsis thaliana]	biological process: response to stimulus (GO:0050896);; molecular function: binding (GO:0005488)
AT3G61190	AT3G61190	0.361172	0.819759	1.10751	0.739911	0.481742	1.10571	3.07744	3.96749	2.75646	--	--	--	4.2e-06	2.08584	up	--	--	Biological Process: response to acid chemical (GO:0001101);; Molecular Function: molecular_function (GO:0003674);; Molecular Function: binding (GO:0005488);; Molecular Function: phospholipid binding (GO:0005543);; Cellular Component: cellular_component (GO:0005575);; Biological Process: response to stress (GO:0006950);; Biological Process: biological_process (GO:0008150);; Molecular Function: lip…	K03110|1.2e-07|cmax:111479767|K03110 fused signal recognition particle receptor | (RefSeq) cell division protein FtsY homolog, chloroplastic-like isoform X1	Protein export (ko03060)	--	--	C2 domain	BON1-associated protein 1 OS=Arabidopsis thaliana OX=3702 GN=BAP1 PE=1 SV=1	S	Function unknown	BON association protein 1 [Arabidopsis thaliana]	biological process: response to stimulus (GO:0050896);; molecular function: binding (GO:0005488);; biological process: cellular process (GO:0009987);; cellular component: membrane (GO:0016020);; biological process: single-organism process (GO:0044699);; biological process: biological regulation (GO:0065007)
AT3G61280	AT3G61280	3.18845	5.36752	7.83108	3.11273	6.23451	5.8612	3.03162	2.93627	2.87396	0.696606	-0.205514	normal	0.0333867	-0.887277	down	--	--	Cellular Component: integral component of membrane (GO:0016021);; Molecular Function: transferase activity (GO:0016740);;	--	--	[R]	General function prediction only	Glycosyl transferase family 90	--	S	Function unknown	O-glucosyltransferase rumi-like protein (DUF821) [Arabidopsis thaliana]	cellular component: membrane (GO:0016020);; cellular component: membrane part (GO:0044425);; molecular function: catalytic activity (GO:0003824)
AT4G01700	AT4G01700	8.20997	12.9968	17.829	14.9716	15.6672	16.0515	5.1221	6.56297	6.7167	0.650771	0.171773	normal	0.0010766	-1.07195	down	[G]	Carbohydrate transport and metabolism	Biological Process: response to oomycetes (GO:0002239);; Molecular Function: chitinase activity (GO:0004568);; Cellular Component: cell wall (GO:0005618);; Cellular Component: cytosol (GO:0005829);; Biological Process: carbohydrate metabolic process (GO:0005975);; Biological Process: chitin catabolic process (GO:0006032);; Biological Process: cell wall macromolecule catabolic process (GO:0016998)…	K20547|4.9e-93|bna:106435387|K20547 basic endochitinase B [EC:3.2.1.14] | (RefSeq) endochitinase CH25	Amino sugar and nucleotide sugar metabolism (ko00520);; MAPK signaling pathway - plant (ko04016)	[R]	General function prediction only	Chitinase class I	Chitinase 10 OS=Oryza sativa subsp. japonica OX=39947 GN=Cht10 PE=2 SV=1	G	Carbohydrate transport and metabolism	Chitinase family protein [Arabidopsis thaliana]	biological process: response to stimulus (GO:0050896);; biological process: multi-organism process (GO:0051704);; molecular function: catalytic activity (GO:0003824);; cellular component: cell (GO:0005623);; cellular component: cell part (GO:0044464);; biological process: metabolic process (GO:0008152);; biological process: cellular process (GO:0009987)
AT4G02520	AT4G02520	173.354	207.9	139.811	165.626	194.904	190.515	79.3627	126.381	61.1018	0.998273	-0.00191252	normal	0.000397807	-0.951766	down	[O]	Posttranslational modification, protein turnover, chaperones	Biological Process: response to acid chemical (GO:0001101);; Biological Process: response to oomycetes (GO:0002239);; Biological Process: immune system process (GO:0002376);; Molecular Function: molecular_function (GO:0003674);; Molecular Function: catalytic activity (GO:0003824);; Molecular Function: glutathione transferase activity (GO:0004364);; Molecular Function: binding (GO:0005488);; Molec…	K00799|4.8e-117|ath:AT4G02520|K00799 glutathione S-transferase [EC:2.5.1.18] | (RefSeq) GSTF2; glutathione S-transferase PHI 2	Glutathione metabolism (ko00480)	[O]	Posttranslational modification, protein turnover, chaperones	Glutathione S-transferase, N-terminal domain	Glutathione S-transferase F2 OS=Arabidopsis thaliana OX=3702 GN=GSTF2 PE=1 SV=3	O	Posttranslational modification, protein turnover, chaperones	glutathione S-transferase PHI 2 [Arabidopsis thaliana]	biological process: response to stimulus (GO:0050896);; biological process: multi-organism process (GO:0051704);; biological process: immune system process (GO:0002376);; molecular function: catalytic activity (GO:0003824);; molecular function: binding (GO:0005488);; cellular component: extracellular region (GO:0005576);; cellular component: cell (GO:0005623);; cellular component: cell part (GO:0…
AT4G03510	AT4G03510	7.39426	7.61227	6.95253	5.51845	6.1711	5.34287	13.0518	13.5923	11.3696	0.0119399	-0.448686	normal	1.12e-07	0.80164	up	--	--	Cellular Component: integral component of membrane (GO:0016021);;	K10666|8.1e-140|ath:AT4G03510|K10666 E3 ubiquitin-protein ligase RNF5 [EC:2.3.2.27] | (RefSeq) RMA1; RING membrane-anchor 1	Protein processing in endoplasmic reticulum (ko04141)	[O]	Posttranslational modification, protein turnover, chaperones	Zinc finger, C3HC4 type (RING finger)	E3 ubiquitin-protein ligase RMA1 OS=Arabidopsis thaliana OX=3702 GN=RMA1 PE=1 SV=1	O	Posttranslational modification, protein turnover, chaperones	RING membrane-anchor 1 [Arabidopsis thaliana]	cellular component: membrane (GO:0016020);; cellular component: membrane part (GO:0044425)
AT4G04220	AT4G04220	2.95516	4.5331	3.26943	1.89621	2.73655	3.43855	2.09222	2.28295	1.8096	0.0764379	-0.50551	normal	0.00816786	-0.779902	down	--	--	Molecular Function: protein binding (GO:0005515);;	--	--	[R]	General function prediction only	Leucine rich repeat	Receptor-like protein 46 OS=Arabidopsis thaliana OX=3702 GN=RLP46 PE=3 SV=1	S	Function unknown	receptor like protein 46 [Arabidopsis thaliana]	molecular function: binding (GO:0005488)
AT4G05070	AT4G05070	58.8471	54.634	70.1646	61.1229	71.91	43.5573	113.944	101.486	105.757	0.672892	-0.135818	normal	1.29e-08	0.815101	up	--	--	--	--	--	--	--	Wound-induced protein	--	S	Function unknown	Wound-responsive family protein [Arabidopsis thaliana]	--
AT4G11280	AT4G11280	6.08056	6.28908	5.81679	6.69691	6.12767	7.52613	22.5421	19.1047	16.6113	0.780442	0.0758184	normal	5.45e-33	1.68953	up	[E]	Amino acid transport and metabolism	Molecular Function: catalytic activity (GO:0003824);; Biological Process: biosynthetic process (GO:0009058);; Molecular Function: pyridoxal phosphate binding (GO:0030170);;	K20772|5.6e-294|ath:AT4G11280|K20772 1-aminocyclopropane-1-carboxylate synthase 1/2/6 [EC:4.4.1.14] | (RefSeq) ACS6; 1-aminocyclopropane-1-carboxylic acid (acc) synthase 6	Cysteine and methionine metabolism (ko00270);; MAPK signaling pathway - plant (ko04016)	[T]	Signal transduction mechanisms	Aminotransferase class I and II	1-aminocyclopropane-1-carboxylate synthase 6 OS=Arabidopsis thaliana OX=3702 GN=ACS6 PE=1 SV=2	E	Amino acid transport and metabolism	1-aminocyclopropane-1-carboxylic acid (acc) synthase 6 [Arabidopsis thaliana]	molecular function: catalytic activity (GO:0003824);; biological process: metabolic process (GO:0008152);; molecular function: binding (GO:0005488)
AT4G11650	AT4G11650	1.40635	2.89755	11.5459	4.72978	21.6331	8.04715	0.683173	0.395276	1.77536	0.259469	1.023	normal	0.0200019	-2.45512	down	--	--	Biological Process: immune system process (GO:0002376);; Cellular Component: cellular_component (GO:0005575);; Cellular Component: intracellular (GO:0005622);; Cellular Component: cell (GO:0005623);; Cellular Component: cytoplasm (GO:0005737);; Biological Process: response to stress (GO:0006950);; Biological Process: defense response (GO:0006952);; Biological Process: immune response (GO:0006955)…	K12173|3.5e-23|gmx:100794341|K12173 BRCA1-A complex subunit BRE | (RefSeq) BRISC and BRCA1-A complex member 2	Homologous recombination (ko03440)	--	--	Thaumatin family	Osmotin-like protein OSM34 OS=Arabidopsis thaliana OX=3702 GN=OSM34 PE=2 SV=2	S	Function unknown	osmotin 34 [Arabidopsis thaliana]	biological process: immune system process (GO:0002376);; cellular component: cell (GO:0005623);; cellular component: cell part (GO:0044464);; biological process: response to stimulus (GO:0050896);; biological process: multi-organism process (GO:0051704)
AT4G12480	AT4G12480	104.327	119.092	145.969	48.4457	150.686	43.4767	35.8029	51.4994	40.9995	0.167723	-0.681996	normal	1.19e-20	-1.51543	down	--	--	Biological Process: response to acid chemical (GO:0001101);; Biological Process: immune system process (GO:0002376);; Molecular Function: molecular_function (GO:0003674);; Molecular Function: binding (GO:0005488);; Molecular Function: protein binding (GO:0005515);; Cellular Component: cellular_component (GO:0005575);; Cellular Component: extracellular region (GO:0005576);; Cellular Component: cel…	K11855|7.6e-17|bvg:104906049|K11855 ubiquitin carboxyl-terminal hydrolase 36/42 [EC:3.4.19.12] | (RefSeq) ubiquitin carboxyl-terminal hydrolase 36	--	--	--	Hydrophobic seed protein	Lipid transfer protein EARLI 1 OS=Arabidopsis thaliana OX=3702 GN=EARLI1 PE=1 SV=1	S	Function unknown	Bifunctional inhibitor/lipid-transfer protein/seed storage 2S albumin superfamily protein [Arabidopsis thaliana]	biological process: response to stimulus (GO:0050896);; biological process: immune system process (GO:0002376);; molecular function: binding (GO:0005488);; cellular component: extracellular region (GO:0005576);; cellular component: cell (GO:0005623);; cellular component: cell part (GO:0044464);; cellular component: organelle (GO:0043226);; cellular component: cell junction (GO:0030054);; cellular…
AT4G16260	AT4G16260	13.4056	16.8723	22.5588	10.1526	32.6708	16.3352	2.99321	6.13025	2.66469	0.907208	0.0768431	normal	1.21e-12	-2.15396	down	--	--	Molecular Function: hydrolase activity, hydrolyzing O-glycosyl compounds (GO:0004553);; Biological Process: carbohydrate metabolic process (GO:0005975);;	K20217|2.8e-58|obr:102714202|K20217 ubiquitin-conjugating enzyme E2 E [EC:2.3.2.23] | (RefSeq) glucan endo-1,3-beta-glucosidase 4-like	Ubiquitin mediated proteolysis (ko04120)	--	--	Glycosyl hydrolases family 17	Probable glucan endo-1,3-beta-glucosidase At4g16260 OS=Arabidopsis thaliana OX=3702 GN=At4g16260 PE=1 SV=1	G	Carbohydrate transport and metabolism	Glycosyl hydrolase superfamily protein [Arabidopsis thaliana]	molecular function: catalytic activity (GO:0003824);; biological process: metabolic process (GO:0008152)
AT4G17490	AT4G17490	2.11738	3.23847	3.43004	4.81648	5.35296	3.55456	25.1411	19.0934	14.1727	0.132511	0.556119	normal	1.66e-30	2.73176	up	--	--	Molecular Function: DNA binding (GO:0003677);; Molecular Function: transcription factor activity, sequence-specific DNA binding (GO:0003700);; Cellular Component: nucleus (GO:0005634);;	K09286|7.2e-161|ath:AT4G17490|K09286 EREBP-like factor | (RefSeq) ERF6; ethylene responsive element binding factor 6	--	--	--	AP2 domain	Ethylene-responsive transcription factor 6 OS=Arabidopsis thaliana OX=3702 GN=ERF6 PE=1 SV=2	K	Transcription	ethylene responsive element binding factor 6 [Arabidopsis thaliana]	molecular function: binding (GO:0005488);; biological process: biological regulation (GO:0065007);; molecular function: nucleic acid binding transcription factor activity (GO:0001071);; cellular component: cell (GO:0005623);; cellular component: organelle (GO:0043226);; cellular component: cell part (GO:0044464)
AT4G17500	AT4G17500	4.02554	4.64917	7.91196	7.48433	8.6162	7.70802	18.9773	26.9634	8.26065	0.213456	0.431543	normal	6.45e-05	1.70781	up	--	--	Molecular Function: DNA binding (GO:0003677);; Molecular Function: transcription factor activity, sequence-specific DNA binding (GO:0003700);; Cellular Component: nucleus (GO:0005634);;	K09286|2.3e-148|ath:AT4G17500|K09286 EREBP-like factor | (RefSeq) ERF-1; ethylene responsive element binding factor 1	--	--	--	AP2 domain	Ethylene-responsive transcription factor 1A OS=Arabidopsis thaliana OX=3702 GN=ERF1A PE=1 SV=2	K	Transcription	ethylene responsive element binding factor 1 [Arabidopsis thaliana]	molecular function: binding (GO:0005488);; biological process: biological regulation (GO:0065007);; molecular function: nucleic acid binding transcription factor activity (GO:0001071);; cellular component: cell (GO:0005623);; cellular component: organelle (GO:0043226);; cellular component: cell part (GO:0044464)
AT4G19810	AT4G19810	5.36546	7.11051	10.8128	7.04089	8.44414	9.3821	4.13976	4.65857	4.5645	1	0.000630184	normal	0.0369598	-0.793696	down	[G]	Carbohydrate transport and metabolism	Biological Process: carbohydrate metabolic process (GO:0005975);; Molecular Function: chitin binding (GO:0008061);;	K01183|1.2e-216|ath:AT4G19810|K01183 chitinase [EC:3.2.1.14] | (RefSeq) ChiC; Glycosyl hydrolase family protein with chitinase insertion domain-containing protein	Amino sugar and nucleotide sugar metabolism (ko00520)	[G]	Carbohydrate transport and metabolism	Glycosyl hydrolases family 18	Class V chitinase OS=Arabidopsis thaliana OX=3702 GN=ChiC PE=1 SV=1	G	Carbohydrate transport and metabolism	Glycosyl hydrolase family protein with chitinase insertion domain-containing protein [Arabidopsis thaliana]	biological process: metabolic process (GO:0008152);; molecular function: binding (GO:0005488)
AT4G21760	AT4G21760	6.89098	5.73933	4.17695	6.96316	5.5383	11.9891	7.96961	9.37667	8.32004	0.19492	0.444469	normal	0.0273647	0.62691	up	[G]	Carbohydrate transport and metabolism	Molecular Function: hydrolase activity, hydrolyzing O-glycosyl compounds (GO:0004553);; Biological Process: carbohydrate metabolic process (GO:0005975);;	K05350|0.0e+00|ath:AT4G21760|K05350 beta-glucosidase [EC:3.2.1.21] | (RefSeq) BGLU47; beta-glucosidase 47	Cyanoamino acid metabolism (ko00460);; Starch and sucrose metabolism (ko00500);; Phenylpropanoid biosynthesis (ko00940)	[G]	Carbohydrate transport and metabolism	Glycosyl hydrolase family 1	Beta-glucosidase 47 OS=Arabidopsis thaliana OX=3702 GN=BGLU47 PE=3 SV=2	G	Carbohydrate transport and metabolism	beta-glucosidase 47 [Arabidopsis thaliana]	molecular function: catalytic activity (GO:0003824);; biological process: metabolic process (GO:0008152)
AT4G22470	AT4G22470	2.78796	6.37022	7.78244	1.49727	5.49515	1.60498	1.66024	2.61065	3.13383	0.0852418	-1.05046	normal	0.0326976	-1.17415	down	--	--	--	K11855|2.7e-06|bvg:104906049|K11855 ubiquitin carboxyl-terminal hydrolase 36/42 [EC:3.4.19.12] | (RefSeq) ubiquitin carboxyl-terminal hydrolase 36	--	--	--	Hydrophobic seed protein	Lipid transfer protein EARLI 1 OS=Arabidopsis thaliana OX=3702 GN=EARLI1 PE=1 SV=1	--	--	protease inhibitor/seed storage/lipid transfer protein (LTP) family protein [Arabidopsis thaliana]	--
AT4G23140	AT4G23140	2.31521	4.82936	2.45637	3.53179	2.87517	8.12643	1.75937	1.33125	0.8097	0.323205	0.496789	normal	0.00541128	-1.26795	down	--		Molecular Function: protein kinase activity (GO:0004672);; Molecular Function: ATP binding (GO:0005524);; Cellular Component: integral component of membrane (GO:0016021);;	K24104|1.5e-95|thj:104799061|K24104 GPN-loop GTPase | (RefSeq) LOW QUALITY PROTEIN: uncharacterized protein LOC104799061	--	--	--	Protein kinase domain	Cysteine-rich receptor-like protein kinase 6 OS=Arabidopsis thaliana OX=3702 GN=CRK6 PE=1 SV=1	T	Signal transduction mechanisms	cysteine-rich RLK (RECEPTOR-like protein kinase) 6 [Arabidopsis thaliana]	biological process: metabolic process (GO:0008152);; biological process: cellular process (GO:0009987);; molecular function: catalytic activity (GO:0003824);; molecular function: binding (GO:0005488);; cellular component: membrane (GO:0016020);; cellular component: membrane part (GO:0044425)
AT4G24570	AT4G24570	1.69074	2.30825	2.94263	2.85232	3.93498	4.20357	38.0351	23.6484	19.7844	0.122748	0.563963	normal	2.03e-42	3.54844	up	--	--	Molecular Function: ATP transmembrane transporter activity (GO:0005347);; Cellular Component: integral component of membrane (GO:0016021);;	K13577|2.9e-171|ath:AT4G24570|K13577 solute carrier family 25 (mitochondrial dicarboxylate transporter), member 10 | (RefSeq) DIC2; dicarboxylate carrier 2	--	[C]	Energy production and conversion	Mitochondrial carrier protein	Mitochondrial uncoupling protein 4 OS=Arabidopsis thaliana OX=3702 GN=PUMP4 PE=2 SV=1	S	Function unknown	dicarboxylate carrier 2 [Arabidopsis thaliana]	biological process: single-organism process (GO:0044699);; biological process: localization (GO:0051179);; molecular function: transporter activity (GO:0005215);; cellular component: membrane (GO:0016020);; cellular component: membrane part (GO:0044425)
AT4G25110	AT4G25110	1.7953	2.9015	3.22476	1.05338	3.88245	1.95671	0.878795	1.40094	0.377462	0.68432	-0.285565	normal	0.00681616	-1.55707	down	[R]	General function prediction only	--	K22684|5.6e-218|ath:AT4G25110|K22684 metacaspase-1 [EC:3.4.22.-] | (RefSeq) MC2; metacaspase 2	--	[DO]	Cell cycle control, cell division, chromosome partitioning;; Posttranslational modification, protein turnover, chaperones	Caspase domain	Metacaspase-2 OS=Arabidopsis thaliana OX=3702 GN=AMC2 PE=1 SV=1	O	Posttranslational modification, protein turnover, chaperones	metacaspase 2 [Arabidopsis thaliana]	--
AT4G25470	AT4G25470	3.43361	2.24641	2.73526	2.74349	3.2656	3.22978	11.4988	5.44258	7.73515	0.955675	0.0423948	normal	8.13e-06	1.55639	up	--	--	Molecular Function: DNA binding (GO:0003677);; Molecular Function: transcription factor activity, sequence-specific DNA binding (GO:0003700);; Cellular Component: nucleus (GO:0005634);;	K09286|2.5e-121|ath:AT4G25470|K09286 EREBP-like factor | (RefSeq) CBF2; C-repeat/DRE binding factor 2	--	--	--	AP2 domain	Dehydration-responsive element-binding protein 1C OS=Arabidopsis thaliana OX=3702 GN=DREB1C PE=1 SV=2	K	Transcription	C-repeat/DRE binding factor 2 [Arabidopsis thaliana]	molecular function: binding (GO:0005488);; biological process: biological regulation (GO:0065007);; molecular function: nucleic acid binding transcription factor activity (GO:0001071);; cellular component: cell (GO:0005623);; cellular component: organelle (GO:0043226);; cellular component: cell part (GO:0044464)
AT4G25490	AT4G25490	0.644331	0.599914	0.298851	0.395157	0.263945	0.346713	3.54676	1.64185	2.68299	--	--	--	1.17e-06	2.33105	up	--	--	Molecular Function: DNA binding (GO:0003677);; Molecular Function: transcription factor activity, sequence-specific DNA binding (GO:0003700);; Cellular Component: nucleus (GO:0005634);;	K09286|1.0e-122|ath:AT4G25490|K09286 EREBP-like factor | (RefSeq) CBF1; C-repeat/DRE binding factor 1	--	--	--	AP2 domain	Dehydration-responsive element-binding protein 1B OS=Arabidopsis thaliana OX=3702 GN=DREB1B PE=1 SV=2	K	Transcription	C-repeat/DRE binding factor 1 [Arabidopsis thaliana]	molecular function: binding (GO:0005488);; biological process: biological regulation (GO:0065007);; molecular function: nucleic acid binding transcription factor activity (GO:0001071);; cellular component: cell (GO:0005623);; cellular component: organelle (GO:0043226);; cellular component: cell part (GO:0044464)
AT4G25760	AT4G25760	4.2103	4.24509	3.13813	5.50735	5.31724	5.39367	1.70675	1.51839	1.96528	0.246083	0.399475	normal	0.00749325	-1.13366	down	--	--	Cellular Component: integral component of membrane (GO:0016021);; Biological Process: regulation of amino acid export (GO:0080143);;	K13128|6.1e-06|smo:SELMODRAFT_444691|K13128 zinc finger CCHC domain-containing protein 8 | (RefSeq) hypothetical protein	--	--	--	--	Protein GLUTAMINE DUMPER 2 OS=Arabidopsis thaliana OX=3702 GN=GDU2 PE=2 SV=1	U	Intracellular trafficking, secretion, and vesicular transport	glutamine dumper 2 [Arabidopsis thaliana]	cellular component: membrane (GO:0016020);; cellular component: membrane part (GO:0044425);; biological process: biological regulation (GO:0065007)
AT4G27280	AT4G27280	7.33482	7.59335	8.43969	8.65162	9.5487	9.45758	74.4169	58.579	55.273	0.629612	0.155438	normal	1.84e-84	3.01624	up	--	--	Molecular Function: calcium ion binding (GO:0005509);;	K24345|2.4e-71|ath:AT4G27280|K24345 calcium-binding protein KIC and related proteins | (RefSeq) Calcium-binding EF-hand family protein	--	[ZD]	Cytoskeleton;; Cell cycle control, cell division, chromosome partitioning	EF-hand domain pair	Calcium-binding protein KRP1 OS=Arabidopsis thaliana OX=3702 GN=KRP1 PE=2 SV=1	DTZ	Cell cycle control, cell division, chromosome partitioning;; Signal transduction mechanisms;; Cytoskeleton	Calcium-binding EF-hand family protein [Arabidopsis thaliana]	molecular function: binding (GO:0005488)
AT4G27657	AT4G27657	1.53228	1.00561	1.12484	0.877162	2.33377	1.06209	5.57017	4.13663	2.60576	--	--	--	0.000724097	1.73428	up	--	--	--	--	--	--	--	--	--	--	--	hypothetical protein AT4G27657 [Arabidopsis thaliana]	--
AT4G29780	AT4G29780	1.2194	1.83372	1.60391	2.50838	1.99994	2.29528	14.8514	6.38108	6.13567	0.16584	0.464843	normal	1.28e-14	2.56094	up	--	--	Biological Process: cellular response to hypoxia (GO:0071456);;	--	--	[L]	Replication, recombination and repair	DDE superfamily endonuclease	--	S	Function unknown	nuclease [Arabidopsis thaliana]	biological process: cellular process (GO:0009987);; biological process: response to stimulus (GO:0050896)
AT4G30140	AT4G30140	36.3408	55.1909	29.2327	39.8142	36.9362	41.5781	23.22	14.4345	28.4933	0.736788	-0.106871	normal	0.0168632	-0.845247	down	[IR]	Lipid transport and metabolism;; General function prediction only	Molecular Function: hydrolase activity, acting on ester bonds (GO:0016788);;	K00679|2.8e-37|cic:CICLE_v10027727mg|K00679 phospholipid:diacylglycerol acyltransferase [EC:2.3.1.158] | (RefSeq) hypothetical protein	Glycerolipid metabolism (ko00561)	--	--	GDSL-like Lipase/Acylhydrolase	GDSL esterase/lipase At4g30140 OS=Arabidopsis thaliana OX=3702 GN=At4g30140 PE=2 SV=1	G	Carbohydrate transport and metabolism	GDSL-like Lipase/Acylhydrolase superfamily protein [Arabidopsis thaliana]	molecular function: catalytic activity (GO:0003824)
AT4G30440	AT4G30440	46.3733	45.574	42.5728	48.6429	50.483	57.9016	79.9067	74.303	68.1095	0.384047	0.134796	normal	1.59e-10	0.736818	up	[M]	Cell wall/membrane/envelope biogenesis	Cellular Component: integral component of membrane (GO:0016021);;	K08679|4.8e-249|aly:9303420|K08679 UDP-glucuronate 4-epimerase [EC:5.1.3.6] | (RefSeq) UDP-glucuronate 4-epimerase 1	Amino sugar and nucleotide sugar metabolism (ko00520)	[M]	Cell wall/membrane/envelope biogenesis	GDP-mannose 4,6 dehydratase	UDP-glucuronate 4-epimerase 1 OS=Arabidopsis thaliana OX=3702 GN=GAE1 PE=1 SV=1	M	Cell wall/membrane/envelope biogenesis	UDP-D-glucuronate 4-epimerase 1 [Arabidopsis thaliana]	cellular component: membrane (GO:0016020);; cellular component: membrane part (GO:0044425)
AT4G33980	AT4G33980	1.50169	2.83363	1.84262	1.29814	1.87687	0.684908	4.28125	4.04396	4.00613	0.172221	-0.738841	normal	0.0216756	1.01354	up	--	--	--	--	--	--	--	--	Cold-regulated protein 28 OS=Arabidopsis thaliana OX=3702 GN=COR28 PE=1 SV=1	S	Function unknown	hypothetical protein AT4G33980 [Arabidopsis thaliana]	--
AT4G34230	AT4G34230	18.7784	19.3454	24.3701	29.2913	33.2206	29.7841	11.9947	14.4376	13.8854	0.00178998	0.474099	normal	0.00105879	-0.623467	down	[G]	Carbohydrate transport and metabolism	Molecular Function: zinc ion binding (GO:0008270);; Molecular Function: oxidoreductase activity (GO:0016491);;	K00083|4.2e-206|ath:AT4G34230|K00083 cinnamyl-alcohol dehydrogenase [EC:1.1.1.195] | (RefSeq) CAD5; cinnamyl alcohol dehydrogenase 5	Phenylpropanoid biosynthesis (ko00940)	[Q]	Secondary metabolites biosynthesis, transport and catabolism	Alcohol dehydrogenase GroES-like domain	Cinnamyl alcohol dehydrogenase 5 OS=Arabidopsis thaliana OX=3702 GN=CAD5 PE=1 SV=1	C	Energy production and conversion	cinnamyl alcohol dehydrogenase 5 [Arabidopsis thaliana]	molecular function: binding (GO:0005488);; molecular function: catalytic activity (GO:0003824)
AT4G34760	AT4G34760	29.4167	24.7938	28.2747	19.054	26.7433	20.6807	15.3275	14.7457	18.2928	0.0446214	-0.399045	normal	2.97e-05	-0.760319	down	--	--	Biological Process: response to auxin (GO:0009733);;	K14488|3.7e-57|ath:AT4G34760|K14488 SAUR family protein | (RefSeq) SAUR-like auxin-responsive protein family	Plant hormone signal transduction (ko04075)	--	--	Auxin responsive protein	Auxin-responsive protein SAUR50 OS=Arabidopsis thaliana OX=3702 GN=SAUR50 PE=1 SV=1	S	Function unknown	SAUR-like auxin-responsive protein family [Arabidopsis thaliana]	biological process: response to stimulus (GO:0050896)
AT4G37610	AT4G37610	1.54802	2.17539	1.47091	1.14671	1.91938	1.39474	12.4497	16.195	4.33887	0.555619	-0.290401	normal	1.81e-11	2.67562	up	--	--	Molecular Function: transcription cofactor activity (GO:0003712);; Molecular Function: histone acetyltransferase activity (GO:0004402);; Biological Process: regulation of transcription, DNA-templated (GO:0006355);; Molecular Function: zinc ion binding (GO:0008270);; Cellular Component: host cell nucleus (GO:0042025);;	K10523|5.0e-13|smo:SELMODRAFT_438494|K10523 speckle-type POZ protein | (RefSeq) hypothetical protein	--	[K]	Transcription	TAZ zinc finger	BTB/POZ and TAZ domain-containing protein 5 OS=Arabidopsis thaliana OX=3702 GN=BT5 PE=1 SV=1	BK	Chromatin structure and dynamics;; Transcription	BTB and TAZ domain protein 5 [Arabidopsis thaliana]	biological process: biological regulation (GO:0065007);; molecular function: transcription factor activity, protein binding (GO:0000988);; molecular function: catalytic activity (GO:0003824);; molecular function: binding (GO:0005488);; cellular component: other organism (GO:0044215);; cellular component: other organism part (GO:0044217)
AT4G38560	AT4G38560	1.14583	2.01058	2.26615	1.15761	1.41864	2.82814	0.667717	0.831151	0.522875	0.898612	-0.0981529	normal	0.00321047	-1.38552	down	--	--	Cellular Component: nuclear chromosome (GO:0000228);; Cellular Component: chromatin (GO:0000785);; Cellular Component: nuclear chromatin (GO:0000790);; Molecular Function: chromatin binding (GO:0003682);; Cellular Component: nucleus (GO:0005634);; Biological Process: double-strand break repair (GO:0006302);; Biological Process: mitotic sister chromatid cohesion (GO:0007064);; Biological Process: …	K08900|2.1e-12|cit:102628180|K08900 mitochondrial chaperone BCS1 | (RefSeq) AAA-ATPase At3g50940-like	--	--	--	Arabidopsis phospholipase-like protein (PEARLI 4)	--	--	--	phospholipase-like protein (PEARLI 4) family protein [Arabidopsis thaliana]	cellular component: cell (GO:0005623);; cellular component: organelle (GO:0043226);; cellular component: organelle part (GO:0044422);; cellular component: cell part (GO:0044464);; cellular component: membrane-enclosed lumen (GO:0031974);; molecular function: binding (GO:0005488);; biological process: metabolic process (GO:0008152);; biological process: cellular process (GO:0009987);; biological p…
AT4G38840	AT4G38840	54.7104	44.5029	51.5189	52.0482	50.559	47.5949	22.4458	31.3931	28.937	0.690674	-0.0908787	normal	1.42e-06	-0.854484	down	--	--	Cellular Component: plasma membrane (GO:0005886);; Biological Process: response to cold (GO:0009409);; Biological Process: response to auxin (GO:0009733);;	K14488|2.2e-48|ath:AT4G38840|K14488 SAUR family protein | (RefSeq) SAUR-like auxin-responsive protein family	Plant hormone signal transduction (ko04075)	--	--	Auxin responsive protein	Auxin-induced protein X10A OS=Glycine max OX=3847 PE=2 SV=1	S	Function unknown	SAUR-like auxin-responsive protein family [Arabidopsis thaliana]	cellular component: cell (GO:0005623);; cellular component: membrane (GO:0016020);; cellular component: cell part (GO:0044464);; biological process: response to stimulus (GO:0050896)
AT5G04340	AT5G04340	2.47777	3.00471	2.89925	3.28084	6.62215	3.63015	10.6601	19.388	6.58449	0.141885	0.605887	normal	1.68e-09	2.13107	up	--	--	Biological Process: reproduction (GO:0000003);; Molecular Function: transcription regulatory region sequence-specific DNA binding (GO:0000976);; Molecular Function: RNA polymerase II regulatory region sequence-specific DNA binding (GO:0000977);; Molecular Function: RNA polymerase II core promoter proximal region sequence-specific DNA binding (GO:0000978);; Molecular Function: core promoter proxim…	--	--	[R]	General function prediction only	C2H2-type zinc finger	Zinc finger protein ZAT6 OS=Arabidopsis thaliana OX=3702 GN=ZAT6 PE=2 SV=1	S	Function unknown	6 [Arabidopsis thaliana] [Arabidopsis thaliana]	biological process: reproduction (GO:0000003);; molecular function: binding (GO:0005488);; biological process: response to stimulus (GO:0050896);; biological process: reproductive process (GO:0022414);; biological process: developmental process (GO:0032502);; biological process: biological regulation (GO:0065007);; molecular function: nucleic acid binding transcription factor activity (GO:0001071…
AT5G06320	AT5G06320	35.906	39.0592	44.9263	46.448	52.7055	57.6655	100.408	77.5745	65.7681	0.0456732	0.297018	normal	5.84e-10	1.03302	up	--	--	Cellular Component: integral component of membrane (GO:0016021);;	K04077|1.2e-07|cmax:111488761|K04077 chaperonin GroEL | (RefSeq) LOW QUALITY PROTEIN: chaperonin CPN60-like 2, mitochondrial	RNA degradation (ko03018)	--	--	Late embryogenesis abundant protein	NDR1/HIN1-like protein 3 OS=Arabidopsis thaliana OX=3702 GN=NHL3 PE=1 SV=1	S	Function unknown	NDR1/HIN1-like 3 [Arabidopsis thaliana]	cellular component: membrane (GO:0016020);; cellular component: membrane part (GO:0044425)
AT5G17350	AT5G17350	0.429625	0.416574	0.778463	0.536199	0.921372	0.451542	2.26146	1.56211	1.59103	--	--	--	0.00173266	1.67613	up	--	--	--	K03327|3.6e-12|nta:107781954|K03327 multidrug resistance protein, MATE family | (RefSeq) protein DETOXIFICATION 14-like	--	--	--	Domain of unknown function (DUF4228)	--	S	Function unknown	hypothetical protein AT5G17350 [Arabidopsis thaliana]	--
AT5G19120	AT5G19120	9.67726	10.9969	11.5778	14.8624	18.2449	15.0279	36.275	35.5915	23.7011	0.0023657	0.493274	normal	2.53e-21	1.5764	up	--	--	Molecular Function: aspartic-type endopeptidase activity (GO:0004190);; Biological Process: proteolysis (GO:0006508);; Biological Process: protein catabolic process (GO:0030163);; Biological Process: cellular response to hypoxia (GO:0071456);;	K22683|2.8e-14|gmx:100812865|K22683 aspartyl protease family protein [EC:3.4.23.-] | (RefSeq) LOW QUALITY PROTEIN: aspartyl protease family protein 2	--	[O]	Posttranslational modification, protein turnover, chaperones	Xylanase inhibitor C-terminal	Probable aspartic proteinase GIP2 OS=Nicotiana benthamiana OX=4100 GN=GIP2 PE=1 SV=1	O	Posttranslational modification, protein turnover, chaperones	Eukaryotic aspartyl protease family protein [Arabidopsis thaliana]	biological process: metabolic process (GO:0008152);; molecular function: catalytic activity (GO:0003824);; biological process: cellular process (GO:0009987);; biological process: response to stimulus (GO:0050896)
AT5G21940	AT5G21940	6.4081	4.46004	5.59594	7.41106	7.03138	7.67686	41.8044	47.5562	31.8194	0.209087	0.334311	normal	8.74e-58	2.8841	up	--	--	Molecular Function: kinase activity (GO:0016301);;	--	--	[K]	Transcription	--	--	S	Function unknown	hybrid signal transduction histidine kinase M-like protein [Arabidopsis thaliana]	molecular function: catalytic activity (GO:0003824)
AT5G22250	AT5G22250	2.1727	1.8485	2.97095	3.04427	3.86205	3.32375	4.99194	5.14048	5.28362	0.232683	0.450419	normal	0.000178359	1.1385	up	--	--	Molecular Function: nucleic acid binding (GO:0003676);; Molecular Function: poly(A)-specific ribonuclease activity (GO:0004535);; Cellular Component: CCR4-NOT complex (GO:0030014);;	K12581|6.6e-159|ath:AT5G22250|K12581 CCR4-NOT transcription complex subunit 7/8 | (RefSeq) CAF1b; Polynucleotidyl transferase, ribonuclease H-like superfamily protein	RNA degradation (ko03018)	[A]	RNA processing and modification	CAF1 family ribonuclease	Probable CCR4-associated factor 1 homolog 11 OS=Arabidopsis thaliana OX=3702 GN=CAF1-11 PE=2 SV=1	K	Transcription	Polynucleotidyl transferase, ribonuclease H-like superfamily protein [Arabidopsis thaliana]	molecular function: binding (GO:0005488);; biological process: metabolic process (GO:0008152);; biological process: cellular process (GO:0009987);; molecular function: catalytic activity (GO:0003824);; cellular component: cell (GO:0005623);; cellular component: macromolecular complex (GO:0032991);; cellular component: cell part (GO:0044464)
AT5G24110	AT5G24110	0.976665	2.17315	1.39405	0.749715	0.44896	1.37496	0.442352	0.485135	0.16904	0.0850272	-0.902253	normal	0.000283405	-1.97223	down	--	--	Molecular Function: transcription factor activity, sequence-specific DNA binding (GO:0003700);; Cellular Component: nucleus (GO:0005634);; Molecular Function: sequence-specific DNA binding (GO:0043565);;	K13459|1.5e-18|bvg:104889681|K13459 disease resistance protein RPS2 | (RefSeq) disease resistance protein At4g27190	Plant-pathogen interaction (ko04626)	--	--	WRKY DNA -binding domain	Probable WRKY transcription factor 30 OS=Arabidopsis thaliana OX=3702 GN=WRKY30 PE=1 SV=1	K	Transcription	WRKY DNA-binding protein 30 [Arabidopsis thaliana]	biological process: biological regulation (GO:0065007);; molecular function: nucleic acid binding transcription factor activity (GO:0001071);; cellular component: cell (GO:0005623);; cellular component: organelle (GO:0043226);; cellular component: cell part (GO:0044464);; molecular function: binding (GO:0005488)
AT5G24470	AT5G24470	22.8967	24.961	24.6299	22.2915	23.7178	22.0025	40.498	36.4037	35.2067	0.250071	-0.175667	normal	9.06e-08	0.640986	up	[T]	Signal transduction mechanisms	Biological Process: phosphorelay signal transduction system (GO:0000160);;	K12130|0.0e+00|ath:AT5G24470|K12130 pseudo-response regulator 5 | (RefSeq) PRR5; two-component response regulator-like protein	Circadian rhythm - plant (ko04712)	[K]	Transcription	Response regulator receiver domain	Two-component response regulator-like APRR5 OS=Arabidopsis thaliana OX=3702 GN=APRR5 PE=1 SV=2	K	Transcription	pseudo-response regulator 5 [Arabidopsis thaliana]	biological process: cellular process (GO:0009987);; biological process: signaling (GO:0023052);; biological process: single-organism process (GO:0044699);; biological process: response to stimulus (GO:0050896);; biological process: biological regulation (GO:0065007)
AT5G24530	AT5G24530	5.62619	7.23328	12.9104	11.9431	12.7679	16.1785	4.98318	4.11759	2.45635	0.0697583	0.569598	normal	0.00848191	-1.14718	down	[Q]	Secondary metabolites biosynthesis, transport and catabolism	Molecular Function: oxidoreductase activity (GO:0016491);; Molecular Function: metal ion binding (GO:0046872);;	K24028|7.8e-202|ath:AT5G24530|K24028 salicylic acid 3-hydroxylase [EC:1.14.11.-] | (RefSeq) DMR6; 2-oxoglutarate (2OG) and Fe(II)-dependent oxygenase superfamily protein	--	[QR]	Secondary metabolites biosynthesis, transport and catabolism;; General function prediction only	2OG-Fe(II) oxygenase superfamily	Protein DOWNY MILDEW RESISTANCE 6 OS=Arabidopsis thaliana OX=3702 GN=DMR6 PE=1 SV=1	S	Function unknown	2-oxoglutarate (2OG) and Fe(II)-dependent oxygenase superfamily protein [Arabidopsis thaliana]	molecular function: catalytic activity (GO:0003824);; molecular function: binding (GO:0005488)
AT5G40850	AT5G40850	44.1058	48.8583	42.401	56.5656	51.3458	62.3779	67.0141	83.4804	69.0635	0.0713805	0.246104	normal	3.88e-08	0.710038	up	[H]	Coenzyme transport and metabolism	Molecular Function: uroporphyrin-III C-methyltransferase activity (GO:0004851);; Cellular Component: chloroplast (GO:0009507);; Biological Process: siroheme biosynthetic process (GO:0019354);; Biological Process: methylation (GO:0032259);; Biological Process: oxidation-reduction process (GO:0055114);;	K02303|1.6e-205|aly:9304698|K02303 uroporphyrin-III C-methyltransferase [EC:2.1.1.107] | (RefSeq) uncharacterized protein LOC9304698	Porphyrin and chlorophyll metabolism (ko00860)	[H]	Coenzyme transport and metabolism	Tetrapyrrole (Corrin/Porphyrin) Methylases	S-adenosyl-L-methionine-dependent uroporphyrinogen III methyltransferase, chloroplastic OS=Arabidopsis thaliana OX=3702 GN=UPM1 PE=1 SV=1	H	Coenzyme transport and metabolism	urophorphyrin methylase 1 [Arabidopsis thaliana]	biological process: metabolic process (GO:0008152);; molecular function: catalytic activity (GO:0003824);; cellular component: cell (GO:0005623);; cellular component: organelle (GO:0043226);; cellular component: cell part (GO:0044464);; biological process: cellular process (GO:0009987);; biological process: single-organism process (GO:0044699)
AT5G42530	AT5G42530	265.387	452.11	633.32	291.445	416.181	339.084	306.239	265.951	200.635	0.161827	-0.453121	normal	0.0419538	-0.797147	down	--	--	--	--	--	--	--	--	--	--	--	hypothetical protein AT5G42530 [Arabidopsis thaliana]	--
AT5G42830	AT5G42830	1.9252	3.43254	3.21439	1.99429	2.41652	2.61455	1.44908	1.63487	0.911153	0.345911	-0.374465	normal	0.0370208	-1.07414	down	--	--	Cellular Component: cytosol (GO:0005829);; Molecular Function: transferase activity, transferring acyl groups other than amino-acyl groups (GO:0016747);;	K19747|3.9e-60|crb:17881254|K19747 BAHD acyltransferase [EC:2.3.1.-] | (RefSeq) BAHD acyltransferase DCR	--	--	--	Transferase family	Spermidine hydroxycinnamoyl transferase OS=Arabidopsis thaliana OX=3702 GN=SHT PE=1 SV=1	S	Function unknown	HXXXD-type acyl-transferase family protein [Arabidopsis thaliana]	cellular component: cell (GO:0005623);; cellular component: cell part (GO:0044464);; molecular function: catalytic activity (GO:0003824)
AT5G44380	AT5G44380	3.56169	4.53957	4.51185	3.71311	6.43263	5.4382	2.58628	2.42321	2.04671	0.516193	0.215735	normal	0.00217275	-0.823092	down	[C]	Energy production and conversion	Molecular Function: oxidoreductase activity (GO:0016491);; Molecular Function: FAD binding (GO:0071949);;	K22395|1.4e-221|eus:EUTSA_v10000851mg|K22395 cinnamyl-alcohol dehydrogenase [EC:1.1.1.195] | (RefSeq) hypothetical protein	Phenylpropanoid biosynthesis (ko00940)	--	--	FAD binding domain	Berberine bridge enzyme-like 24 OS=Arabidopsis thaliana OX=3702 GN=At5g44380 PE=2 SV=1	C	Energy production and conversion	FAD-binding Berberine family protein [Arabidopsis thaliana]	molecular function: catalytic activity (GO:0003824);; molecular function: binding (GO:0005488)
AT5G46050	AT5G46050	1.87554	3.0673	4.06981	1.25101	2.44482	1.92519	1.3346	1.51971	0.807391	0.0534221	-0.771737	normal	0.00503162	-1.28461	down	[E]	Amino acid transport and metabolism	Cellular Component: integral component of membrane (GO:0016021);; Molecular Function: transmembrane transporter activity (GO:0022857);;	K14638|2.3e-201|vra:106756881|K14638 solute carrier family 15 (peptide/histidine transporter), member 3/4 | (RefSeq) protein NRT1/ PTR FAMILY 5.2-like	--	[E]	Amino acid transport and metabolism	POT family	Protein NRT1/ PTR FAMILY 5.2 OS=Arabidopsis thaliana OX=3702 GN=NPF5.2 PE=2 SV=1	E	Amino acid transport and metabolism	peptide transporter 3 [Arabidopsis thaliana]	cellular component: membrane (GO:0016020);; cellular component: membrane part (GO:0044425);; biological process: localization (GO:0051179);; molecular function: transporter activity (GO:0005215)
AT5G46710	AT5G46710	6.06563	5.79764	6.60419	6.45422	6.07538	4.63009	12.4674	12.3748	10.3675	0.595409	-0.187226	normal	3.79e-07	0.939056	up	--	--	--	--	--	--	--	PLATZ transcription factor	--	--	--	PLATZ transcription factor family protein [Arabidopsis thaliana]	--
AT5G47220	AT5G47220	8.96272	11.0759	11.4884	15.6469	12.7279	11.9221	23.2951	31.5373	13.7839	0.259356	0.27545	normal	8.24e-05	1.13042	up	--	--	Molecular Function: DNA binding (GO:0003677);; Molecular Function: transcription factor activity, sequence-specific DNA binding (GO:0003700);; Cellular Component: nucleus (GO:0005634);;	K14517|4.2e-125|ath:AT5G47220|K14517 ethylene-responsive transcription factor 2 | (RefSeq) ERF2; ethylene responsive element binding factor 2	Plant hormone signal transduction (ko04075)	--	--	AP2 domain	Ethylene-responsive transcription factor 2 OS=Arabidopsis thaliana OX=3702 GN=ERF2 PE=2 SV=1	K	Transcription	ethylene responsive element binding factor 2 [Arabidopsis thaliana]	molecular function: binding (GO:0005488);; biological process: biological regulation (GO:0065007);; molecular function: nucleic acid binding transcription factor activity (GO:0001071);; cellular component: cell (GO:0005623);; cellular component: organelle (GO:0043226);; cellular component: cell part (GO:0044464)
AT5G47230	AT5G47230	2.45253	2.95201	2.52856	1.94875	1.90074	3.05895	14.0223	14.5761	7.91914	0.500444	-0.287406	normal	6.82e-20	2.20971	up	--	--	Molecular Function: DNA binding (GO:0003677);; Molecular Function: transcription factor activity, sequence-specific DNA binding (GO:0003700);; Cellular Component: nucleus (GO:0005634);;	K09286|2.1e-150|ath:AT5G47230|K09286 EREBP-like factor | (RefSeq) ERF5; ethylene responsive element binding factor 5	--	--	--	AP2 domain	Ethylene-responsive transcription factor 5 OS=Arabidopsis thaliana OX=3702 GN=ERF5 PE=2 SV=1	K	Transcription	ethylene responsive element binding factor 5 (ATERF5) [Arabidopsis thaliana]	molecular function: binding (GO:0005488);; biological process: biological regulation (GO:0065007);; molecular function: nucleic acid binding transcription factor activity (GO:0001071);; cellular component: cell (GO:0005623);; cellular component: organelle (GO:0043226);; cellular component: cell part (GO:0044464)
AT5G50450	AT5G50450	10.472	10.0268	11.4695	11.098	10.8077	10.7311	17.0247	17.5064	14.489	0.841416	-0.0562642	normal	0.000333959	0.625736	up	--	--	Cellular Component: cellular_component (GO:0005575);; Cellular Component: intracellular (GO:0005622);; Cellular Component: cell (GO:0005623);; Cellular Component: nucleus (GO:0005634);; Cellular Component: organelle (GO:0043226);; Cellular Component: membrane-bounded organelle (GO:0043227);; Cellular Component: intracellular organelle (GO:0043229);; Cellular Component: intracellular membrane-boun…	--	--	--	--	MYND finger	F-box protein At5g50450 OS=Arabidopsis thaliana OX=3702 GN=At5g50450 PE=2 SV=1	S	Function unknown	HCP-like superfamily protein with MYND-type zinc finger [Arabidopsis thaliana]	cellular component: cell (GO:0005623);; cellular component: cell part (GO:0044464);; cellular component: organelle (GO:0043226)
AT5G51190	AT5G51190	4.05549	2.33749	3.03369	4.43489	6.57801	3.20631	30.1636	25.3458	18.8588	0.303553	0.508186	normal	1.52e-37	2.98321	up	--	--	Molecular Function: DNA binding (GO:0003677);; Molecular Function: transcription factor activity, sequence-specific DNA binding (GO:0003700);; Cellular Component: nucleus (GO:0005634);;	K09286|3.0e-53|gab:108482059|K09286 EREBP-like factor | (RefSeq) ethylene-responsive transcription factor ERF105-like	--	--	--	AP2 domain	Ethylene-responsive transcription factor ERF105 OS=Arabidopsis thaliana OX=3702 GN=ERF105 PE=2 SV=1	K	Transcription	Integrase-type DNA-binding superfamily protein [Arabidopsis thaliana]	molecular function: binding (GO:0005488);; biological process: biological regulation (GO:0065007);; molecular function: nucleic acid binding transcription factor activity (GO:0001071);; cellular component: cell (GO:0005623);; cellular component: organelle (GO:0043226);; cellular component: cell part (GO:0044464)
AT5G51390	AT5G51390	2.26895	2.47516	2.30696	2.03044	2.11215	1.29269	6.96529	4.64041	4.87371	0.386304	-0.457653	normal	0.00446565	1.21704	up	--	--	--	--	--	--	--	--	--	S	Function unknown	hypothetical protein AT5G51390 [Arabidopsis thaliana]	--
AT5G53110	AT5G53110	2.2723	2.64856	3.08208	0.887178	2.91407	2.25046	1.27195	0.926407	0.581526	0.355879	-0.504476	normal	0.000283405	-1.5087	down	--	--	Cellular Component: integral component of membrane (GO:0016021);; Molecular Function: polysaccharide binding (GO:0030247);;	K19041|1.1e-76|nau:109226804|K19041 E3 ubiquitin-protein ligase RNF38/44 [EC:2.3.2.27] | (RefSeq) RING-H2 finger protein ATL20-like	--	--	--	Wall-associated receptor kinase galacturonan-binding	Putative RING-H2 finger protein ATL21A OS=Arabidopsis thaliana OX=3702 GN=ATL21A PE=3 SV=1	O	Posttranslational modification, protein turnover, chaperones	RING/U-box superfamily protein [Arabidopsis thaliana]	cellular component: membrane (GO:0016020);; cellular component: membrane part (GO:0044425);; molecular function: binding (GO:0005488)
AT5G54490	AT5G54490	2.93655	2.35107	2.86302	2.99372	4.22368	2.97526	14.7497	11.5094	12.596	0.667323	0.234453	normal	2.37e-17	2.25592	up	--	--	Molecular Function: calcium ion binding (GO:0005509);;	K24345|5.5e-68|ath:AT5G54490|K24345 calcium-binding protein KIC and related proteins | (RefSeq) PBP1; pinoid-binding protein 1	--	[ZD]	Cytoskeleton;; Cell cycle control, cell division, chromosome partitioning	EF-hand domain pair	Calcium-binding protein PBP1 OS=Arabidopsis thaliana OX=3702 GN=PBP1 PE=1 SV=1	DTZ	Cell cycle control, cell division, chromosome partitioning;; Signal transduction mechanisms;; Cytoskeleton	pinoid-binding protein 1 [Arabidopsis thaliana]	molecular function: binding (GO:0005488)
AT5G54610	AT5G54610	7.59991	6.81386	14.6154	4.45546	6.36962	10.9129	4.21867	3.05481	2.54083	0.228515	-0.526977	normal	5.22e-06	-1.55888	down	--	--	Cellular Component: integral component of membrane (GO:0016021);;	--	--	[R]	General function prediction only	Ankyrin repeats (3 copies)	Ankyrin repeat-containing protein BDA1 OS=Arabidopsis thaliana OX=3702 GN=BAD1 PE=1 SV=1	S	Function unknown	ankyrin [Arabidopsis thaliana]	cellular component: membrane (GO:0016020);; cellular component: membrane part (GO:0044425)
AT5G56550	AT5G56550	2.98952	2.18793	1.70991	1.99733	1.85357	2.73595	6.37028	7.25675	3.14742	0.805428	-0.147122	normal	0.00816786	1.29182	up	--	--	--	--	--	[K]	Transcription	--	--	S	Function unknown	oxidative stress 3 [Arabidopsis thaliana]	--
AT5G57560	AT5G57560	23.4488	29.4843	25.1632	26.0675	31.0432	38.9421	65.7683	64.3182	34.7221	0.271886	0.207893	normal	1.63e-06	1.08845	up	[G]	Carbohydrate transport and metabolism	Molecular Function: hydrolase activity, hydrolyzing O-glycosyl compounds (GO:0004553);; Cellular Component: cell wall (GO:0005618);; Biological Process: xyloglucan metabolic process (GO:0010411);; Molecular Function: xyloglucan:xyloglucosyl transferase activity (GO:0016762);; Biological Process: cell wall biogenesis (GO:0042546);; Cellular Component: apoplast (GO:0048046);; Biological Process: ce…	K14504|4.0e-167|ath:AT5G57560|K14504 xyloglucan:xyloglucosyl transferase TCH4 [EC:2.4.1.207] | (RefSeq) TCH4; Xyloglucan endotransglucosylase/hydrolase family protein	Plant hormone signal transduction (ko04075)	--	--	Glycosyl hydrolases family 16	Xyloglucan endotransglucosylase/hydrolase protein 22 OS=Arabidopsis thaliana OX=3702 GN=XTH22 PE=1 SV=1	G	Carbohydrate transport and metabolism	Xyloglucan endotransglucosylase/hydrolase family protein [Arabidopsis thaliana]	molecular function: catalytic activity (GO:0003824);; cellular component: cell (GO:0005623);; cellular component: cell part (GO:0044464);; biological process: metabolic process (GO:0008152);; biological process: cellular process (GO:0009987);; biological process: cellular component organization or biogenesis (GO:0071840);; cellular component: extracellular region (GO:0005576)
AT5G59550	AT5G59550	6.39321	8.47965	7.8296	8.36729	8.04326	9.78614	18.4043	15.0131	12.0802	0.630822	0.119719	normal	9.57e-08	1.01459	up	--	--	Molecular Function: ubiquitin protein ligase activity (GO:0061630);;	K11982|1.4e-85|tcc:18590651|K11982 E3 ubiquitin-protein ligase RNF115/126 [EC:2.3.2.27] | (RefSeq) E3 ubiquitin-protein ligase RDUF2	--	[O]	Posttranslational modification, protein turnover, chaperones	Protein of unknown function (DUF1117)	E3 ubiquitin-protein ligase RDUF2 OS=Arabidopsis thaliana OX=3702 GN=DURF2 PE=1 SV=1	O	Posttranslational modification, protein turnover, chaperones	zinc finger (C3HC4-type RING finger) family protein [Arabidopsis thaliana]	biological process: metabolic process (GO:0008152);; biological process: cellular process (GO:0009987);; molecular function: catalytic activity (GO:0003824)
AT5G59820	AT5G59820	1.44427	1.36972	1.3457	0.825554	1.532	2.20395	6.0738	6.64322	4.22467	0.983455	0.0414329	normal	4.22e-10	2.03293	up	--	--	Molecular Function: molecular_function (GO:0003674);; Molecular Function: nucleic acid binding (GO:0003676);; Molecular Function: DNA binding (GO:0003677);; Molecular Function: transcription factor activity, sequence-specific DNA binding (GO:0003700);; Molecular Function: binding (GO:0005488);; Cellular Component: cellular_component (GO:0005575);; Cellular Component: intracellular (GO:0005622);; …	--	--	[R]	General function prediction only	C2H2-type zinc finger	Zinc finger protein ZAT12 OS=Arabidopsis thaliana OX=3702 GN=ZAT12 PE=2 SV=1	S	Function unknown	C2H2-type zinc finger family protein [Arabidopsis thaliana]	molecular function: binding (GO:0005488);; biological process: biological regulation (GO:0065007);; molecular function: nucleic acid binding transcription factor activity (GO:0001071);; cellular component: cell (GO:0005623);; cellular component: cell part (GO:0044464);; cellular component: organelle (GO:0043226);; biological process: response to stimulus (GO:0050896);; biological process: cellula…
AT5G60680	AT5G60680	46.7815	39.8823	40.8	41.6241	41.2755	44.5344	94.8163	77.7175	76.284	0.648883	-0.0878717	normal	4.32e-13	0.975669	up	--	--	--	--	--	--	--	Senescence regulator	--	S	Function unknown	transcription initiation factor TFIID subunit (Protein of unknown function, DUF584) [Arabidopsis thaliana]	--
AT5G61440	AT5G61440	3.82843	4.04029	3.24162	3.19357	4.52847	5.79438	9.66892	9.03316	5.65192	0.66055	0.189359	normal	3.5e-05	1.14384	up	[O]	Posttranslational modification, protein turnover, chaperones	Cellular Component: cellular_component (GO:0005575);; Cellular Component: intracellular (GO:0005622);; Cellular Component: cell (GO:0005623);; Cellular Component: cytoplasm (GO:0005737);; Cellular Component: chloroplast (GO:0009507);; Cellular Component: plastid (GO:0009536);; Cellular Component: organelle (GO:0043226);; Cellular Component: membrane-bounded organelle (GO:0043227);; Cellular Compo…	K03671|1.2e-10|ppp:112286750|K03671 thioredoxin 1 | (RefSeq) thioredoxin F-type, chloroplastic-like	--	[O]	Posttranslational modification, protein turnover, chaperones	Thioredoxin	Thioredoxin-like 1-2, chloroplastic OS=Arabidopsis thaliana OX=3702 GN=At5g61440 PE=2 SV=1	O	Posttranslational modification, protein turnover, chaperones	atypical CYS HIS rich thioredoxin 5 [Arabidopsis thaliana]	cellular component: cell (GO:0005623);; cellular component: cell part (GO:0044464);; cellular component: organelle (GO:0043226);; biological process: cellular process (GO:0009987);; biological process: single-organism process (GO:0044699);; biological process: biological regulation (GO:0065007)
AT5G61600	AT5G61600	3.57223	4.79384	4.9704	6.14361	7.72653	6.28116	52.1766	54.0867	32.2805	0.0555087	0.509518	normal	6.76e-62	3.37967	up	--	--	Molecular Function: DNA binding (GO:0003677);; Molecular Function: transcription factor activity, sequence-specific DNA binding (GO:0003700);; Cellular Component: nucleus (GO:0005634);;	K09286|4.9e-134|ath:AT5G61600|K09286 EREBP-like factor | (RefSeq) ERF104; ethylene response factor 104	--	--	--	AP2 domain	Ethylene-responsive transcription factor ERF104 OS=Arabidopsis thaliana OX=3702 GN=ERF104 PE=1 SV=1	K	Transcription	ethylene response factor 104 [Arabidopsis thaliana]	molecular function: binding (GO:0005488);; biological process: biological regulation (GO:0065007);; molecular function: nucleic acid binding transcription factor activity (GO:0001071);; cellular component: cell (GO:0005623);; cellular component: organelle (GO:0043226);; cellular component: cell part (GO:0044464)
AT5G61900	AT5G61900	7.55455	5.5524	4.83348	6.06438	6.74647	6.38669	4.04371	3.16888	3.70945	0.990685	0.00850563	normal	0.0161037	-0.693023	down	--	--	Molecular Function: calcium-dependent phospholipid binding (GO:0005544);; Biological Process: negative regulation of cell death (GO:0060548);;	K16280|1.6e-18|ppp:112275577|K16280 E3 ubiquitin-protein ligase RGLG [EC:2.3.2.27] | (RefSeq) E3 ubiquitin-protein ligase RGLG2-like	--	[T]	Signal transduction mechanisms	Copine	Protein BONZAI 1 OS=Arabidopsis thaliana OX=3702 GN=BON1 PE=1 SV=2	S	Function unknown	unnamed protein product [Arabidopsis thaliana]	molecular function: binding (GO:0005488);; biological process: biological regulation (GO:0065007)
AT5G62020	AT5G62020	3.56962	2.64603	2.03594	2.68588	3.59646	4.78556	6.14808	6.19861	3.65388	0.440946	0.327896	normal	0.0128885	0.966352	up	--	--	Molecular Function: transcription factor activity, sequence-specific DNA binding (GO:0003700);; Cellular Component: nucleus (GO:0005634);; Cellular Component: host cell nucleus (GO:0042025);; Molecular Function: sequence-specific DNA binding (GO:0043565);;	K09419|3.4e-145|ath:AT5G62020|K09419 heat shock transcription factor, other eukaryote | (RefSeq) HSFB2A; heat shock transcription factor B2A	--	[K]	Transcription	HSF-type DNA-binding	Heat stress transcription factor B-2a OS=Arabidopsis thaliana OX=3702 GN=HSFB2A PE=2 SV=1	K	Transcription	heat shock transcription factor B2A [Arabidopsis thaliana]	biological process: biological regulation (GO:0065007);; molecular function: nucleic acid binding transcription factor activity (GO:0001071);; cellular component: cell (GO:0005623);; cellular component: organelle (GO:0043226);; cellular component: cell part (GO:0044464);; cellular component: other organism (GO:0044215);; cellular component: other organism part (GO:0044217);; molecular function: b…
Arabidopsis_thaliana_newGene_313	--	1.40797	0.981036	2.09344	1.17436	1.10619	0.363509	0.460768	0.279822	0.625933	0.212604	-0.781546	normal	0.00652448	-1.73426	down	--	--	--	--	--	--	--	--	--	--	--	--	--
