# Supplementary material for: Transcriptomic analysis reveals the functions of H2S as a gasotransmitter independently of Cys in Arabidopsis
Source: Front Plant Sci. 2023 Jun 2;14:1184991. doi: 10.3389/fpls.2023.1184991 (PMC10272727; doi:10.3389/fpls.2023.1184991)
Supplement: Supplementary Figure 1 — Analysis of transcriptome profiles in seedlings responding to H2S and Cys treatment. (A, B) Boxplot and density distribution diagram showing the gene expression features in 9 transcriptome samples of CK, H2S fumigated and Cys treated seedlings. FPKM, fragments per kilobase million. (C) Principal component analysis (PCA) of gene expression in 9 transcriptome samples of CK, H2S fumigated and Cys treated seedlings. [file DataSheet_1.zip › Supplementary Excel S5.XLS]

## Sheet: Supp Excel S5. H2S and Cys co-r
Supplementary Excel S5. Information of DEGs co-regulated by H2S fumigation and Cys treatment (FDR < 0.05 and Fold Change >1.5).
#ID	gene_name	CK-rep1	CK-rep2	CK-rep3	Cys-rep1	Cys-rep2	Cys-rep3	H2S-rep1	H2S-rep2	H2S-rep3	CK-rep1_CK-rep2_CK-rep3_vs_Cys-rep1_Cys-rep2_Cys-rep3_edgeR_FDR	CK-rep1_CK-rep2_CK-rep3_vs_Cys-rep1_Cys-rep2_Cys-rep3_edgeR_log2FC	CK-rep1_CK-rep2_CK-rep3_vs_Cys-rep1_Cys-rep2_Cys-rep3_edgeR_(FDR_0.05_FC_1.5)_regulated	CK-rep1_CK-rep2_CK-rep3_vs_H2S-rep1_H2S-rep2_H2S-rep3_edgeR_FDR	CK-rep1_CK-rep2_CK-rep3_vs_H2S-rep1_H2S-rep2_H2S-rep3_edgeR_log2FC	CK-rep1_CK-rep2_CK-rep3_vs_H2S-rep1_H2S-rep2_H2S-rep3_edgeR_(FDR_0.05_FC_1.5)_regulated	COG_class	COG_class_annotation	GO_annotation	KEGG_annotation	KEGG_pathway_annotation	KOG_class	KOG_class_annotation	Pfam_annotation	Swiss_Prot_annotation	eggNOG_class	eggNOG_class_annotation	NR_annotation	GO_second_level_annotation
AT1G09070	AT1G09070	52.0992	64.7108	59.8571	101.428	96.1927	104.546	104.966	84.5407	88.3093	1.83e-09	0.690325	up	1.78e-06	0.666193	up	--	--	Cellular Component: storage vacuole (GO:0000322);; Cellular Component: plant-type vacuole (GO:0000325);; Cellular Component: protein storage vacuole (GO:0000326);; Cellular Component: cellular_component (GO:0005575);; Cellular Component: intracellular (GO:0005622);; Cellular Component: cell (GO:0005623);; Cellular Component: cytoplasm (GO:0005737);; Cellular Component: vacuole (GO:0005773);; Cell…	--	--	--	--	C2 domain	Protein SRC2 homolog OS=Arabidopsis thaliana OX=3702 GN=SRC2 PE=1 SV=1	S	Function unknown	soybean gene regulated by cold-2 [Arabidopsis thaliana]	cellular component: cell (GO:0005623);; cellular component: organelle (GO:0043226);; cellular component: cell part (GO:0044464);; cellular component: membrane (GO:0016020);; biological process: localization (GO:0051179)
AT1G14870	AT1G14870	5.60605	5.45906	9.95302	9.25876	14.2358	24.4113	3.2944	3.98624	2.64789	0.00353765	1.0724	up	0.0225813	-1.07021	down	--	--	Cellular Component: integral component of membrane (GO:0016021);;	--	--	--	--	PLAC8 family	Protein PLANT CADMIUM RESISTANCE 2 OS=Arabidopsis thaliana OX=3702 GN=PCR2 PE=1 SV=1	S	Function unknown	PLANT CADMIUM RESISTANCE 2 [Arabidopsis thaliana]	cellular component: membrane (GO:0016020);; cellular component: membrane part (GO:0044425)
AT1G19180	AT1G19180	2.61018	4.1715	4.76174	9.68201	5.2555	7.45607	8.88966	12.3816	7.9272	0.00541927	0.869537	up	3.29e-07	1.36188	up	--	--	Biological Process: reproduction (GO:0000003);; Biological Process: response to acid chemical (GO:0001101);; Biological Process: developmental process involved in reproduction (GO:0003006);; Molecular Function: molecular_function (GO:0003674);; Molecular Function: transcription cofactor activity (GO:0003712);; Molecular Function: transcription corepressor activity (GO:0003714);; Cellular Componen…	K13464|9.8e-98|ath:AT1G19180|K13464 jasmonate ZIM domain-containing protein | (RefSeq) JAZ1; jasmonate-zim-domain protein 1	Plant hormone signal transduction (ko04075)	--	--	tify domain	Protein TIFY 10A OS=Arabidopsis thaliana OX=3702 GN=TIFY10A PE=1 SV=1	S	Function unknown	jasmonate-zim-domain protein 1 [Arabidopsis thaliana]	biological process: reproduction (GO:0000003);; biological process: response to stimulus (GO:0050896);; biological process: reproductive process (GO:0022414);; biological process: developmental process (GO:0032502);; biological process: biological regulation (GO:0065007);; molecular function: transcription factor activity, protein binding (GO:0000988);; cellular component: cell (GO:0005623);; cel…
AT1G22190	AT1G22190	6.33195	4.31017	4.37933	8.84555	6.89076	8.23395	12.9606	12.6983	9.44118	0.012185	0.587055	up	4.66e-09	1.23366	up	--	--	Molecular Function: DNA binding (GO:0003677);; Molecular Function: transcription factor activity, sequence-specific DNA binding (GO:0003700);; Cellular Component: nucleus (GO:0005634);;	K09286|1.9e-139|ath:AT1G22190|K09286 EREBP-like factor | (RefSeq) Integrase-type DNA-binding superfamily protein	--	--	--	AP2 domain	Ethylene-responsive transcription factor RAP2-13 OS=Arabidopsis thaliana OX=3702 GN=RAP2-13 PE=1 SV=1	K	Transcription	Integrase-type DNA-binding superfamily protein [Arabidopsis thaliana]	molecular function: binding (GO:0005488);; biological process: biological regulation (GO:0065007);; molecular function: nucleic acid binding transcription factor activity (GO:0001071);; cellular component: cell (GO:0005623);; cellular component: organelle (GO:0043226);; cellular component: cell part (GO:0044464)
AT1G23390	AT1G23390	57.6	43.2026	57.4881	31.6162	42.4986	29.232	102.46	91.3213	70.0387	0.000310225	-0.700472	down	0.000106269	0.743574	up	--	--	Molecular Function: protein binding (GO:0005515);; Cellular Component: cellular_component (GO:0005575);; Cellular Component: intracellular (GO:0005622);; Cellular Component: cell (GO:0005623);; Cellular Component: nucleus (GO:0005634);; Cellular Component: cytoplasm (GO:0005737);; Cellular Component: cytosol (GO:0005829);; Biological Process: proteolysis (GO:0006508);; Biological Process: ubiquit…	--	--	--	--	Kelch motif	F-box/kelch-repeat protein At1g23390 OS=Arabidopsis thaliana OX=3702 GN=At1g23390 PE=2 SV=1	S	Function unknown	Kelch repeat-containing F-box family protein [Arabidopsis thaliana]	molecular function: binding (GO:0005488);; cellular component: cell (GO:0005623);; cellular component: cell part (GO:0044464);; cellular component: organelle (GO:0043226);; biological process: metabolic process (GO:0008152);; biological process: cellular process (GO:0009987)
AT1G25400	AT1G25400	1.5024	1.83119	2.16976	3.55452	3.05659	3.99366	7.70866	10.888	3.93767	0.00425647	0.851729	up	1.91e-08	2.03212	up	--	--	Cellular Component: integral component of membrane (GO:0016021);;	--	--	--	--	--	--	S	Function unknown	transmembrane protein [Arabidopsis thaliana]	cellular component: membrane (GO:0016020);; cellular component: membrane part (GO:0044425)
AT1G25560	AT1G25560	11.8828	20.2477	11.7991	22.6951	22.5669	27.649	42.928	49.0371	34.5725	0.00136428	0.649321	up	2.07e-14	1.54393	up	--	--	Molecular Function: DNA binding (GO:0003677);; Molecular Function: transcription factor activity, sequence-specific DNA binding (GO:0003700);; Cellular Component: nucleus (GO:0005634);;	K09287|2.8e-202|ath:AT1G25560|K09287 RAV-like factor | (RefSeq) TEM1; AP2/B3 transcription factor family protein	--	--	--	B3 DNA binding domain	AP2/ERF and B3 domain-containing transcription repressor TEM1 OS=Arabidopsis thaliana OX=3702 GN=TEM1 PE=1 SV=1	K	Transcription	AP2/B3 transcription factor family protein [Arabidopsis thaliana]	molecular function: binding (GO:0005488);; biological process: biological regulation (GO:0065007);; molecular function: nucleic acid binding transcription factor activity (GO:0001071);; cellular component: cell (GO:0005623);; cellular component: organelle (GO:0043226);; cellular component: cell part (GO:0044464)
AT1G32920	AT1G32920	13.3214	12.0992	12.4031	26.4553	23.6967	26.3988	62.7047	48.0527	40.4405	2.51e-08	0.929651	up	1.76e-29	2.00676	up	--	--	Biological Process: response to wounding (GO:0009611);;	--	--	--	--	--	--	S	Function unknown	hypothetical protein AT1G32920 [Arabidopsis thaliana]	biological process: response to stimulus (GO:0050896)
AT1G51790	AT1G51790	2.18376	5.23554	4.37532	1.08584	2.76472	1.14432	1.46513	2.86748	1.35606	0.0021284	-1.30876	down	0.0471214	-1.03571	down	[M]	Cell wall/membrane/envelope biogenesis	Molecular Function: protein kinase activity (GO:0004672);; Molecular Function: ATP binding (GO:0005524);; Cellular Component: integral component of membrane (GO:0016021);;	K16224|2.5e-188|boe:106304564|K16224 senescence-induced receptor-like serine/threonine-protein kinase | (RefSeq) senescence-induced receptor-like serine/threonine-protein kinase	MAPK signaling pathway - plant (ko04016);; Plant-pathogen interaction (ko04626)	--	--	Malectin-like domain	Probable LRR receptor-like serine/threonine-protein kinase At1g51880 OS=Arabidopsis thaliana OX=3702 GN=At1g51880 PE=2 SV=1	T	Signal transduction mechanisms	Leucine-rich repeat protein kinase family protein [Arabidopsis thaliana]	biological process: metabolic process (GO:0008152);; biological process: cellular process (GO:0009987);; molecular function: catalytic activity (GO:0003824);; molecular function: binding (GO:0005488);; cellular component: membrane (GO:0016020);; cellular component: membrane part (GO:0044425)
AT1G51800	AT1G51800	6.56605	14.3527	10.6336	3.45354	6.23175	5.57902	4.41386	6.91489	3.20621	3.28e-05	-1.13103	down	0.00260365	-1.10246	down	--		Molecular Function: protein kinase activity (GO:0004672);; Molecular Function: ATP binding (GO:0005524);; Cellular Component: integral component of membrane (GO:0016021);;	K16224|1.2e-196|bna:106356473|K16224 senescence-induced receptor-like serine/threonine-protein kinase | (RefSeq) senescence-induced receptor-like serine/threonine-protein kinase	MAPK signaling pathway - plant (ko04016);; Plant-pathogen interaction (ko04626)	--	--	Malectin-like domain	LRR receptor-like serine/threonine-protein kinase IOS1 OS=Arabidopsis thaliana OX=3702 GN=IOS1 PE=1 SV=1	T	Signal transduction mechanisms	Leucine-rich repeat protein kinase family protein [Arabidopsis thaliana]	biological process: metabolic process (GO:0008152);; biological process: cellular process (GO:0009987);; molecular function: catalytic activity (GO:0003824);; molecular function: binding (GO:0005488);; cellular component: membrane (GO:0016020);; cellular component: membrane part (GO:0044425)
AT1G51850	AT1G51850	2.2096	5.92123	6.69915	1.70935	3.4348	2.11425	1.45184	1.3161	1.18861	0.00699813	-1.10931	down	2.51e-07	-1.89074	down	--		Molecular Function: protein kinase activity (GO:0004672);; Molecular Function: ATP binding (GO:0005524);; Cellular Component: plasma membrane (GO:0005886);; Cellular Component: plasmodesma (GO:0009506);; Cellular Component: integral component of membrane (GO:0016021);;	K16224|6.6e-189|boe:106304564|K16224 senescence-induced receptor-like serine/threonine-protein kinase | (RefSeq) senescence-induced receptor-like serine/threonine-protein kinase	MAPK signaling pathway - plant (ko04016);; Plant-pathogen interaction (ko04626)	--	--	Malectin-like domain	Probable LRR receptor-like serine/threonine-protein kinase At1g51820 OS=Arabidopsis thaliana OX=3702 GN=At1g51820 PE=1 SV=1	T	Signal transduction mechanisms	Leucine-rich repeat protein kinase family protein [Arabidopsis thaliana]	biological process: metabolic process (GO:0008152);; biological process: cellular process (GO:0009987);; molecular function: catalytic activity (GO:0003824);; molecular function: binding (GO:0005488);; cellular component: cell (GO:0005623);; cellular component: membrane (GO:0016020);; cellular component: cell part (GO:0044464);; cellular component: cell junction (GO:0030054);; cellular component:…
AT1G66180	AT1G66180	26.7979	28.2639	26.3101	48.7914	48.8256	76.8228	47.104	39.3965	38.7079	3.16e-11	1.00423	up	1.17e-06	0.634241	up	--	--	Molecular Function: aspartic-type endopeptidase activity (GO:0004190);; Cellular Component: Golgi apparatus (GO:0005794);; Biological Process: proteolysis (GO:0006508);; Biological Process: response to light stimulus (GO:0009416);; Biological Process: protein catabolic process (GO:0030163);; Biological Process: response to L-ascorbic acid (GO:0033591);; Biological Process: cellular response to hy…	K22683|1.3e-41|atr:18442347|K22683 aspartyl protease family protein [EC:3.4.23.-] | (RefSeq) aspartyl protease family protein 2	--	[O]	Posttranslational modification, protein turnover, chaperones	Xylanase inhibitor N-terminal	Aspartic proteinase PCS1 OS=Arabidopsis thaliana OX=3702 GN=PCS1 PE=2 SV=1	O	Posttranslational modification, protein turnover, chaperones	Eukaryotic aspartyl protease family protein [Arabidopsis thaliana]	biological process: metabolic process (GO:0008152);; molecular function: catalytic activity (GO:0003824);; cellular component: cell (GO:0005623);; cellular component: organelle (GO:0043226);; cellular component: cell part (GO:0044464);; biological process: response to stimulus (GO:0050896);; biological process: cellular process (GO:0009987)
AT1G72140	AT1G72140	0.504925	0.549831	0.600247	1.77187	2.24749	2.1806	1.24758	1.12661	0.990455	6.15e-10	1.79561	up	0.0441274	1.01947	up	[E]	Amino acid transport and metabolism	Cellular Component: integral component of membrane (GO:0016021);; Molecular Function: transmembrane transporter activity (GO:0022857);;	K14638|5.2e-272|crb:17895759|K14638 solute carrier family 15 (peptide/histidine transporter), member 3/4 | (RefSeq) protein NRT1/ PTR FAMILY 5.12	--	[E]	Amino acid transport and metabolism	POT family	Protein NRT1/ PTR FAMILY 5.12 OS=Arabidopsis thaliana OX=3702 GN=NPF5.12 PE=2 SV=1	E	Amino acid transport and metabolism	Major facilitator superfamily protein [Arabidopsis thaliana]	cellular component: membrane (GO:0016020);; cellular component: membrane part (GO:0044425);; biological process: localization (GO:0051179);; molecular function: transporter activity (GO:0005215)
AT1G73500	AT1G73500	3.09028	4.38137	4.0198	8.96991	11.1752	11.6515	15.6804	20.198	12.4206	1.99e-15	1.37594	up	1.81e-25	2.07888	up	[T]	Signal transduction mechanisms	Molecular Function: protein serine/threonine kinase activity (GO:0004674);; Molecular Function: ATP binding (GO:0005524);;	K20604|3.8e-179|ath:AT1G73500|K20604 mitogen-activated protein kinase kinase 9 [EC:2.7.12.2] | (RefSeq) MKK9; MAP kinase kinase 9	MAPK signaling pathway - plant (ko04016)	[T]	Signal transduction mechanisms	Protein kinase domain	Mitogen-activated protein kinase kinase 9 OS=Arabidopsis thaliana OX=3702 GN=MKK9 PE=1 SV=1	T	Signal transduction mechanisms	MAP kinase kinase 9 [Arabidopsis thaliana]	biological process: metabolic process (GO:0008152);; biological process: cellular process (GO:0009987);; molecular function: catalytic activity (GO:0003824);; molecular function: binding (GO:0005488)
AT1G76650	AT1G76650	1.56131	1.1761	2.05273	3.98554	3.76409	4.96714	6.98318	6.91301	6.43151	0.00010031	1.31305	up	6.05e-11	2.0833	up	--	--	Molecular Function: calcium ion binding (GO:0005509);;	K13448|1.3e-91|ath:AT1G76650|K13448 calcium-binding protein CML | (RefSeq) CML38; calmodulin-like 38	Plant-pathogen interaction (ko04626)	[T]	Signal transduction mechanisms	EF-hand domain pair	Calcium-binding protein CML38 OS=Arabidopsis thaliana OX=3702 GN=CML38 PE=1 SV=1	DTZ	Cell cycle control, cell division, chromosome partitioning;; Signal transduction mechanisms;; Cytoskeleton	calmodulin-like 38 [Arabidopsis thaliana]	molecular function: binding (GO:0005488)
AT1G80920	AT1G80920	96.3294	103.476	99.7627	50.9898	83.5862	56.4145	169.337	165.232	121.137	5.74e-05	-0.732135	down	8.24e-05	0.616224	up	[O]	Posttranslational modification, protein turnover, chaperones	Cellular Component: cellular_component (GO:0005575);; Cellular Component: intracellular (GO:0005622);; Cellular Component: cell (GO:0005623);; Cellular Component: nucleus (GO:0005634);; Cellular Component: cytoplasm (GO:0005737);; Biological Process: biological_process (GO:0008150);; Biological Process: response to radiation (GO:0009314);; Biological Process: response to light stimulus (GO:000941…	K03686|4.5e-06|egr:104456357|K03686 molecular chaperone DnaJ | (RefSeq) uncharacterized protein LOC104456357 isoform X1	--	[O]	Posttranslational modification, protein turnover, chaperones	DnaJ domain	Chaperone protein dnaJ 8, chloroplastic OS=Arabidopsis thaliana OX=3702 GN=ATJ8 PE=2 SV=1	O	Posttranslational modification, protein turnover, chaperones	Chaperone DnaJ-domain superfamily protein [Arabidopsis thaliana]	cellular component: cell (GO:0005623);; cellular component: cell part (GO:0044464);; cellular component: organelle (GO:0043226);; biological process: response to stimulus (GO:0050896);; cellular component: organelle part (GO:0044422)
AT2G15890	AT2G15890	63.8375	65.5336	62.574	34.5372	53.9053	42.9234	116.728	99.559	79.9176	6.67e-05	-0.632286	down	5.3e-05	0.637734	up	--	--	Biological Process: pollen tube guidance (GO:0010183);; Molecular Function: mediator complex binding (GO:0036033);;	--	--	--	--	--	CCG-binding protein 1 OS=Arabidopsis thaliana OX=3702 GN=MEE14 PE=1 SV=1	S	Function unknown	maternal effect embryo arrest 14 [Arabidopsis thaliana]	biological process: reproduction (GO:0000003);; biological process: reproductive process (GO:0022414);; biological process: locomotion (GO:0040011);; biological process: response to stimulus (GO:0050896);; molecular function: binding (GO:0005488)
AT2G19190	AT2G19190	3.20908	7.60239	9.05536	0.861485	2.67968	1.45973	1.91832	2.01835	1.35403	9.95e-07	-2.0701	down	3.54e-08	-1.89605	down	[T]	Signal transduction mechanisms	Molecular Function: protein kinase activity (GO:0004672);; Molecular Function: ATP binding (GO:0005524);; Cellular Component: integral component of membrane (GO:0016021);;	K16224|0.0e+00|ath:AT2G19190|K16224 senescence-induced receptor-like serine/threonine-protein kinase | (RefSeq) FRK1; FLG22-induced receptor-like kinase 1	MAPK signaling pathway - plant (ko04016);; Plant-pathogen interaction (ko04626)	--	--	Malectin-like domain	Senescence-induced receptor-like serine/threonine-protein kinase OS=Arabidopsis thaliana OX=3702 GN=SIRK PE=1 SV=1	T	Signal transduction mechanisms	FLG22-induced receptor-like kinase 1 [Arabidopsis thaliana]	biological process: metabolic process (GO:0008152);; biological process: cellular process (GO:0009987);; molecular function: catalytic activity (GO:0003824);; molecular function: binding (GO:0005488);; cellular component: membrane (GO:0016020);; cellular component: membrane part (GO:0044425)
AT2G25470	AT2G25470	0.798051	1.8301	1.03463	0.283724	0.854895	0.466574	0.449541	0.377113	0.216232	0.0110446	-1.25282	down	0.000231135	-1.77512	down	--	--	Cellular Component: integral component of membrane (GO:0016021);;	K17550|4.8e-20|qsu:111989606|K17550 protein phosphatase 1 regulatory subunit 7 | (RefSeq) probable LRR receptor-like serine/threonine-protein kinase At2g24230	--	[R]	General function prediction only	Leucine rich repeat	Receptor like protein 21 OS=Arabidopsis thaliana OX=3702 GN=RLP21 PE=3 SV=2	S	Function unknown	receptor like protein 21 [Arabidopsis thaliana]	cellular component: membrane (GO:0016020);; cellular component: membrane part (GO:0044425)
AT2G25900	AT2G25900	24.9279	18.5806	21.4631	11.7102	13.1193	11.4934	38.2395	30.0193	35.6571	2.84e-10	-0.92596	down	6.11e-05	0.687236	up	--	--	Molecular Function: metal ion binding (GO:0046872);;	K23048|4.8e-65|gmx:100786368|K23048 RING finger protein unkempt | (RefSeq) zinc finger CCCH domain-containing protein	--	[R]	General function prediction only	CCCH-type zinc finger	Zinc finger CCCH domain-containing protein 23 OS=Arabidopsis thaliana OX=3702 GN=At2g25900 PE=2 SV=1	S	Function unknown	Zinc finger C-x8-C-x5-C-x3-H type family protein [Arabidopsis thaliana]	molecular function: binding (GO:0005488)
AT2G27080	AT2G27080	0.774478	1.06571	0.811065	1.54851	2.14451	2.33792	2.66262	2.41435	1.83908	0.00178609	1.09604	up	0.000397807	1.39949	up	--	--	Cellular Component: integral component of membrane (GO:0016021);;	K04077|1.6e-13|cpep:111806851|K04077 chaperonin GroEL | (RefSeq) chaperonin CPN60-like 2, mitochondrial	RNA degradation (ko03018)	--	--	Late embryogenesis abundant protein	NDR1/HIN1-like protein 13 OS=Arabidopsis thaliana OX=3702 GN=NHL13 PE=2 SV=1	S	Function unknown	Late embryogenesis abundant (LEA) hydroxyproline-rich glycoprotein family [Arabidopsis thaliana]	cellular component: membrane (GO:0016020);; cellular component: membrane part (GO:0044425)
AT2G27830	AT2G27830	9.09019	7.39255	8.29449	17.9414	18.3156	20.8525	32.4832	20.8867	20.8586	8.51e-16	1.11422	up	1.01e-16	1.59115	up	--	--	--	K01213|4.7e-07|dcr:108212198|K01213 galacturan 1,4-alpha-galacturonidase [EC:3.2.1.67] | (RefSeq) exopolygalacturonase-like	Pentose and glucuronate interconversions (ko00040)	[R]	General function prediction only	--	--	S	Function unknown	hypothetical protein AT2G27830 [Arabidopsis thaliana]	--
AT2G32680	AT2G32680	1.32154	2.54417	2.24184	2.74963	2.41277	6.36821	1.17311	0.951513	0.47529	0.0436996	0.812861	up	0.0165094	-1.21188	down	--	--	Biological Process: activation of innate immune response (GO:0002218);; Biological Process: defense response to oomycetes (GO:0002229);; Biological Process: response to molecule of bacterial origin (GO:0002237);; Biological Process: response to molecule of fungal origin (GO:0002238);; Biological Process: response to oomycetes (GO:0002239);; Biological Process: response to molecule of oomycetes or…	K13466|1.3e-09|vvi:100246778|K13466 EIX receptor 1/2 | (RefSeq) receptor-like protein 12	Plant-pathogen interaction (ko04626)	[R]	General function prediction only	Leucine rich repeat	Receptor like protein 23 OS=Arabidopsis thaliana OX=3702 GN=RLP23 PE=1 SV=1	S	Function unknown	receptor like protein 23 [Arabidopsis thaliana]	biological process: immune system process (GO:0002376);; biological process: biological regulation (GO:0065007);; biological process: response to stimulus (GO:0050896);; biological process: multi-organism process (GO:0051704);; molecular function: binding (GO:0005488);; biological process: cellular process (GO:0009987);; biological process: signaling (GO:0023052);; biological process: single-orga…
AT2G37770	AT2G37770	1.08345	1.16409	2.31027	2.51872	4.21212	5.04166	0.568946	0.565191	0.306925	0.00223664	1.25772	up	0.00782766	-1.58526	down	[Q]	Secondary metabolites biosynthesis, transport and catabolism	Molecular Function: oxidoreductase activity (GO:0016491);;	K00002|3.1e-103|bna:106451054|K00002 alcohol dehydrogenase (NADP+) [EC:1.1.1.2] | (RefSeq) NADPH-dependent aldo-keto reductase, chloroplastic-like isoform X1	Glycolysis / Gluconeogenesis (ko00010);; Pentose and glucuronate interconversions (ko00040);; Glycerolipid metabolism (ko00561)	[R]	General function prediction only	Aldo/keto reductase family	NADPH-dependent aldo-keto reductase, chloroplastic OS=Arabidopsis thaliana OX=3702 GN=AKR4C9 PE=1 SV=1	S	Function unknown	NAD(P)-linked oxidoreductase superfamily protein [Arabidopsis thaliana]	molecular function: catalytic activity (GO:0003824)
AT2G39200	AT2G39200	4.58601	8.45595	5.93748	1.21965	5.25478	2.8721	2.87515	2.33434	1.30569	0.0168139	-1.10228	down	2.08e-06	-1.52252	down	--	--	Molecular Function: calmodulin binding (GO:0005516);; Biological Process: defense response (GO:0006952);; Biological Process: response to biotic stimulus (GO:0009607);; Cellular Component: integral component of membrane (GO:0016021);;	K08472|0.0e+00|ath:AT2G39200|K08472 mlo protein | (RefSeq) MLO12; Seven transmembrane MLO family protein	--	--	--	Mlo family	MLO-like protein 12 OS=Arabidopsis thaliana OX=3702 GN=MLO12 PE=1 SV=2	D	Cell cycle control, cell division, chromosome partitioning	Seven transmembrane MLO family protein [Arabidopsis thaliana]	molecular function: binding (GO:0005488);; biological process: response to stimulus (GO:0050896);; cellular component: membrane (GO:0016020);; cellular component: membrane part (GO:0044425)
AT2G39210	AT2G39210	6.8017	15.4682	16.8329	8.3461	7.91315	10.2623	4.91636	7.28834	3.45641	0.0376334	-0.646376	down	0.000824366	-1.30749	down	--	--	Biological Process: response to oomycetes (GO:0002239);; Cellular Component: plasmodesma (GO:0009506);; Cellular Component: membrane (GO:0016020);; Cellular Component: integral component of membrane (GO:0016021);; Molecular Function: transmembrane transporter activity (GO:0022857);;	--	--	--	--	Nodulin-like	--	S	Function unknown	Major facilitator superfamily protein [Arabidopsis thaliana]	biological process: response to stimulus (GO:0050896);; biological process: multi-organism process (GO:0051704);; cellular component: cell junction (GO:0030054);; cellular component: membrane (GO:0016020);; cellular component: membrane part (GO:0044425);; biological process: localization (GO:0051179);; molecular function: transporter activity (GO:0005215)
AT2G39518	AT2G39518	1.80378	3.07836	3.0613	1.01211	1.77366	1.79894	0.746446	1.50764	0.643935	0.0402988	-0.871865	down	0.0207943	-1.42295	down	--	--	Cellular Component: plasma membrane (GO:0005886);; Cellular Component: integral component of membrane (GO:0016021);;	--	--	--	--	Domain of unknown function (DUF588)	CASP-like protein 4D2 OS=Arabidopsis thaliana OX=3702 GN=At2g39518 PE=2 SV=1	S	Function unknown	Uncharacterized protein family (UPF0497) [Arabidopsis thaliana]	cellular component: cell (GO:0005623);; cellular component: membrane (GO:0016020);; cellular component: cell part (GO:0044464);; cellular component: membrane part (GO:0044425)
AT2G43510	AT2G43510	25.5133	14.3395	21.4574	53.7115	72.1824	53.2143	12.6435	6.66581	10.3009	2.13e-11	1.45618	up	0.00541241	-1.04053	down	--	--	Cellular Component: extracellular region (GO:0005576);; Biological Process: defense response (GO:0006952);; Biological Process: pathogenesis (GO:0009405);; Molecular Function: sodium channel inhibitor activity (GO:0019871);;	--	--	--	--	Scorpion toxin-like domain	Defensin-like protein 195 OS=Arabidopsis thaliana OX=3702 GN=ATTI1 PE=1 SV=3	S	Function unknown	trypsin inhibitor protein 1 [Arabidopsis thaliana]	cellular component: extracellular region (GO:0005576);; biological process: response to stimulus (GO:0050896);; biological process: multi-organism process (GO:0051704);; biological process: biological regulation (GO:0065007);; molecular function: molecular function regulator (GO:0098772)
AT2G43570	AT2G43570	7.19373	5.55808	14.0322	25.0372	17.2685	42.567	3.08633	2.72668	1.36711	2.57e-05	1.55048	up	1.38e-05	-1.89156	down	[R]	General function prediction only	Molecular Function: chitinase activity (GO:0004568);; Biological Process: carbohydrate metabolic process (GO:0005975);; Biological Process: chitin catabolic process (GO:0006032);; Molecular Function: chitin binding (GO:0008061);; Biological Process: cell wall macromolecule catabolic process (GO:0016998);;	K01183|5.0e-167|ath:AT2G43570|K01183 chitinase [EC:3.2.1.14] | (RefSeq) CHI; chitinase	Amino sugar and nucleotide sugar metabolism (ko00520)	[R]	General function prediction only	Chitinase class I	Endochitinase CHI OS=Arabidopsis thaliana OX=3702 GN=CHI PE=2 SV=1	G	Carbohydrate transport and metabolism	chitinase [Arabidopsis thaliana]	molecular function: catalytic activity (GO:0003824);; biological process: metabolic process (GO:0008152);; molecular function: binding (GO:0005488);; biological process: cellular process (GO:0009987)
AT2G43620	AT2G43620	25.0172	70.7154	20.9776	19.7478	8.88678	19.3786	14.4891	13.5087	14.0259	0.00246815	-1.35006	down	0.000591183	-1.44299	down	[R]	General function prediction only	Molecular Function: chitinase activity (GO:0004568);; Biological Process: carbohydrate metabolic process (GO:0005975);; Biological Process: chitin catabolic process (GO:0006032);; Molecular Function: chitin binding (GO:0008061);; Biological Process: cell wall macromolecule catabolic process (GO:0016998);;	K01183|1.8e-167|ath:AT2G43620|K01183 chitinase [EC:3.2.1.14] | (RefSeq) Chitinase family protein	Amino sugar and nucleotide sugar metabolism (ko00520)	[R]	General function prediction only	Chitinase class I	Endochitinase At2g43620 OS=Arabidopsis thaliana OX=3702 GN=At2g43620 PE=3 SV=1	G	Carbohydrate transport and metabolism	Chitinase family protein [Arabidopsis thaliana]	molecular function: catalytic activity (GO:0003824);; biological process: metabolic process (GO:0008152);; molecular function: binding (GO:0005488);; biological process: cellular process (GO:0009987)
AT2G44370	AT2G44370	2.32137	5.96768	3.64622	1.08342	1.78581	1.26035	1.10972	1.20146	1.12735	6.7e-05	-1.60012	down	4.61e-05	-1.76516	down	--	--	--	--	--	--	--	C1 domain	--	S	Function unknown	Cysteine/Histidine-rich C1 domain family protein [Arabidopsis thaliana]	--
AT3G15450	AT3G15450	27.9032	34.1516	26.7557	17.067	23.5628	17.5746	105.038	85.2173	59.6556	4.63e-05	-0.662186	down	4.67e-17	1.5208	up	--	--	--	--	--	--	--	Aluminium induced protein	Stem-specific protein TSJT1 OS=Nicotiana tabacum OX=4097 GN=TSJT1 PE=2 SV=1	S	Function unknown	aluminum induced protein with YGL and LRDR motifs [Arabidopsis thaliana]	--
AT3G18773	AT3G18773	3.68176	2.32961	2.9976	1.62446	2.20515	2.16762	8.87487	8.53001	7.25432	0.0485887	-0.677343	down	1.31e-10	1.45902	up	--	--	Cellular Component: integral component of membrane (GO:0016021);;	K19040|7.1e-124|ath:AT3G18773|K19040 E3 ubiquitin-protein ligase ATL10/75/76/77/78 [EC:2.3.2.27] | (RefSeq) RING/U-box superfamily protein	--	[O]	Posttranslational modification, protein turnover, chaperones	Ring finger domain	RING-H2 finger protein ATL77 OS=Arabidopsis thaliana OX=3702 GN=ATL77 PE=2 SV=1	O	Posttranslational modification, protein turnover, chaperones	RING/U-box superfamily protein [Arabidopsis thaliana]	cellular component: membrane (GO:0016020);; cellular component: membrane part (GO:0044425)
AT3G20370	AT3G20370	12.5517	13.3205	10.5607	39.2038	34.5643	41.3736	14.2538	24.5488	23.9896	1.07e-40	1.57562	up	0.00120087	0.800391	up	--	--	Cellular Component: plasmodesma (GO:0009506);;	K11838|1.5e-12|cmax:111498615|K11838 ubiquitin carboxyl-terminal hydrolase 7 [EC:3.4.19.12] | (RefSeq) ubiquitin carboxyl-terminal hydrolase 12	--	[DR]	Cell cycle control, cell division, chromosome partitioning;; General function prediction only	MATH domain	--	S	Function unknown	TRAF-like family protein [Arabidopsis thaliana]	cellular component: cell junction (GO:0030054)
AT3G22060	AT3G22060	17.6326	34.2312	19.6802	18.1171	10.7484	15.2472	13.4602	16.3925	9.02876	0.00531995	-0.769494	down	0.0143386	-0.860273	down	--	--	Biological Process: response to acid chemical (GO:0001101);; Cellular Component: cellular_component (GO:0005575);; Cellular Component: cell wall (GO:0005618);; Cellular Component: intracellular (GO:0005622);; Cellular Component: cell (GO:0005623);; Cellular Component: cytoplasm (GO:0005737);; Cellular Component: vacuole (GO:0005773);; Biological Process: biological_process (GO:0008150);; Biologic…	--	--	--	--	Salt stress response/antifungal	Cysteine-rich repeat secretory protein 38 OS=Arabidopsis thaliana OX=3702 GN=CRRSP38 PE=2 SV=1	S	Function unknown	Receptor-like protein kinase-related family protein [Arabidopsis thaliana]	biological process: response to stimulus (GO:0050896);; cellular component: cell (GO:0005623);; cellular component: cell part (GO:0044464);; cellular component: organelle (GO:0043226)
AT3G26230	AT3G26230	5.51995	6.39504	8.90593	2.00714	4.59337	3.05357	4.99282	3.68755	3.05313	8.71e-05	-1.19862	down	0.0120057	-0.81963	down	[QV]	Secondary metabolites biosynthesis, transport and catabolism;; Defense mechanisms	Molecular Function: iron ion binding (GO:0005506);; Molecular Function: oxidoreductase activity, acting on paired donors, with incorporation or reduction of molecular oxygen (GO:0016705);; Molecular Function: heme binding (GO:0020037);;	K20617|3.1e-143|boe:106298990|K20617 cytochrome P450 family 71 subfamily A | (RefSeq) cytochrome P450 71B5	--	[Q]	Secondary metabolites biosynthesis, transport and catabolism	Cytochrome P450	Cytochrome P450 71B24 OS=Arabidopsis thaliana OX=3702 GN=CYP71B24 PE=2 SV=1	Q	Secondary metabolites biosynthesis, transport and catabolism	cytochrome P450, family 71, subfamily B, polypeptide 24 [Arabidopsis thaliana]	molecular function: binding (GO:0005488);; biological process: metabolic process (GO:0008152);; biological process: single-organism process (GO:0044699);; molecular function: catalytic activity (GO:0003824)
AT3G46280	AT3G46280	5.13621	13.9394	13.9935	2.44035	6.82982	3.92086	2.27788	2.45615	2.42242	0.000968967	-1.40662	down	2.85e-11	-2.18931	down	--	--	Cellular Component: integral component of membrane (GO:0016021);; Molecular Function: kinase activity (GO:0016301);;	K16224|1.3e-26|bna:106356473|K16224 senescence-induced receptor-like serine/threonine-protein kinase | (RefSeq) senescence-induced receptor-like serine/threonine-protein kinase	MAPK signaling pathway - plant (ko04016);; Plant-pathogen interaction (ko04626)	--	--	Malectin-like domain	Uncharacterized protein At1g24485 OS=Arabidopsis thaliana OX=3702 GN=RWK1 PE=2 SV=2	S	Function unknown	kinase-like protein [Arabidopsis thaliana]	cellular component: membrane (GO:0016020);; cellular component: membrane part (GO:0044425);; molecular function: catalytic activity (GO:0003824)
AT3G49570	AT3G49570	6.48959	6.82876	11.4939	77.0711	69.036	52.1648	14.6446	14.1882	16.4887	9.81e-35	2.90833	up	0.0215764	0.868774	up	--	--	Biological Process: cellular oxidant detoxification (GO:0098869);;	--	--	--	--	--	Protein RESPONSE TO LOW SULFUR 3 OS=Arabidopsis thaliana OX=3702 GN=LSU3 PE=4 SV=1	S	Function unknown	response to low sulfur 3 [Arabidopsis thaliana]	biological process: cellular process (GO:0009987);; biological process: response to stimulus (GO:0050896);; biological process: detoxification (GO:0098754)
AT3G50800	AT3G50800	0.672254	1.153	1.14275	2.55489	2.2521	2.05739	15.7829	7.32989	8.41892	0.005898	1.11211	up	7.19e-19	3.39147	up	--	--	--	--	--	--	--	Domain of unknown function (DUF4228)	--	S	Function unknown	hypothetical protein AT3G50800 [Arabidopsis thaliana]	--
AT3G51440	AT3G51440	1.20661	1.44704	2.50021	0.617471	1.11144	1.04672	0.757859	0.855202	0.495945	0.0313343	-0.980064	down	0.0415632	-1.28129	down	[G]	Carbohydrate transport and metabolism	Biological Process: biosynthetic process (GO:0009058);; Cellular Component: integral component of membrane (GO:0016021);; Molecular Function: strictosidine synthase activity (GO:0016844);;	--	--	[R]	General function prediction only	Strictosidine synthase	Protein STRICTOSIDINE SYNTHASE-LIKE 6 OS=Arabidopsis thaliana OX=3702 GN=SSL6 PE=2 SV=1	G	Carbohydrate transport and metabolism	Calcium-dependent phosphotriesterase superfamily protein [Arabidopsis thaliana]	biological process: metabolic process (GO:0008152);; cellular component: membrane (GO:0016020);; cellular component: membrane part (GO:0044425);; molecular function: catalytic activity (GO:0003824)
AT3G51860	AT3G51860	2.87644	2.20434	3.44226	4.22434	4.72222	5.45793	1.52265	0.741967	0.842645	0.00862034	0.656761	up	0.00051721	-1.44234	down	[P]	Inorganic ion transport and metabolism	Cellular Component: vacuolar membrane (GO:0005774);; Molecular Function: calcium:proton antiporter activity (GO:0015369);; Cellular Component: integral component of membrane (GO:0016021);;	K07300|3.0e-249|ath:AT3G51860|K07300 Ca2+:H+ antiporter | (RefSeq) CAX3; cation exchanger 3	--	[P]	Inorganic ion transport and metabolism	Sodium/calcium exchanger protein	Vacuolar cation/proton exchanger 3 OS=Arabidopsis thaliana OX=3702 GN=CAX3 PE=1 SV=1	P	Inorganic ion transport and metabolism	cation exchanger 3 [Arabidopsis thaliana]	cellular component: cell (GO:0005623);; cellular component: membrane (GO:0016020);; cellular component: organelle (GO:0043226);; cellular component: organelle part (GO:0044422);; cellular component: cell part (GO:0044464);; biological process: single-organism process (GO:0044699);; biological process: localization (GO:0051179);; molecular function: transporter activity (GO:0005215);; cellular com…
AT4G11890	AT4G11890	4.32561	8.45621	6.75752	3.26161	4.45825	5.01934	2.703	3.39359	1.17439	0.0165975	-0.689156	down	0.000591183	-1.44127	down	[W]	Extracellular structures	Biological Process: response to oomycetes (GO:0002239);; Molecular Function: protein serine/threonine kinase activity (GO:0004674);; Molecular Function: ATP binding (GO:0005524);; Biological Process: response to cold (GO:0009409);; Biological Process: response to water deprivation (GO:0009414);; Biological Process: response to salt stress (GO:0009651);; Biological Process: response to abscisic ac…	K24104|4.0e-52|thj:104799061|K24104 GPN-loop GTPase | (RefSeq) LOW QUALITY PROTEIN: uncharacterized protein LOC104799061	--	[T]	Signal transduction mechanisms	Protein kinase domain	Cysteine-rich receptor-like protein kinase 45 OS=Arabidopsis thaliana OX=3702 GN=CRK45 PE=1 SV=1	T	Signal transduction mechanisms	Protein kinase superfamily protein [Arabidopsis thaliana]	biological process: response to stimulus (GO:0050896);; biological process: multi-organism process (GO:0051704);; biological process: metabolic process (GO:0008152);; biological process: cellular process (GO:0009987);; molecular function: catalytic activity (GO:0003824);; molecular function: binding (GO:0005488)
AT4G12470	AT4G12470	66.6783	123.053	101.323	39.2559	63.5979	42.4802	46.2459	58.2081	48.1974	3.03e-06	-1.07879	down	1.84e-05	-0.91483	down	--	--	Biological Process: response to acid chemical (GO:0001101);; Biological Process: immune system process (GO:0002376);; Molecular Function: molecular_function (GO:0003674);; Molecular Function: binding (GO:0005488);; Molecular Function: protein binding (GO:0005515);; Cellular Component: cellular_component (GO:0005575);; Cellular Component: extracellular region (GO:0005576);; Cellular Component: cel…	K11855|7.3e-17|bvg:104906049|K11855 ubiquitin carboxyl-terminal hydrolase 36/42 [EC:3.4.19.12] | (RefSeq) ubiquitin carboxyl-terminal hydrolase 36	--	--	--	Hydrophobic seed protein	pEARLI1-like lipid transfer protein 1 OS=Arabidopsis thaliana OX=3702 GN=AZI1 PE=1 SV=1	S	Function unknown	azelaic acid induced 1 [Arabidopsis thaliana]	biological process: response to stimulus (GO:0050896);; biological process: immune system process (GO:0002376);; molecular function: binding (GO:0005488);; cellular component: extracellular region (GO:0005576);; cellular component: cell (GO:0005623);; cellular component: cell part (GO:0044464);; cellular component: organelle (GO:0043226);; cellular component: cell junction (GO:0030054);; cellular…
AT4G12490	AT4G12490	51.6729	35.656	44.8315	20.1209	45.4083	17.486	11.3161	2.82015	9.7318	0.0412309	-0.751781	down	4.42e-10	-2.45493	down	--	--	Cellular Component: cellular_component (GO:0005575);; Cellular Component: intracellular (GO:0005622);; Cellular Component: cell (GO:0005623);; Cellular Component: cytoplasm (GO:0005737);; Cellular Component: endoplasmic reticulum (GO:0005783);; Cellular Component: cell-cell junction (GO:0005911);; Biological Process: response to stress (GO:0006950);; Biological Process: defense response (GO:00069…	K11855|2.4e-16|bvg:104906049|K11855 ubiquitin carboxyl-terminal hydrolase 36/42 [EC:3.4.19.12] | (RefSeq) ubiquitin carboxyl-terminal hydrolase 36	--	--	--	Hydrophobic seed protein	pEARLI1-like lipid transfer protein 2 OS=Arabidopsis thaliana OX=3702 GN=At4g12490 PE=2 SV=1	S	Function unknown	Bifunctional inhibitor/lipid-transfer protein/seed storage 2S albumin superfamily protein [Arabidopsis thaliana]	cellular component: cell (GO:0005623);; cellular component: cell part (GO:0044464);; cellular component: organelle (GO:0043226);; cellular component: cell junction (GO:0030054);; biological process: response to stimulus (GO:0050896);; biological process: multicellular organismal process (GO:0032501);; biological process: developmental process (GO:0032502);; biological process: single-organism pro…
AT4G12500	AT4G12500	19.1405	17.3256	10.4445	1.88609	12.1167	2.62777	4.81578	3.24666	2.49464	0.0131849	-1.56769	down	4.07e-13	-2.1286	down	--	--	Biological Process: response to acid chemical (GO:0001101);; Biological Process: immune system process (GO:0002376);; Molecular Function: molecular_function (GO:0003674);; Molecular Function: binding (GO:0005488);; Molecular Function: protein binding (GO:0005515);; Cellular Component: cellular_component (GO:0005575);; Cellular Component: extracellular region (GO:0005576);; Cellular Component: cel…	K11855|5.2e-16|bvg:104906049|K11855 ubiquitin carboxyl-terminal hydrolase 36/42 [EC:3.4.19.12] | (RefSeq) ubiquitin carboxyl-terminal hydrolase 36	--	--	--	Hydrophobic seed protein	pEARLI1-like lipid transfer protein 3 OS=Arabidopsis thaliana OX=3702 GN=At4g12500 PE=2 SV=1	S	Function unknown	Bifunctional inhibitor/lipid-transfer protein/seed storage 2S albumin superfamily protein [Arabidopsis thaliana]	biological process: response to stimulus (GO:0050896);; biological process: immune system process (GO:0002376);; molecular function: binding (GO:0005488);; cellular component: extracellular region (GO:0005576);; cellular component: cell (GO:0005623);; cellular component: cell part (GO:0044464);; cellular component: organelle (GO:0043226);; cellular component: cell junction (GO:0030054);; cellular…
AT4G13420	AT4G13420	1.00512	0.377857	0.367892	2.60616	1.46042	6.67727	0.144281	0.034935	0	7.97e-06	2.48912	up	0.000216033	-3.18825	down	[P]	Inorganic ion transport and metabolism	Molecular Function: potassium ion transmembrane transporter activity (GO:0015079);; Cellular Component: integral component of membrane (GO:0016021);;	K03549|0.0e+00|ath:AT4G13420|K03549 KUP system potassium uptake protein | (RefSeq) HAK5; high affinity K+ transporter 5	--	--	--	K+ potassium transporter	Potassium transporter 5 OS=Arabidopsis thaliana OX=3702 GN=POT5 PE=1 SV=1	P	Inorganic ion transport and metabolism	high affinity K+ transporter 5 [Arabidopsis thaliana]	biological process: localization (GO:0051179);; molecular function: transporter activity (GO:0005215);; cellular component: membrane (GO:0016020);; cellular component: membrane part (GO:0044425)
AT4G14400	AT4G14400	32.849	74.7194	92.775	33.3676	41.7328	44.9484	36.0328	37.2384	23.0572	0.00942778	-0.825969	down	0.0114123	-1.04528	down	--	--	Cellular Component: integral component of membrane (GO:0016021);; Biological Process: regulation of defense response (GO:0031347);; Biological Process: cellular response to salicylic acid stimulus (GO:0071446);; Biological Process: regulation of salicylic acid mediated signaling pathway (GO:2000031);;	K00889|1.0e-51|dcr:108218789|K00889 1-phosphatidylinositol-4-phosphate 5-kinase [EC:2.7.1.68] | (RefSeq) phosphatidylinositol 4-phosphate 5-kinase 6-like	Inositol phosphate metabolism (ko00562);; Phosphatidylinositol signaling system (ko04070);; Endocytosis (ko04144)	[R]	General function prediction only	Ankyrin repeats (3 copies)	Protein ACCELERATED CELL DEATH 6 OS=Arabidopsis thaliana OX=3702 GN=ACD6 PE=1 SV=1	S	Function unknown	hypothetical protein [Arabidopsis thaliana]	cellular component: membrane (GO:0016020);; cellular component: membrane part (GO:0044425);; biological process: biological regulation (GO:0065007);; biological process: cellular process (GO:0009987);; biological process: response to stimulus (GO:0050896)
AT4G20000	AT4G20000	2.02809	3.74889	4.07277	0.690692	1.12457	1.68927	0.693664	0.228183	0.480671	0.000216752	-1.56605	down	1.3e-08	-2.76551	down	--	--	--	--	--	--	--	VQ motif	VQ motif-containing protein 22 OS=Arabidopsis thaliana OX=3702 GN=VQ22 PE=2 SV=1	S	Function unknown	VQ motif-containing protein [Arabidopsis thaliana]	--
AT4G23870	AT4G23870	3.45222	3.99856	3.76507	6.20547	5.88351	6.19028	7.19833	6.99885	7.40213	0.0204195	0.618512	up	0.000448622	0.955935	up	--	--	--	--	--	--	--	--	--	S	Function unknown	hypothetical protein AT4G23870 [Arabidopsis thaliana]	--
AT4G31970	AT4G31970	0.696801	1.5552	2.08155	1.67134	4.88045	3.31458	0.429656	0	0.032065	0.0358121	1.09218	up	0.0064765	-3.18295	down	[QV]	Secondary metabolites biosynthesis, transport and catabolism;; Defense mechanisms	Molecular Function: monooxygenase activity (GO:0004497);; Molecular Function: iron ion binding (GO:0005506);; Cellular Component: integral component of membrane (GO:0016021);; Molecular Function: oxidoreductase activity, acting on paired donors, with incorporation or reduction of molecular oxygen (GO:0016705);; Molecular Function: heme binding (GO:0020037);;	K23137|4.4e-305|ath:AT4G31970|K23137 indole-3-carbonyl nitrile 4-hydroxylase [EC:1.14.14.165] | (RefSeq) CYP82C2; cytochrome P450, family 82, subfamily C, polypeptide 2	--	[Q]	Secondary metabolites biosynthesis, transport and catabolism	Cytochrome P450	Xanthotoxin 5-hydroxylase CYP82C2 OS=Arabidopsis thaliana OX=3702 GN=CYP82C2 PE=1 SV=2	Q	Secondary metabolites biosynthesis, transport and catabolism	cytochrome P450, family 82, subfamily C, polypeptide 2 [Arabidopsis thaliana]	biological process: metabolic process (GO:0008152);; biological process: single-organism process (GO:0044699);; molecular function: catalytic activity (GO:0003824);; molecular function: binding (GO:0005488);; cellular component: membrane (GO:0016020);; cellular component: membrane part (GO:0044425)
AT4G32480	AT4G32480	2.87197	2.7536	3.61425	8.285	9.38265	8.62623	7.50195	7.31675	4.83237	3.66e-12	1.41384	up	0.000244117	1.09025	up	--	--	Biological Process: cellular response to hypoxia (GO:0071456);;	--	--	--	--	PDDEXK-like family of unknown function	--	S	Function unknown	sugar phosphate exchanger, putative (DUF506) [Arabidopsis thaliana]	biological process: cellular process (GO:0009987);; biological process: response to stimulus (GO:0050896)
AT4G37260	AT4G37260	7.4415	9.42494	6.52635	11.8318	11.5151	14.2512	21.7959	23.9403	15	0.000667791	0.599854	up	8.53e-13	1.39046	up	--	--	Molecular Function: DNA binding (GO:0003677);; Cellular Component: nucleus (GO:0005634);;	K09422|9.6e-178|ath:AT4G37260|K09422 transcription factor MYB, plant | (RefSeq) MYB73; myb domain protein 73	--	[K]	Transcription	Myb-like DNA-binding domain	Transcription factor MYB73 OS=Arabidopsis thaliana OX=3702 GN=MYB73 PE=1 SV=1	K	Transcription	myb domain protein 73 [Arabidopsis thaliana]	molecular function: binding (GO:0005488);; cellular component: cell (GO:0005623);; cellular component: organelle (GO:0043226);; cellular component: cell part (GO:0044464)
AT5G01550	AT5G01550	0.863039	1.19266	2.1735	0.097381	0.815657	0.512633	0.368854	0.154599	0.165612	0.0111557	-1.6617	down	1.64e-06	-2.5746	down	[T]	Signal transduction mechanisms	Molecular Function: protein kinase activity (GO:0004672);; Molecular Function: ATP binding (GO:0005524);; Cellular Component: integral component of membrane (GO:0016021);; Molecular Function: carbohydrate binding (GO:0030246);;	K01176|2.1e-65|sbi:8065370|K01176 alpha-amylase [EC:3.2.1.1] | (RefSeq) alpha-amylase isozyme 2A	Starch and sucrose metabolism (ko00500)	--	--	Legume lectin domain	Lectin-domain containing receptor kinase VI.3 OS=Arabidopsis thaliana OX=3702 GN=LECRK63 PE=2 SV=1	T	Signal transduction mechanisms	lectin receptor kinase a4.1 [Arabidopsis thaliana]	biological process: metabolic process (GO:0008152);; biological process: cellular process (GO:0009987);; molecular function: catalytic activity (GO:0003824);; molecular function: binding (GO:0005488);; cellular component: membrane (GO:0016020);; cellular component: membrane part (GO:0044425)
AT5G05340	AT5G05340	2.36687	2.01817	1.32927	5.81098	3.25955	11.6188	0.803672	0.585086	0.264141	3.72e-05	1.74643	up	0.000914029	-1.75227	down	--	--	Molecular Function: peroxidase activity (GO:0004601);; Cellular Component: extracellular region (GO:0005576);; Biological Process: response to oxidative stress (GO:0006979);; Molecular Function: heme binding (GO:0020037);; Biological Process: hydrogen peroxide catabolic process (GO:0042744);; Molecular Function: metal ion binding (GO:0046872);;	K00430|8.2e-177|ath:AT5G05340|K00430 peroxidase [EC:1.11.1.7] | (RefSeq) PRX52; Peroxidase superfamily protein	Phenylpropanoid biosynthesis (ko00940)	--	--	Peroxidase	Peroxidase 52 OS=Arabidopsis thaliana OX=3702 GN=PER52 PE=2 SV=1	G	Carbohydrate transport and metabolism	Peroxidase superfamily protein [Arabidopsis thaliana]	biological process: metabolic process (GO:0008152);; biological process: cellular process (GO:0009987);; biological process: single-organism process (GO:0044699);; biological process: response to stimulus (GO:0050896);; biological process: detoxification (GO:0098754);; molecular function: catalytic activity (GO:0003824);; molecular function: antioxidant activity (GO:0016209);; cellular component:…
AT5G07580	AT5G07580	28.4613	39.1582	33.6364	57.6773	51.0771	59.4888	48.5787	64.9256	48.1827	1.47e-06	0.649713	up	0.000101352	0.688842	up	--	--	Molecular Function: DNA binding (GO:0003677);; Molecular Function: transcription factor activity, sequence-specific DNA binding (GO:0003700);; Cellular Component: nucleus (GO:0005634);;	K09286|3.4e-30|dzi:111289891|K09286 EREBP-like factor | (RefSeq) ethylene-responsive transcription factor ERF105-like	--	--	--	AP2 domain	Ethylene-responsive transcription factor ERF106 OS=Arabidopsis thaliana OX=3702 GN=ERF106 PE=2 SV=1	K	Transcription	ethylene-responsive transcription factor [Arabidopsis thaliana]	molecular function: binding (GO:0005488);; biological process: biological regulation (GO:0065007);; molecular function: nucleic acid binding transcription factor activity (GO:0001071);; cellular component: cell (GO:0005623);; cellular component: organelle (GO:0043226);; cellular component: cell part (GO:0044464)
AT5G14730	AT5G14730	1.02306	2.27435	1.62045	5.35584	5.14633	6.78028	4.40084	6.16897	3.04704	4.29e-10	1.72417	up	0.000277471	1.48051	up	--	--	--	--	--	--	--	--	--	S	Function unknown	hypothetical protein AT5G14730 [Arabidopsis thaliana]	--
AT5G24660	AT5G24660	18.9801	28.6611	26.7199	88.1837	83.2319	75.4333	32.7934	39.2088	41.9391	3.82e-27	1.65106	up	0.00816786	0.629273	up	--	--	Biological Process: cellular oxidant detoxification (GO:0098869);;	--	--	--	--	--	Protein RESPONSE TO LOW SULFUR 2 OS=Arabidopsis thaliana OX=3702 GN=LSU2 PE=1 SV=1	S	Function unknown	response to low sulfur 2 [Arabidopsis thaliana]	biological process: cellular process (GO:0009987);; biological process: response to stimulus (GO:0050896);; biological process: detoxification (GO:0098754)
AT5G26220	AT5G26220	11.1132	18.8575	13.2058	71.8746	68.4812	67.7622	22.037	22.8745	24.2515	2.3e-45	2.19059	up	0.00234322	0.696767	up	[P]	Inorganic ion transport and metabolism	Molecular Function: gamma-glutamylcyclotransferase activity (GO:0003839);; Biological Process: glutathione catabolic process (GO:0006751);;	K22596|1.0e-122|ath:AT5G26220|K22596 gamma-glutamylcyclotransferase, plant [EC:4.3.2.9] | (RefSeq) ChaC-like family protein	Glutathione metabolism (ko00480)	[P]	Inorganic ion transport and metabolism	ChaC-like protein	Gamma-glutamylcyclotransferase 2-1 OS=Arabidopsis thaliana OX=3702 GN=GGCT2;1 PE=1 SV=1	P	Inorganic ion transport and metabolism	ChaC-like family protein [Arabidopsis thaliana]	molecular function: catalytic activity (GO:0003824);; biological process: metabolic process (GO:0008152);; biological process: cellular process (GO:0009987)
AT5G26260	AT5G26260	0.542596	0.818932	0.683763	1.67619	2.41003	4.46567	1.07964	2.73962	2.4893	1.66e-06	1.93322	up	0.00201541	1.61753	up	--	--	Cellular Component: plasmodesma (GO:0009506);;	K11838|3.2e-09|cpap:110810640|K11838 ubiquitin carboxyl-terminal hydrolase 7 [EC:3.4.19.12] | (RefSeq) ubiquitin carboxyl-terminal hydrolase 12-like isoform X1	--	[DR]	Cell cycle control, cell division, chromosome partitioning;; General function prediction only	MATH domain	Ubiquitin carboxyl-terminal hydrolase 12 OS=Arabidopsis thaliana OX=3702 GN=UBP12 PE=1 SV=2	S	Function unknown	TRAF-like family protein [Arabidopsis thaliana]	cellular component: cell junction (GO:0030054)
AT5G37770	AT5G37770	17.4734	15.6314	14.2381	29.5388	25.1355	27.2673	53.6368	37.2112	32.6647	4.71e-06	0.70751	up	2.16e-13	1.39319	up	--	--	Molecular Function: calcium ion binding (GO:0005509);;	K13448|5.9e-67|ath:AT5G37770|K13448 calcium-binding protein CML | (RefSeq) TCH2; EF hand calcium-binding protein family	Plant-pathogen interaction (ko04626)	[T]	Signal transduction mechanisms	EF hand	Calcium-binding protein CML24 OS=Arabidopsis thaliana OX=3702 GN=CML24 PE=2 SV=2	DTZ	Cell cycle control, cell division, chromosome partitioning;; Signal transduction mechanisms;; Cytoskeleton	EF hand calcium-binding protein family [Arabidopsis thaliana]	molecular function: binding (GO:0005488)
AT5G44575	AT5G44575	10.2622	12.9161	15.2224	3.70041	5.87052	1.90766	5.02029	4.68645	3.99459	5.69e-06	-1.81052	down	4.55e-07	-1.47128	down	--	--	--	--	--	--	--	--	--	--	--	hypothetical protein AT5G44575 [Arabidopsis thaliana]	--
AT5G44700	AT5G44700	0.814076	0.62236	0.563314	0.126142	0.248966	0.1931	0	0	0.159522	2.92e-07	-1.87136	down	0.00472819	-3.5836	down	[M]	Cell wall/membrane/envelope biogenesis	Molecular Function: protein kinase activity (GO:0004672);; Molecular Function: ATP binding (GO:0005524);; Cellular Component: integral component of membrane (GO:0016021);;	K20718|1.3e-65|nta:107830796|K20718 LRR receptor-like serine/threonine-protein kinase ERECTA [EC:2.7.11.1] | (RefSeq) LRR receptor-like serine/threonine-protein kinase ERECTA	MAPK signaling pathway - plant (ko04016)	--	--	Leucine rich repeat	LRR receptor-like serine/threonine-protein kinase GSO2 OS=Arabidopsis thaliana OX=3702 GN=GSO2 PE=1 SV=2	S	Function unknown	unnamed protein product [Arabidopsis thaliana]	biological process: metabolic process (GO:0008152);; biological process: cellular process (GO:0009987);; molecular function: catalytic activity (GO:0003824);; molecular function: binding (GO:0005488);; cellular component: membrane (GO:0016020);; cellular component: membrane part (GO:0044425)
AT5G45570	AT5G45570	0.80653	0.652199	0.682055	0.131277	0	0.170313	0	0	0.233607	1.03e-07	-2.83144	down	0.0238689	-3.16901	down	--	--	Molecular Function: cysteine-type peptidase activity (GO:0008234);;	--	--	--	--	Ulp1 protease family, C-terminal catalytic domain	--	O	Posttranslational modification, protein turnover, chaperones	Ulp1 protease family protein [Arabidopsis thaliana]	biological process: metabolic process (GO:0008152);; molecular function: catalytic activity (GO:0003824)
AT5G48540	AT5G48540	13.3917	19.2867	14.2879	10.8623	8.81302	12.757	7.87073	9.47258	5.99617	0.00164119	-0.618325	down	1.53e-05	-0.991266	down	--	--	Biological Process: biological_process (GO:0008150);; Biological Process: response to abiotic stimulus (GO:0009628);; Biological Process: response to stimulus (GO:0050896);; Biological Process: response to karrikin (GO:0080167);;	--	--	--	--	Salt stress response/antifungal	Cysteine-rich repeat secretory protein 55 OS=Arabidopsis thaliana OX=3702 GN=CRRSP55 PE=2 SV=1	S	Function unknown	receptor-like protein kinase-related family protein [Arabidopsis thaliana]	biological process: response to stimulus (GO:0050896)
AT5G48850	AT5G48850	11.2994	13.0102	15.7418	127.865	117.761	105.257	21.6769	19.0577	34.0983	7.16e-93	3.04729	up	0.000658567	0.913847	up	[R]	General function prediction only	Molecular Function: protein binding (GO:0005515);; Cellular Component: cellular_component (GO:0005575);; Cellular Component: intracellular (GO:0005622);; Cellular Component: cell (GO:0005623);; Cellular Component: nucleus (GO:0005634);; Cellular Component: nucleoplasm (GO:0005654);; Biological Process: regulation of carbohydrate metabolic process (GO:0006109);; Biological Process: regulation of s…	K14152|3.8e-67|cpep:111783531|K14152 phosphoribosyl-ATP pyrophosphohydrolase / phosphoribosyl-AMP cyclohydrolase / histidinol dehydrogenase [EC:3.6.1.31 3.5.4.19 1.1.1.23] | (RefSeq) uncharacterized protein LOC111783531	Histidine metabolism (ko00340);; Biosynthesis of amino acids (ko01230)	--	--	Tetratricopeptide repeat	Protein SULFUR DEFICIENCY-INDUCED 1 OS=Arabidopsis thaliana OX=3702 GN=SDI1 PE=2 SV=1	S	Function unknown	unnamed protein product [Arabidopsis thaliana]	molecular function: binding (GO:0005488);; cellular component: cell (GO:0005623);; cellular component: cell part (GO:0044464);; cellular component: organelle (GO:0043226);; cellular component: organelle part (GO:0044422);; biological process: biological regulation (GO:0065007);; biological process: response to stimulus (GO:0050896);; biological process: cellular process (GO:0009987);; biological …
AT5G51480	AT5G51480	0.892445	0.732718	0.559622	0.086679	0.460277	0	0	0	0.162673	0.0297256	-2.03575	down	2.01e-05	-3.699	down	[DPM]	Cell cycle control, cell division, chromosome partitioning;; Inorganic ion transport and metabolism;; Cell wall/membrane/envelope biogenesis	Molecular Function: copper ion binding (GO:0005507);; Molecular Function: oxidoreductase activity (GO:0016491);;	K00423|4.0e-153|crb:17893080|K00423 L-ascorbate oxidase [EC:1.10.3.3] | (RefSeq) L-ascorbate oxidase homolog	Ascorbate and aldarate metabolism (ko00053)	[Q]	Secondary metabolites biosynthesis, transport and catabolism	Multicopper oxidase	Monocopper oxidase-like protein SKS2 OS=Arabidopsis thaliana OX=3702 GN=SKS2 PE=2 SV=1	Q	Secondary metabolites biosynthesis, transport and catabolism	SKU5 similar 2 [Arabidopsis thaliana]	molecular function: binding (GO:0005488);; molecular function: catalytic activity (GO:0003824)
AT5G61590	AT5G61590	47.823	56.2531	47.2439	74.2012	81.2701	85.6849	100.893	126.193	86.1441	2.76e-07	0.587235	up	6.97e-13	1.06234	up	--	--	Molecular Function: DNA binding (GO:0003677);; Molecular Function: transcription factor activity, sequence-specific DNA binding (GO:0003700);; Cellular Component: nucleus (GO:0005634);;	K09286|3.6e-29|nnu:104598426|K09286 EREBP-like factor | (RefSeq) ethylene-responsive transcription factor 5	--	--	--	AP2 domain	Ethylene-responsive transcription factor ERF107 OS=Arabidopsis thaliana OX=3702 GN=ERF107 PE=2 SV=1	K	Transcription	Integrase-type DNA-binding superfamily protein [Arabidopsis thaliana]	molecular function: binding (GO:0005488);; biological process: biological regulation (GO:0065007);; molecular function: nucleic acid binding transcription factor activity (GO:0001071);; cellular component: cell (GO:0005623);; cellular component: organelle (GO:0043226);; cellular component: cell part (GO:0044464)
AT5G64110	AT5G64110	15.6872	21.2316	10.604	7.45153	7.12002	6.27693	10.3864	7.77802	10.5126	1.29e-08	-1.26104	down	0.032875	-0.706702	down	--	--	Molecular Function: peroxidase activity (GO:0004601);; Cellular Component: extracellular region (GO:0005576);; Biological Process: response to oxidative stress (GO:0006979);; Molecular Function: heme binding (GO:0020037);; Biological Process: hydrogen peroxide catabolic process (GO:0042744);; Molecular Function: metal ion binding (GO:0046872);;	K00430|3.7e-193|ath:AT5G64110|K00430 peroxidase [EC:1.11.1.7] | (RefSeq) Peroxidase superfamily protein	Phenylpropanoid biosynthesis (ko00940)	--	--	Peroxidase	Peroxidase 70 OS=Arabidopsis thaliana OX=3702 GN=PER70 PE=2 SV=1	G	Carbohydrate transport and metabolism	Peroxidase superfamily protein [Arabidopsis thaliana]	biological process: metabolic process (GO:0008152);; biological process: cellular process (GO:0009987);; biological process: single-organism process (GO:0044699);; biological process: response to stimulus (GO:0050896);; biological process: detoxification (GO:0098754);; molecular function: catalytic activity (GO:0003824);; molecular function: antioxidant activity (GO:0016209);; cellular component:…
AT5G64120	AT5G64120	53.5961	68.3441	96.9296	29.4312	60.9804	35.7723	27.4807	22.9264	17.3342	0.00294692	-0.879572	down	2.13e-14	-1.68408	down	--	--	Molecular Function: peroxidase activity (GO:0004601);; Cellular Component: extracellular region (GO:0005576);; Biological Process: response to oxidative stress (GO:0006979);; Molecular Function: heme binding (GO:0020037);; Biological Process: hydrogen peroxide catabolic process (GO:0042744);; Molecular Function: metal ion binding (GO:0046872);;	K00430|2.8e-188|ath:AT5G64120|K00430 peroxidase [EC:1.11.1.7] | (RefSeq) Peroxidase superfamily protein	Phenylpropanoid biosynthesis (ko00940)	--	--	Peroxidase	Peroxidase 71 OS=Arabidopsis thaliana OX=3702 GN=PER71 PE=1 SV=1	G	Carbohydrate transport and metabolism	Peroxidase superfamily protein [Arabidopsis thaliana]	biological process: metabolic process (GO:0008152);; biological process: cellular process (GO:0009987);; biological process: single-organism process (GO:0044699);; biological process: response to stimulus (GO:0050896);; biological process: detoxification (GO:0098754);; molecular function: catalytic activity (GO:0003824);; molecular function: antioxidant activity (GO:0016209);; cellular component:…
AT5G66650	AT5G66650	2.71798	2.63379	2.16374	10.7599	8.88184	11.7676	7.72283	3.7605	4.23929	1.01e-25	1.97179	up	0.00910347	1.0735	up	--	--	Molecular Function: calcium channel activity (GO:0005262);; Cellular Component: mitochondrial inner membrane (GO:0005743);; Molecular Function: uniporter activity (GO:0015292);; Cellular Component: integral component of membrane (GO:0016021);; Biological Process: mitochondrial calcium ion homeostasis (GO:0051560);;	K20858|5.4e-181|ath:AT5G66650|K20858 calcium uniporter protein, mitochondrial | (RefSeq) calcium uniporter (DUF607)	--	[R]	General function prediction only	Mitochondrial calcium uniporter	Calcium uniporter protein 3, mitochondrial OS=Arabidopsis thaliana OX=3702 GN=At5g66650 PE=2 SV=1	S	Function unknown	calcium uniporter (DUF607) [Arabidopsis thaliana]	biological process: localization (GO:0051179);; molecular function: transporter activity (GO:0005215);; cellular component: cell (GO:0005623);; cellular component: membrane (GO:0016020);; cellular component: organelle (GO:0043226);; cellular component: organelle part (GO:0044422);; cellular component: cell part (GO:0044464);; cellular component: membrane part (GO:0044425);; biological process: ce…
AT5G67300	AT5G67300	17.4848	19.1774	16.7489	30.856	29.2602	30.5589	33.1753	37.1918	26.0449	1.52e-09	0.680329	up	3.34e-09	0.864133	up	--	--	Molecular Function: DNA binding (GO:0003677);; Cellular Component: nucleus (GO:0005634);;	K09422|5.2e-173|ath:AT5G67300|K09422 transcription factor MYB, plant | (RefSeq) MYBR1; myb domain protein r1	--	[K]	Transcription	Myb-like DNA-binding domain	Transcription factor MYB44 OS=Arabidopsis thaliana OX=3702 GN=MYB44 PE=1 SV=1	K	Transcription	MYB-related protein [Arabidopsis thaliana]	molecular function: binding (GO:0005488);; cellular component: cell (GO:0005623);; cellular component: organelle (GO:0043226);; cellular component: cell part (GO:0044464)
AT5G67450	AT5G67450	2.12957	1.80718	1.80372	0.53486	0.806667	0.843125	1.17246	0.656408	0.300696	2.35e-05	-1.46065	down	0.027184	-1.40294	down	--	--	Molecular Function: molecular_function (GO:0003674);; Molecular Function: nucleic acid binding (GO:0003676);; Molecular Function: DNA binding (GO:0003677);; Molecular Function: transcription factor activity, sequence-specific DNA binding (GO:0003700);; Molecular Function: binding (GO:0005488);; Cellular Component: cellular_component (GO:0005575);; Cellular Component: intracellular (GO:0005622);; …	--	--	[R]	General function prediction only	C2H2-type zinc finger	Zinc finger protein AZF1 OS=Arabidopsis thaliana OX=3702 GN=AZF1 PE=2 SV=1	S	Function unknown	zinc-finger protein 1 [Arabidopsis thaliana]	molecular function: binding (GO:0005488);; biological process: biological regulation (GO:0065007);; molecular function: nucleic acid binding transcription factor activity (GO:0001071);; cellular component: cell (GO:0005623);; cellular component: cell part (GO:0044464);; cellular component: organelle (GO:0043226);; biological process: response to stimulus (GO:0050896)

## Sheet: 28 co-up-regulated genes
Supplementary Excel S5. Information of DEGs co-up-regulated by H2S fumigation and Cys treatment (FDR < 0.05 and Fold Change >1.5).
#ID	gene_name	CK-rep1	CK-rep2	CK-rep3	Cys-rep1	Cys-rep2	Cys-rep3	H2S-rep1	H2S-rep2	H2S-rep3	CK-rep1_CK-rep2_CK-rep3_vs_Cys-rep1_Cys-rep2_Cys-rep3_edgeR_FDR	CK-rep1_CK-rep2_CK-rep3_vs_Cys-rep1_Cys-rep2_Cys-rep3_edgeR_log2FC	CK-rep1_CK-rep2_CK-rep3_vs_Cys-rep1_Cys-rep2_Cys-rep3_edgeR_(FDR_0.05_FC_1.5)_regulated	CK-rep1_CK-rep2_CK-rep3_vs_H2S-rep1_H2S-rep2_H2S-rep3_edgeR_FDR	CK-rep1_CK-rep2_CK-rep3_vs_H2S-rep1_H2S-rep2_H2S-rep3_edgeR_log2FC	CK-rep1_CK-rep2_CK-rep3_vs_H2S-rep1_H2S-rep2_H2S-rep3_edgeR_(FDR_0.05_FC_1.5)_regulated	COG_class	COG_class_annotation	GO_annotation	KEGG_annotation	KEGG_pathway_annotation	KOG_class	KOG_class_annotation	Pfam_annotation	Swiss_Prot_annotation	eggNOG_class	eggNOG_class_annotation	NR_annotation	GO_second_level_annotation
AT1G09070	AT1G09070	52.0992	64.7108	59.8571	101.428	96.1927	104.546	104.966	84.5407	88.3093	1.83e-09	0.690325	up	1.78e-06	0.666193	up	--	--	Cellular Component: storage vacuole (GO:0000322);; Cellular Component: plant-type vacuole (GO:0000325);; Cellular Component: protein storage vacuole (GO:0000326);; Cellular Component: cellular_component (GO:0005575);; Cellular Component: intracellular (GO:0005622);; Cellular Component: cell (GO:0005623);; Cellular Component: cytoplasm (GO:0005737);; Cellular Component: vacuole (GO:0005773);; Cell…	--	--	--	--	C2 domain	Protein SRC2 homolog OS=Arabidopsis thaliana OX=3702 GN=SRC2 PE=1 SV=1	S	Function unknown	soybean gene regulated by cold-2 [Arabidopsis thaliana]	cellular component: cell (GO:0005623);; cellular component: organelle (GO:0043226);; cellular component: cell part (GO:0044464);; cellular component: membrane (GO:0016020);; biological process: localization (GO:0051179)
AT1G19180	AT1G19180	2.61018	4.1715	4.76174	9.68201	5.2555	7.45607	8.88966	12.3816	7.9272	0.00541927	0.869537	up	3.29e-07	1.36188	up	--	--	Biological Process: reproduction (GO:0000003);; Biological Process: response to acid chemical (GO:0001101);; Biological Process: developmental process involved in reproduction (GO:0003006);; Molecular Function: molecular_function (GO:0003674);; Molecular Function: transcription cofactor activity (GO:0003712);; Molecular Function: transcription corepressor activity (GO:0003714);; Cellular Componen…	K13464|9.8e-98|ath:AT1G19180|K13464 jasmonate ZIM domain-containing protein | (RefSeq) JAZ1; jasmonate-zim-domain protein 1	Plant hormone signal transduction (ko04075)	--	--	tify domain	Protein TIFY 10A OS=Arabidopsis thaliana OX=3702 GN=TIFY10A PE=1 SV=1	S	Function unknown	jasmonate-zim-domain protein 1 [Arabidopsis thaliana]	biological process: reproduction (GO:0000003);; biological process: response to stimulus (GO:0050896);; biological process: reproductive process (GO:0022414);; biological process: developmental process (GO:0032502);; biological process: biological regulation (GO:0065007);; molecular function: transcription factor activity, protein binding (GO:0000988);; cellular component: cell (GO:0005623);; cel…
AT1G22190	AT1G22190	6.33195	4.31017	4.37933	8.84555	6.89076	8.23395	12.9606	12.6983	9.44118	0.012185	0.587055	up	4.66e-09	1.23366	up	--	--	Molecular Function: DNA binding (GO:0003677);; Molecular Function: transcription factor activity, sequence-specific DNA binding (GO:0003700);; Cellular Component: nucleus (GO:0005634);;	K09286|1.9e-139|ath:AT1G22190|K09286 EREBP-like factor | (RefSeq) Integrase-type DNA-binding superfamily protein	--	--	--	AP2 domain	Ethylene-responsive transcription factor RAP2-13 OS=Arabidopsis thaliana OX=3702 GN=RAP2-13 PE=1 SV=1	K	Transcription	Integrase-type DNA-binding superfamily protein [Arabidopsis thaliana]	molecular function: binding (GO:0005488);; biological process: biological regulation (GO:0065007);; molecular function: nucleic acid binding transcription factor activity (GO:0001071);; cellular component: cell (GO:0005623);; cellular component: organelle (GO:0043226);; cellular component: cell part (GO:0044464)
AT1G25400	AT1G25400	1.5024	1.83119	2.16976	3.55452	3.05659	3.99366	7.70866	10.888	3.93767	0.00425647	0.851729	up	1.91e-08	2.03212	up	--	--	Cellular Component: integral component of membrane (GO:0016021);;	--	--	--	--	--	--	S	Function unknown	transmembrane protein [Arabidopsis thaliana]	cellular component: membrane (GO:0016020);; cellular component: membrane part (GO:0044425)
AT1G25560	AT1G25560	11.8828	20.2477	11.7991	22.6951	22.5669	27.649	42.928	49.0371	34.5725	0.00136428	0.649321	up	2.07e-14	1.54393	up	--	--	Molecular Function: DNA binding (GO:0003677);; Molecular Function: transcription factor activity, sequence-specific DNA binding (GO:0003700);; Cellular Component: nucleus (GO:0005634);;	K09287|2.8e-202|ath:AT1G25560|K09287 RAV-like factor | (RefSeq) TEM1; AP2/B3 transcription factor family protein	--	--	--	B3 DNA binding domain	AP2/ERF and B3 domain-containing transcription repressor TEM1 OS=Arabidopsis thaliana OX=3702 GN=TEM1 PE=1 SV=1	K	Transcription	AP2/B3 transcription factor family protein [Arabidopsis thaliana]	molecular function: binding (GO:0005488);; biological process: biological regulation (GO:0065007);; molecular function: nucleic acid binding transcription factor activity (GO:0001071);; cellular component: cell (GO:0005623);; cellular component: organelle (GO:0043226);; cellular component: cell part (GO:0044464)
AT1G32920	AT1G32920	13.3214	12.0992	12.4031	26.4553	23.6967	26.3988	62.7047	48.0527	40.4405	2.51e-08	0.929651	up	1.76e-29	2.00676	up	--	--	Biological Process: response to wounding (GO:0009611);;	--	--	--	--	--	--	S	Function unknown	hypothetical protein AT1G32920 [Arabidopsis thaliana]	biological process: response to stimulus (GO:0050896)
AT1G66180	AT1G66180	26.7979	28.2639	26.3101	48.7914	48.8256	76.8228	47.104	39.3965	38.7079	3.16e-11	1.00423	up	1.17e-06	0.634241	up	--	--	Molecular Function: aspartic-type endopeptidase activity (GO:0004190);; Cellular Component: Golgi apparatus (GO:0005794);; Biological Process: proteolysis (GO:0006508);; Biological Process: response to light stimulus (GO:0009416);; Biological Process: protein catabolic process (GO:0030163);; Biological Process: response to L-ascorbic acid (GO:0033591);; Biological Process: cellular response to hy…	K22683|1.3e-41|atr:18442347|K22683 aspartyl protease family protein [EC:3.4.23.-] | (RefSeq) aspartyl protease family protein 2	--	[O]	Posttranslational modification, protein turnover, chaperones	Xylanase inhibitor N-terminal	Aspartic proteinase PCS1 OS=Arabidopsis thaliana OX=3702 GN=PCS1 PE=2 SV=1	O	Posttranslational modification, protein turnover, chaperones	Eukaryotic aspartyl protease family protein [Arabidopsis thaliana]	biological process: metabolic process (GO:0008152);; molecular function: catalytic activity (GO:0003824);; cellular component: cell (GO:0005623);; cellular component: organelle (GO:0043226);; cellular component: cell part (GO:0044464);; biological process: response to stimulus (GO:0050896);; biological process: cellular process (GO:0009987)
AT1G72140	AT1G72140	0.504925	0.549831	0.600247	1.77187	2.24749	2.1806	1.24758	1.12661	0.990455	6.15e-10	1.79561	up	0.0441274	1.01947	up	[E]	Amino acid transport and metabolism	Cellular Component: integral component of membrane (GO:0016021);; Molecular Function: transmembrane transporter activity (GO:0022857);;	K14638|5.2e-272|crb:17895759|K14638 solute carrier family 15 (peptide/histidine transporter), member 3/4 | (RefSeq) protein NRT1/ PTR FAMILY 5.12	--	[E]	Amino acid transport and metabolism	POT family	Protein NRT1/ PTR FAMILY 5.12 OS=Arabidopsis thaliana OX=3702 GN=NPF5.12 PE=2 SV=1	E	Amino acid transport and metabolism	Major facilitator superfamily protein [Arabidopsis thaliana]	cellular component: membrane (GO:0016020);; cellular component: membrane part (GO:0044425);; biological process: localization (GO:0051179);; molecular function: transporter activity (GO:0005215)
AT1G73500	AT1G73500	3.09028	4.38137	4.0198	8.96991	11.1752	11.6515	15.6804	20.198	12.4206	1.99e-15	1.37594	up	1.81e-25	2.07888	up	[T]	Signal transduction mechanisms	Molecular Function: protein serine/threonine kinase activity (GO:0004674);; Molecular Function: ATP binding (GO:0005524);;	K20604|3.8e-179|ath:AT1G73500|K20604 mitogen-activated protein kinase kinase 9 [EC:2.7.12.2] | (RefSeq) MKK9; MAP kinase kinase 9	MAPK signaling pathway - plant (ko04016)	[T]	Signal transduction mechanisms	Protein kinase domain	Mitogen-activated protein kinase kinase 9 OS=Arabidopsis thaliana OX=3702 GN=MKK9 PE=1 SV=1	T	Signal transduction mechanisms	MAP kinase kinase 9 [Arabidopsis thaliana]	biological process: metabolic process (GO:0008152);; biological process: cellular process (GO:0009987);; molecular function: catalytic activity (GO:0003824);; molecular function: binding (GO:0005488)
AT1G76650	AT1G76650	1.56131	1.1761	2.05273	3.98554	3.76409	4.96714	6.98318	6.91301	6.43151	0.00010031	1.31305	up	6.05e-11	2.0833	up	--	--	Molecular Function: calcium ion binding (GO:0005509);;	K13448|1.3e-91|ath:AT1G76650|K13448 calcium-binding protein CML | (RefSeq) CML38; calmodulin-like 38	Plant-pathogen interaction (ko04626)	[T]	Signal transduction mechanisms	EF-hand domain pair	Calcium-binding protein CML38 OS=Arabidopsis thaliana OX=3702 GN=CML38 PE=1 SV=1	DTZ	Cell cycle control, cell division, chromosome partitioning;; Signal transduction mechanisms;; Cytoskeleton	calmodulin-like 38 [Arabidopsis thaliana]	molecular function: binding (GO:0005488)
AT2G27080	AT2G27080	0.774478	1.06571	0.811065	1.54851	2.14451	2.33792	2.66262	2.41435	1.83908	0.00178609	1.09604	up	0.000397807	1.39949	up	--	--	Cellular Component: integral component of membrane (GO:0016021);;	K04077|1.6e-13|cpep:111806851|K04077 chaperonin GroEL | (RefSeq) chaperonin CPN60-like 2, mitochondrial	RNA degradation (ko03018)	--	--	Late embryogenesis abundant protein	NDR1/HIN1-like protein 13 OS=Arabidopsis thaliana OX=3702 GN=NHL13 PE=2 SV=1	S	Function unknown	Late embryogenesis abundant (LEA) hydroxyproline-rich glycoprotein family [Arabidopsis thaliana]	cellular component: membrane (GO:0016020);; cellular component: membrane part (GO:0044425)
AT2G27830	AT2G27830	9.09019	7.39255	8.29449	17.9414	18.3156	20.8525	32.4832	20.8867	20.8586	8.51e-16	1.11422	up	1.01e-16	1.59115	up	--	--	--	K01213|4.7e-07|dcr:108212198|K01213 galacturan 1,4-alpha-galacturonidase [EC:3.2.1.67] | (RefSeq) exopolygalacturonase-like	Pentose and glucuronate interconversions (ko00040)	[R]	General function prediction only	--	--	S	Function unknown	hypothetical protein AT2G27830 [Arabidopsis thaliana]	--
AT3G20370	AT3G20370	12.5517	13.3205	10.5607	39.2038	34.5643	41.3736	14.2538	24.5488	23.9896	1.07e-40	1.57562	up	0.00120087	0.800391	up	--	--	Cellular Component: plasmodesma (GO:0009506);;	K11838|1.5e-12|cmax:111498615|K11838 ubiquitin carboxyl-terminal hydrolase 7 [EC:3.4.19.12] | (RefSeq) ubiquitin carboxyl-terminal hydrolase 12	--	[DR]	Cell cycle control, cell division, chromosome partitioning;; General function prediction only	MATH domain	--	S	Function unknown	TRAF-like family protein [Arabidopsis thaliana]	cellular component: cell junction (GO:0030054)
AT3G49570	AT3G49570	6.48959	6.82876	11.4939	77.0711	69.036	52.1648	14.6446	14.1882	16.4887	9.81e-35	2.90833	up	0.0215764	0.868774	up	--	--	Biological Process: cellular oxidant detoxification (GO:0098869);;	--	--	--	--	--	Protein RESPONSE TO LOW SULFUR 3 OS=Arabidopsis thaliana OX=3702 GN=LSU3 PE=4 SV=1	S	Function unknown	response to low sulfur 3 [Arabidopsis thaliana]	biological process: cellular process (GO:0009987);; biological process: response to stimulus (GO:0050896);; biological process: detoxification (GO:0098754)
AT3G50800	AT3G50800	0.672254	1.153	1.14275	2.55489	2.2521	2.05739	15.7829	7.32989	8.41892	0.005898	1.11211	up	7.19e-19	3.39147	up	--	--	--	--	--	--	--	Domain of unknown function (DUF4228)	--	S	Function unknown	hypothetical protein AT3G50800 [Arabidopsis thaliana]	--
AT4G23870	AT4G23870	3.45222	3.99856	3.76507	6.20547	5.88351	6.19028	7.19833	6.99885	7.40213	0.0204195	0.618512	up	0.000448622	0.955935	up	--	--	--	--	--	--	--	--	--	S	Function unknown	hypothetical protein AT4G23870 [Arabidopsis thaliana]	--
AT4G32480	AT4G32480	2.87197	2.7536	3.61425	8.285	9.38265	8.62623	7.50195	7.31675	4.83237	3.66e-12	1.41384	up	0.000244117	1.09025	up	--	--	Biological Process: cellular response to hypoxia (GO:0071456);;	--	--	--	--	PDDEXK-like family of unknown function	--	S	Function unknown	sugar phosphate exchanger, putative (DUF506) [Arabidopsis thaliana]	biological process: cellular process (GO:0009987);; biological process: response to stimulus (GO:0050896)
AT4G37260	AT4G37260	7.4415	9.42494	6.52635	11.8318	11.5151	14.2512	21.7959	23.9403	15	0.000667791	0.599854	up	8.53e-13	1.39046	up	--	--	Molecular Function: DNA binding (GO:0003677);; Cellular Component: nucleus (GO:0005634);;	K09422|9.6e-178|ath:AT4G37260|K09422 transcription factor MYB, plant | (RefSeq) MYB73; myb domain protein 73	--	[K]	Transcription	Myb-like DNA-binding domain	Transcription factor MYB73 OS=Arabidopsis thaliana OX=3702 GN=MYB73 PE=1 SV=1	K	Transcription	myb domain protein 73 [Arabidopsis thaliana]	molecular function: binding (GO:0005488);; cellular component: cell (GO:0005623);; cellular component: organelle (GO:0043226);; cellular component: cell part (GO:0044464)
AT5G07580	AT5G07580	28.4613	39.1582	33.6364	57.6773	51.0771	59.4888	48.5787	64.9256	48.1827	1.47e-06	0.649713	up	0.000101352	0.688842	up	--	--	Molecular Function: DNA binding (GO:0003677);; Molecular Function: transcription factor activity, sequence-specific DNA binding (GO:0003700);; Cellular Component: nucleus (GO:0005634);;	K09286|3.4e-30|dzi:111289891|K09286 EREBP-like factor | (RefSeq) ethylene-responsive transcription factor ERF105-like	--	--	--	AP2 domain	Ethylene-responsive transcription factor ERF106 OS=Arabidopsis thaliana OX=3702 GN=ERF106 PE=2 SV=1	K	Transcription	ethylene-responsive transcription factor [Arabidopsis thaliana]	molecular function: binding (GO:0005488);; biological process: biological regulation (GO:0065007);; molecular function: nucleic acid binding transcription factor activity (GO:0001071);; cellular component: cell (GO:0005623);; cellular component: organelle (GO:0043226);; cellular component: cell part (GO:0044464)
AT5G14730	AT5G14730	1.02306	2.27435	1.62045	5.35584	5.14633	6.78028	4.40084	6.16897	3.04704	4.29e-10	1.72417	up	0.000277471	1.48051	up	--	--	--	--	--	--	--	--	--	S	Function unknown	hypothetical protein AT5G14730 [Arabidopsis thaliana]	--
AT5G24660	AT5G24660	18.9801	28.6611	26.7199	88.1837	83.2319	75.4333	32.7934	39.2088	41.9391	3.82e-27	1.65106	up	0.00816786	0.629273	up	--	--	Biological Process: cellular oxidant detoxification (GO:0098869);;	--	--	--	--	--	Protein RESPONSE TO LOW SULFUR 2 OS=Arabidopsis thaliana OX=3702 GN=LSU2 PE=1 SV=1	S	Function unknown	response to low sulfur 2 [Arabidopsis thaliana]	biological process: cellular process (GO:0009987);; biological process: response to stimulus (GO:0050896);; biological process: detoxification (GO:0098754)
AT5G26220	AT5G26220	11.1132	18.8575	13.2058	71.8746	68.4812	67.7622	22.037	22.8745	24.2515	2.3e-45	2.19059	up	0.00234322	0.696767	up	[P]	Inorganic ion transport and metabolism	Molecular Function: gamma-glutamylcyclotransferase activity (GO:0003839);; Biological Process: glutathione catabolic process (GO:0006751);;	K22596|1.0e-122|ath:AT5G26220|K22596 gamma-glutamylcyclotransferase, plant [EC:4.3.2.9] | (RefSeq) ChaC-like family protein	Glutathione metabolism (ko00480)	[P]	Inorganic ion transport and metabolism	ChaC-like protein	Gamma-glutamylcyclotransferase 2-1 OS=Arabidopsis thaliana OX=3702 GN=GGCT2;1 PE=1 SV=1	P	Inorganic ion transport and metabolism	ChaC-like family protein [Arabidopsis thaliana]	molecular function: catalytic activity (GO:0003824);; biological process: metabolic process (GO:0008152);; biological process: cellular process (GO:0009987)
AT5G26260	AT5G26260	0.542596	0.818932	0.683763	1.67619	2.41003	4.46567	1.07964	2.73962	2.4893	1.66e-06	1.93322	up	0.00201541	1.61753	up	--	--	Cellular Component: plasmodesma (GO:0009506);;	K11838|3.2e-09|cpap:110810640|K11838 ubiquitin carboxyl-terminal hydrolase 7 [EC:3.4.19.12] | (RefSeq) ubiquitin carboxyl-terminal hydrolase 12-like isoform X1	--	[DR]	Cell cycle control, cell division, chromosome partitioning;; General function prediction only	MATH domain	Ubiquitin carboxyl-terminal hydrolase 12 OS=Arabidopsis thaliana OX=3702 GN=UBP12 PE=1 SV=2	S	Function unknown	TRAF-like family protein [Arabidopsis thaliana]	cellular component: cell junction (GO:0030054)
AT5G37770	AT5G37770	17.4734	15.6314	14.2381	29.5388	25.1355	27.2673	53.6368	37.2112	32.6647	4.71e-06	0.70751	up	2.16e-13	1.39319	up	--	--	Molecular Function: calcium ion binding (GO:0005509);;	K13448|5.9e-67|ath:AT5G37770|K13448 calcium-binding protein CML | (RefSeq) TCH2; EF hand calcium-binding protein family	Plant-pathogen interaction (ko04626)	[T]	Signal transduction mechanisms	EF hand	Calcium-binding protein CML24 OS=Arabidopsis thaliana OX=3702 GN=CML24 PE=2 SV=2	DTZ	Cell cycle control, cell division, chromosome partitioning;; Signal transduction mechanisms;; Cytoskeleton	EF hand calcium-binding protein family [Arabidopsis thaliana]	molecular function: binding (GO:0005488)
AT5G48850	AT5G48850	11.2994	13.0102	15.7418	127.865	117.761	105.257	21.6769	19.0577	34.0983	7.16e-93	3.04729	up	0.000658567	0.913847	up	[R]	General function prediction only	Molecular Function: protein binding (GO:0005515);; Cellular Component: cellular_component (GO:0005575);; Cellular Component: intracellular (GO:0005622);; Cellular Component: cell (GO:0005623);; Cellular Component: nucleus (GO:0005634);; Cellular Component: nucleoplasm (GO:0005654);; Biological Process: regulation of carbohydrate metabolic process (GO:0006109);; Biological Process: regulation of s…	K14152|3.8e-67|cpep:111783531|K14152 phosphoribosyl-ATP pyrophosphohydrolase / phosphoribosyl-AMP cyclohydrolase / histidinol dehydrogenase [EC:3.6.1.31 3.5.4.19 1.1.1.23] | (RefSeq) uncharacterized protein LOC111783531	Histidine metabolism (ko00340);; Biosynthesis of amino acids (ko01230)	--	--	Tetratricopeptide repeat	Protein SULFUR DEFICIENCY-INDUCED 1 OS=Arabidopsis thaliana OX=3702 GN=SDI1 PE=2 SV=1	S	Function unknown	unnamed protein product [Arabidopsis thaliana]	molecular function: binding (GO:0005488);; cellular component: cell (GO:0005623);; cellular component: cell part (GO:0044464);; cellular component: organelle (GO:0043226);; cellular component: organelle part (GO:0044422);; biological process: biological regulation (GO:0065007);; biological process: response to stimulus (GO:0050896);; biological process: cellular process (GO:0009987);; biological …
AT5G61590	AT5G61590	47.823	56.2531	47.2439	74.2012	81.2701	85.6849	100.893	126.193	86.1441	2.76e-07	0.587235	up	6.97e-13	1.06234	up	--	--	Molecular Function: DNA binding (GO:0003677);; Molecular Function: transcription factor activity, sequence-specific DNA binding (GO:0003700);; Cellular Component: nucleus (GO:0005634);;	K09286|3.6e-29|nnu:104598426|K09286 EREBP-like factor | (RefSeq) ethylene-responsive transcription factor 5	--	--	--	AP2 domain	Ethylene-responsive transcription factor ERF107 OS=Arabidopsis thaliana OX=3702 GN=ERF107 PE=2 SV=1	K	Transcription	Integrase-type DNA-binding superfamily protein [Arabidopsis thaliana]	molecular function: binding (GO:0005488);; biological process: biological regulation (GO:0065007);; molecular function: nucleic acid binding transcription factor activity (GO:0001071);; cellular component: cell (GO:0005623);; cellular component: organelle (GO:0043226);; cellular component: cell part (GO:0044464)
AT5G66650	AT5G66650	2.71798	2.63379	2.16374	10.7599	8.88184	11.7676	7.72283	3.7605	4.23929	1.01e-25	1.97179	up	0.00910347	1.0735	up	--	--	Molecular Function: calcium channel activity (GO:0005262);; Cellular Component: mitochondrial inner membrane (GO:0005743);; Molecular Function: uniporter activity (GO:0015292);; Cellular Component: integral component of membrane (GO:0016021);; Biological Process: mitochondrial calcium ion homeostasis (GO:0051560);;	K20858|5.4e-181|ath:AT5G66650|K20858 calcium uniporter protein, mitochondrial | (RefSeq) calcium uniporter (DUF607)	--	[R]	General function prediction only	Mitochondrial calcium uniporter	Calcium uniporter protein 3, mitochondrial OS=Arabidopsis thaliana OX=3702 GN=At5g66650 PE=2 SV=1	S	Function unknown	calcium uniporter (DUF607) [Arabidopsis thaliana]	biological process: localization (GO:0051179);; molecular function: transporter activity (GO:0005215);; cellular component: cell (GO:0005623);; cellular component: membrane (GO:0016020);; cellular component: organelle (GO:0043226);; cellular component: organelle part (GO:0044422);; cellular component: cell part (GO:0044464);; cellular component: membrane part (GO:0044425);; biological process: ce…
AT5G67300	AT5G67300	17.4848	19.1774	16.7489	30.856	29.2602	30.5589	33.1753	37.1918	26.0449	1.52e-09	0.680329	up	3.34e-09	0.864133	up	--	--	Molecular Function: DNA binding (GO:0003677);; Cellular Component: nucleus (GO:0005634);;	K09422|5.2e-173|ath:AT5G67300|K09422 transcription factor MYB, plant | (RefSeq) MYBR1; myb domain protein r1	--	[K]	Transcription	Myb-like DNA-binding domain	Transcription factor MYB44 OS=Arabidopsis thaliana OX=3702 GN=MYB44 PE=1 SV=1	K	Transcription	MYB-related protein [Arabidopsis thaliana]	molecular function: binding (GO:0005488);; cellular component: cell (GO:0005623);; cellular component: organelle (GO:0043226);; cellular component: cell part (GO:0044464)

## Sheet: 29 co-down-regulated genes
Supplementary Excel S5. Information of DEGs co-down-regulated by H2S fumigation and Cys treatment (FDR < 0.05 and Fold Change >1.5).
#ID	gene_name	CK-rep1	CK-rep2	CK-rep3	Cys-rep1	Cys-rep2	Cys-rep3	H2S-rep1	H2S-rep2	H2S-rep3	CK-rep1_CK-rep2_CK-rep3_vs_Cys-rep1_Cys-rep2_Cys-rep3_edgeR_FDR	CK-rep1_CK-rep2_CK-rep3_vs_Cys-rep1_Cys-rep2_Cys-rep3_edgeR_log2FC	CK-rep1_CK-rep2_CK-rep3_vs_Cys-rep1_Cys-rep2_Cys-rep3_edgeR_(FDR_0.05_FC_1.5)_regulated	CK-rep1_CK-rep2_CK-rep3_vs_H2S-rep1_H2S-rep2_H2S-rep3_edgeR_FDR	CK-rep1_CK-rep2_CK-rep3_vs_H2S-rep1_H2S-rep2_H2S-rep3_edgeR_log2FC	CK-rep1_CK-rep2_CK-rep3_vs_H2S-rep1_H2S-rep2_H2S-rep3_edgeR_(FDR_0.05_FC_1.5)_regulated	COG_class	COG_class_annotation	GO_annotation	KEGG_annotation	KEGG_pathway_annotation	KOG_class	KOG_class_annotation	Pfam_annotation	Swiss_Prot_annotation	eggNOG_class	eggNOG_class_annotation	NR_annotation	GO_second_level_annotation
AT1G51790	AT1G51790	2.18376	5.23554	4.37532	1.08584	2.76472	1.14432	1.46513	2.86748	1.35606	0.0021284	-1.30876	down	0.0471214	-1.03571	down	[M]	Cell wall/membrane/envelope biogenesis	Molecular Function: protein kinase activity (GO:0004672);; Molecular Function: ATP binding (GO:0005524);; Cellular Component: integral component of membrane (GO:0016021);;	K16224|2.5e-188|boe:106304564|K16224 senescence-induced receptor-like serine/threonine-protein kinase | (RefSeq) senescence-induced receptor-like serine/threonine-protein kinase	MAPK signaling pathway - plant (ko04016);; Plant-pathogen interaction (ko04626)	--	--	Malectin-like domain	Probable LRR receptor-like serine/threonine-protein kinase At1g51880 OS=Arabidopsis thaliana OX=3702 GN=At1g51880 PE=2 SV=1	T	Signal transduction mechanisms	Leucine-rich repeat protein kinase family protein [Arabidopsis thaliana]	biological process: metabolic process (GO:0008152);; biological process: cellular process (GO:0009987);; molecular function: catalytic activity (GO:0003824);; molecular function: binding (GO:0005488);; cellular component: membrane (GO:0016020);; cellular component: membrane part (GO:0044425)
AT1G51800	AT1G51800	6.56605	14.3527	10.6336	3.45354	6.23175	5.57902	4.41386	6.91489	3.20621	3.28e-05	-1.13103	down	0.00260365	-1.10246	down	--		Molecular Function: protein kinase activity (GO:0004672);; Molecular Function: ATP binding (GO:0005524);; Cellular Component: integral component of membrane (GO:0016021);;	K16224|1.2e-196|bna:106356473|K16224 senescence-induced receptor-like serine/threonine-protein kinase | (RefSeq) senescence-induced receptor-like serine/threonine-protein kinase	MAPK signaling pathway - plant (ko04016);; Plant-pathogen interaction (ko04626)	--	--	Malectin-like domain	LRR receptor-like serine/threonine-protein kinase IOS1 OS=Arabidopsis thaliana OX=3702 GN=IOS1 PE=1 SV=1	T	Signal transduction mechanisms	Leucine-rich repeat protein kinase family protein [Arabidopsis thaliana]	biological process: metabolic process (GO:0008152);; biological process: cellular process (GO:0009987);; molecular function: catalytic activity (GO:0003824);; molecular function: binding (GO:0005488);; cellular component: membrane (GO:0016020);; cellular component: membrane part (GO:0044425)
AT1G51850	AT1G51850	2.2096	5.92123	6.69915	1.70935	3.4348	2.11425	1.45184	1.3161	1.18861	0.00699813	-1.10931	down	2.51e-07	-1.89074	down	--		Molecular Function: protein kinase activity (GO:0004672);; Molecular Function: ATP binding (GO:0005524);; Cellular Component: plasma membrane (GO:0005886);; Cellular Component: plasmodesma (GO:0009506);; Cellular Component: integral component of membrane (GO:0016021);;	K16224|6.6e-189|boe:106304564|K16224 senescence-induced receptor-like serine/threonine-protein kinase | (RefSeq) senescence-induced receptor-like serine/threonine-protein kinase	MAPK signaling pathway - plant (ko04016);; Plant-pathogen interaction (ko04626)	--	--	Malectin-like domain	Probable LRR receptor-like serine/threonine-protein kinase At1g51820 OS=Arabidopsis thaliana OX=3702 GN=At1g51820 PE=1 SV=1	T	Signal transduction mechanisms	Leucine-rich repeat protein kinase family protein [Arabidopsis thaliana]	biological process: metabolic process (GO:0008152);; biological process: cellular process (GO:0009987);; molecular function: catalytic activity (GO:0003824);; molecular function: binding (GO:0005488);; cellular component: cell (GO:0005623);; cellular component: membrane (GO:0016020);; cellular component: cell part (GO:0044464);; cellular component: cell junction (GO:0030054);; cellular component:…
AT2G19190	AT2G19190	3.20908	7.60239	9.05536	0.861485	2.67968	1.45973	1.91832	2.01835	1.35403	9.95e-07	-2.0701	down	3.54e-08	-1.89605	down	[T]	Signal transduction mechanisms	Molecular Function: protein kinase activity (GO:0004672);; Molecular Function: ATP binding (GO:0005524);; Cellular Component: integral component of membrane (GO:0016021);;	K16224|0.0e+00|ath:AT2G19190|K16224 senescence-induced receptor-like serine/threonine-protein kinase | (RefSeq) FRK1; FLG22-induced receptor-like kinase 1	MAPK signaling pathway - plant (ko04016);; Plant-pathogen interaction (ko04626)	--	--	Malectin-like domain	Senescence-induced receptor-like serine/threonine-protein kinase OS=Arabidopsis thaliana OX=3702 GN=SIRK PE=1 SV=1	T	Signal transduction mechanisms	FLG22-induced receptor-like kinase 1 [Arabidopsis thaliana]	biological process: metabolic process (GO:0008152);; biological process: cellular process (GO:0009987);; molecular function: catalytic activity (GO:0003824);; molecular function: binding (GO:0005488);; cellular component: membrane (GO:0016020);; cellular component: membrane part (GO:0044425)
AT2G25470	AT2G25470	0.798051	1.8301	1.03463	0.283724	0.854895	0.466574	0.449541	0.377113	0.216232	0.0110446	-1.25282	down	0.000231135	-1.77512	down	--	--	Cellular Component: integral component of membrane (GO:0016021);;	K17550|4.8e-20|qsu:111989606|K17550 protein phosphatase 1 regulatory subunit 7 | (RefSeq) probable LRR receptor-like serine/threonine-protein kinase At2g24230	--	[R]	General function prediction only	Leucine rich repeat	Receptor like protein 21 OS=Arabidopsis thaliana OX=3702 GN=RLP21 PE=3 SV=2	S	Function unknown	receptor like protein 21 [Arabidopsis thaliana]	cellular component: membrane (GO:0016020);; cellular component: membrane part (GO:0044425)
AT2G39200	AT2G39200	4.58601	8.45595	5.93748	1.21965	5.25478	2.8721	2.87515	2.33434	1.30569	0.0168139	-1.10228	down	2.08e-06	-1.52252	down	--	--	Molecular Function: calmodulin binding (GO:0005516);; Biological Process: defense response (GO:0006952);; Biological Process: response to biotic stimulus (GO:0009607);; Cellular Component: integral component of membrane (GO:0016021);;	K08472|0.0e+00|ath:AT2G39200|K08472 mlo protein | (RefSeq) MLO12; Seven transmembrane MLO family protein	--	--	--	Mlo family	MLO-like protein 12 OS=Arabidopsis thaliana OX=3702 GN=MLO12 PE=1 SV=2	D	Cell cycle control, cell division, chromosome partitioning	Seven transmembrane MLO family protein [Arabidopsis thaliana]	molecular function: binding (GO:0005488);; biological process: response to stimulus (GO:0050896);; cellular component: membrane (GO:0016020);; cellular component: membrane part (GO:0044425)
AT2G39210	AT2G39210	6.8017	15.4682	16.8329	8.3461	7.91315	10.2623	4.91636	7.28834	3.45641	0.0376334	-0.646376	down	0.000824366	-1.30749	down	--	--	Biological Process: response to oomycetes (GO:0002239);; Cellular Component: plasmodesma (GO:0009506);; Cellular Component: membrane (GO:0016020);; Cellular Component: integral component of membrane (GO:0016021);; Molecular Function: transmembrane transporter activity (GO:0022857);;	--	--	--	--	Nodulin-like	--	S	Function unknown	Major facilitator superfamily protein [Arabidopsis thaliana]	biological process: response to stimulus (GO:0050896);; biological process: multi-organism process (GO:0051704);; cellular component: cell junction (GO:0030054);; cellular component: membrane (GO:0016020);; cellular component: membrane part (GO:0044425);; biological process: localization (GO:0051179);; molecular function: transporter activity (GO:0005215)
AT2G39518	AT2G39518	1.80378	3.07836	3.0613	1.01211	1.77366	1.79894	0.746446	1.50764	0.643935	0.0402988	-0.871865	down	0.0207943	-1.42295	down	--	--	Cellular Component: plasma membrane (GO:0005886);; Cellular Component: integral component of membrane (GO:0016021);;	--	--	--	--	Domain of unknown function (DUF588)	CASP-like protein 4D2 OS=Arabidopsis thaliana OX=3702 GN=At2g39518 PE=2 SV=1	S	Function unknown	Uncharacterized protein family (UPF0497) [Arabidopsis thaliana]	cellular component: cell (GO:0005623);; cellular component: membrane (GO:0016020);; cellular component: cell part (GO:0044464);; cellular component: membrane part (GO:0044425)
AT2G43620	AT2G43620	25.0172	70.7154	20.9776	19.7478	8.88678	19.3786	14.4891	13.5087	14.0259	0.00246815	-1.35006	down	0.000591183	-1.44299	down	[R]	General function prediction only	Molecular Function: chitinase activity (GO:0004568);; Biological Process: carbohydrate metabolic process (GO:0005975);; Biological Process: chitin catabolic process (GO:0006032);; Molecular Function: chitin binding (GO:0008061);; Biological Process: cell wall macromolecule catabolic process (GO:0016998);;	K01183|1.8e-167|ath:AT2G43620|K01183 chitinase [EC:3.2.1.14] | (RefSeq) Chitinase family protein	Amino sugar and nucleotide sugar metabolism (ko00520)	[R]	General function prediction only	Chitinase class I	Endochitinase At2g43620 OS=Arabidopsis thaliana OX=3702 GN=At2g43620 PE=3 SV=1	G	Carbohydrate transport and metabolism	Chitinase family protein [Arabidopsis thaliana]	molecular function: catalytic activity (GO:0003824);; biological process: metabolic process (GO:0008152);; molecular function: binding (GO:0005488);; biological process: cellular process (GO:0009987)
AT2G44370	AT2G44370	2.32137	5.96768	3.64622	1.08342	1.78581	1.26035	1.10972	1.20146	1.12735	6.7e-05	-1.60012	down	4.61e-05	-1.76516	down	--	--	--	--	--	--	--	C1 domain	--	S	Function unknown	Cysteine/Histidine-rich C1 domain family protein [Arabidopsis thaliana]	--
AT3G22060	AT3G22060	17.6326	34.2312	19.6802	18.1171	10.7484	15.2472	13.4602	16.3925	9.02876	0.00531995	-0.769494	down	0.0143386	-0.860273	down	--	--	Biological Process: response to acid chemical (GO:0001101);; Cellular Component: cellular_component (GO:0005575);; Cellular Component: cell wall (GO:0005618);; Cellular Component: intracellular (GO:0005622);; Cellular Component: cell (GO:0005623);; Cellular Component: cytoplasm (GO:0005737);; Cellular Component: vacuole (GO:0005773);; Biological Process: biological_process (GO:0008150);; Biologic…	--	--	--	--	Salt stress response/antifungal	Cysteine-rich repeat secretory protein 38 OS=Arabidopsis thaliana OX=3702 GN=CRRSP38 PE=2 SV=1	S	Function unknown	Receptor-like protein kinase-related family protein [Arabidopsis thaliana]	biological process: response to stimulus (GO:0050896);; cellular component: cell (GO:0005623);; cellular component: cell part (GO:0044464);; cellular component: organelle (GO:0043226)
AT3G26230	AT3G26230	5.51995	6.39504	8.90593	2.00714	4.59337	3.05357	4.99282	3.68755	3.05313	8.71e-05	-1.19862	down	0.0120057	-0.81963	down	[QV]	Secondary metabolites biosynthesis, transport and catabolism;; Defense mechanisms	Molecular Function: iron ion binding (GO:0005506);; Molecular Function: oxidoreductase activity, acting on paired donors, with incorporation or reduction of molecular oxygen (GO:0016705);; Molecular Function: heme binding (GO:0020037);;	K20617|3.1e-143|boe:106298990|K20617 cytochrome P450 family 71 subfamily A | (RefSeq) cytochrome P450 71B5	--	[Q]	Secondary metabolites biosynthesis, transport and catabolism	Cytochrome P450	Cytochrome P450 71B24 OS=Arabidopsis thaliana OX=3702 GN=CYP71B24 PE=2 SV=1	Q	Secondary metabolites biosynthesis, transport and catabolism	cytochrome P450, family 71, subfamily B, polypeptide 24 [Arabidopsis thaliana]	molecular function: binding (GO:0005488);; biological process: metabolic process (GO:0008152);; biological process: single-organism process (GO:0044699);; molecular function: catalytic activity (GO:0003824)
AT3G46280	AT3G46280	5.13621	13.9394	13.9935	2.44035	6.82982	3.92086	2.27788	2.45615	2.42242	0.000968967	-1.40662	down	2.85e-11	-2.18931	down	--	--	Cellular Component: integral component of membrane (GO:0016021);; Molecular Function: kinase activity (GO:0016301);;	K16224|1.3e-26|bna:106356473|K16224 senescence-induced receptor-like serine/threonine-protein kinase | (RefSeq) senescence-induced receptor-like serine/threonine-protein kinase	MAPK signaling pathway - plant (ko04016);; Plant-pathogen interaction (ko04626)	--	--	Malectin-like domain	Uncharacterized protein At1g24485 OS=Arabidopsis thaliana OX=3702 GN=RWK1 PE=2 SV=2	S	Function unknown	kinase-like protein [Arabidopsis thaliana]	cellular component: membrane (GO:0016020);; cellular component: membrane part (GO:0044425);; molecular function: catalytic activity (GO:0003824)
AT3G51440	AT3G51440	1.20661	1.44704	2.50021	0.617471	1.11144	1.04672	0.757859	0.855202	0.495945	0.0313343	-0.980064	down	0.0415632	-1.28129	down	[G]	Carbohydrate transport and metabolism	Biological Process: biosynthetic process (GO:0009058);; Cellular Component: integral component of membrane (GO:0016021);; Molecular Function: strictosidine synthase activity (GO:0016844);;	--	--	[R]	General function prediction only	Strictosidine synthase	Protein STRICTOSIDINE SYNTHASE-LIKE 6 OS=Arabidopsis thaliana OX=3702 GN=SSL6 PE=2 SV=1	G	Carbohydrate transport and metabolism	Calcium-dependent phosphotriesterase superfamily protein [Arabidopsis thaliana]	biological process: metabolic process (GO:0008152);; cellular component: membrane (GO:0016020);; cellular component: membrane part (GO:0044425);; molecular function: catalytic activity (GO:0003824)
AT4G11890	AT4G11890	4.32561	8.45621	6.75752	3.26161	4.45825	5.01934	2.703	3.39359	1.17439	0.0165975	-0.689156	down	0.000591183	-1.44127	down	[W]	Extracellular structures	Biological Process: response to oomycetes (GO:0002239);; Molecular Function: protein serine/threonine kinase activity (GO:0004674);; Molecular Function: ATP binding (GO:0005524);; Biological Process: response to cold (GO:0009409);; Biological Process: response to water deprivation (GO:0009414);; Biological Process: response to salt stress (GO:0009651);; Biological Process: response to abscisic ac…	K24104|4.0e-52|thj:104799061|K24104 GPN-loop GTPase | (RefSeq) LOW QUALITY PROTEIN: uncharacterized protein LOC104799061	--	[T]	Signal transduction mechanisms	Protein kinase domain	Cysteine-rich receptor-like protein kinase 45 OS=Arabidopsis thaliana OX=3702 GN=CRK45 PE=1 SV=1	T	Signal transduction mechanisms	Protein kinase superfamily protein [Arabidopsis thaliana]	biological process: response to stimulus (GO:0050896);; biological process: multi-organism process (GO:0051704);; biological process: metabolic process (GO:0008152);; biological process: cellular process (GO:0009987);; molecular function: catalytic activity (GO:0003824);; molecular function: binding (GO:0005488)
AT4G12470	AT4G12470	66.6783	123.053	101.323	39.2559	63.5979	42.4802	46.2459	58.2081	48.1974	3.03e-06	-1.07879	down	1.84e-05	-0.91483	down	--	--	Biological Process: response to acid chemical (GO:0001101);; Biological Process: immune system process (GO:0002376);; Molecular Function: molecular_function (GO:0003674);; Molecular Function: binding (GO:0005488);; Molecular Function: protein binding (GO:0005515);; Cellular Component: cellular_component (GO:0005575);; Cellular Component: extracellular region (GO:0005576);; Cellular Component: cel…	K11855|7.3e-17|bvg:104906049|K11855 ubiquitin carboxyl-terminal hydrolase 36/42 [EC:3.4.19.12] | (RefSeq) ubiquitin carboxyl-terminal hydrolase 36	--	--	--	Hydrophobic seed protein	pEARLI1-like lipid transfer protein 1 OS=Arabidopsis thaliana OX=3702 GN=AZI1 PE=1 SV=1	S	Function unknown	azelaic acid induced 1 [Arabidopsis thaliana]	biological process: response to stimulus (GO:0050896);; biological process: immune system process (GO:0002376);; molecular function: binding (GO:0005488);; cellular component: extracellular region (GO:0005576);; cellular component: cell (GO:0005623);; cellular component: cell part (GO:0044464);; cellular component: organelle (GO:0043226);; cellular component: cell junction (GO:0030054);; cellular…
AT4G12490	AT4G12490	51.6729	35.656	44.8315	20.1209	45.4083	17.486	11.3161	2.82015	9.7318	0.0412309	-0.751781	down	4.42e-10	-2.45493	down	--	--	Cellular Component: cellular_component (GO:0005575);; Cellular Component: intracellular (GO:0005622);; Cellular Component: cell (GO:0005623);; Cellular Component: cytoplasm (GO:0005737);; Cellular Component: endoplasmic reticulum (GO:0005783);; Cellular Component: cell-cell junction (GO:0005911);; Biological Process: response to stress (GO:0006950);; Biological Process: defense response (GO:00069…	K11855|2.4e-16|bvg:104906049|K11855 ubiquitin carboxyl-terminal hydrolase 36/42 [EC:3.4.19.12] | (RefSeq) ubiquitin carboxyl-terminal hydrolase 36	--	--	--	Hydrophobic seed protein	pEARLI1-like lipid transfer protein 2 OS=Arabidopsis thaliana OX=3702 GN=At4g12490 PE=2 SV=1	S	Function unknown	Bifunctional inhibitor/lipid-transfer protein/seed storage 2S albumin superfamily protein [Arabidopsis thaliana]	cellular component: cell (GO:0005623);; cellular component: cell part (GO:0044464);; cellular component: organelle (GO:0043226);; cellular component: cell junction (GO:0030054);; biological process: response to stimulus (GO:0050896);; biological process: multicellular organismal process (GO:0032501);; biological process: developmental process (GO:0032502);; biological process: single-organism pro…
AT4G12500	AT4G12500	19.1405	17.3256	10.4445	1.88609	12.1167	2.62777	4.81578	3.24666	2.49464	0.0131849	-1.56769	down	4.07e-13	-2.1286	down	--	--	Biological Process: response to acid chemical (GO:0001101);; Biological Process: immune system process (GO:0002376);; Molecular Function: molecular_function (GO:0003674);; Molecular Function: binding (GO:0005488);; Molecular Function: protein binding (GO:0005515);; Cellular Component: cellular_component (GO:0005575);; Cellular Component: extracellular region (GO:0005576);; Cellular Component: cel…	K11855|5.2e-16|bvg:104906049|K11855 ubiquitin carboxyl-terminal hydrolase 36/42 [EC:3.4.19.12] | (RefSeq) ubiquitin carboxyl-terminal hydrolase 36	--	--	--	Hydrophobic seed protein	pEARLI1-like lipid transfer protein 3 OS=Arabidopsis thaliana OX=3702 GN=At4g12500 PE=2 SV=1	S	Function unknown	Bifunctional inhibitor/lipid-transfer protein/seed storage 2S albumin superfamily protein [Arabidopsis thaliana]	biological process: response to stimulus (GO:0050896);; biological process: immune system process (GO:0002376);; molecular function: binding (GO:0005488);; cellular component: extracellular region (GO:0005576);; cellular component: cell (GO:0005623);; cellular component: cell part (GO:0044464);; cellular component: organelle (GO:0043226);; cellular component: cell junction (GO:0030054);; cellular…
AT4G14400	AT4G14400	32.849	74.7194	92.775	33.3676	41.7328	44.9484	36.0328	37.2384	23.0572	0.00942778	-0.825969	down	0.0114123	-1.04528	down	--	--	Cellular Component: integral component of membrane (GO:0016021);; Biological Process: regulation of defense response (GO:0031347);; Biological Process: cellular response to salicylic acid stimulus (GO:0071446);; Biological Process: regulation of salicylic acid mediated signaling pathway (GO:2000031);;	K00889|1.0e-51|dcr:108218789|K00889 1-phosphatidylinositol-4-phosphate 5-kinase [EC:2.7.1.68] | (RefSeq) phosphatidylinositol 4-phosphate 5-kinase 6-like	Inositol phosphate metabolism (ko00562);; Phosphatidylinositol signaling system (ko04070);; Endocytosis (ko04144)	[R]	General function prediction only	Ankyrin repeats (3 copies)	Protein ACCELERATED CELL DEATH 6 OS=Arabidopsis thaliana OX=3702 GN=ACD6 PE=1 SV=1	S	Function unknown	hypothetical protein [Arabidopsis thaliana]	cellular component: membrane (GO:0016020);; cellular component: membrane part (GO:0044425);; biological process: biological regulation (GO:0065007);; biological process: cellular process (GO:0009987);; biological process: response to stimulus (GO:0050896)
AT4G20000	AT4G20000	2.02809	3.74889	4.07277	0.690692	1.12457	1.68927	0.693664	0.228183	0.480671	0.000216752	-1.56605	down	1.3e-08	-2.76551	down	--	--	--	--	--	--	--	VQ motif	VQ motif-containing protein 22 OS=Arabidopsis thaliana OX=3702 GN=VQ22 PE=2 SV=1	S	Function unknown	VQ motif-containing protein [Arabidopsis thaliana]	--
AT5G01550	AT5G01550	0.863039	1.19266	2.1735	0.097381	0.815657	0.512633	0.368854	0.154599	0.165612	0.0111557	-1.6617	down	1.64e-06	-2.5746	down	[T]	Signal transduction mechanisms	Molecular Function: protein kinase activity (GO:0004672);; Molecular Function: ATP binding (GO:0005524);; Cellular Component: integral component of membrane (GO:0016021);; Molecular Function: carbohydrate binding (GO:0030246);;	K01176|2.1e-65|sbi:8065370|K01176 alpha-amylase [EC:3.2.1.1] | (RefSeq) alpha-amylase isozyme 2A	Starch and sucrose metabolism (ko00500)	--	--	Legume lectin domain	Lectin-domain containing receptor kinase VI.3 OS=Arabidopsis thaliana OX=3702 GN=LECRK63 PE=2 SV=1	T	Signal transduction mechanisms	lectin receptor kinase a4.1 [Arabidopsis thaliana]	biological process: metabolic process (GO:0008152);; biological process: cellular process (GO:0009987);; molecular function: catalytic activity (GO:0003824);; molecular function: binding (GO:0005488);; cellular component: membrane (GO:0016020);; cellular component: membrane part (GO:0044425)
AT5G44575	AT5G44575	10.2622	12.9161	15.2224	3.70041	5.87052	1.90766	5.02029	4.68645	3.99459	5.69e-06	-1.81052	down	4.55e-07	-1.47128	down	--	--	--	--	--	--	--	--	--	--	--	hypothetical protein AT5G44575 [Arabidopsis thaliana]	--
AT5G44700	AT5G44700	0.814076	0.62236	0.563314	0.126142	0.248966	0.1931	0	0	0.159522	2.92e-07	-1.87136	down	0.00472819	-3.5836	down	[M]	Cell wall/membrane/envelope biogenesis	Molecular Function: protein kinase activity (GO:0004672);; Molecular Function: ATP binding (GO:0005524);; Cellular Component: integral component of membrane (GO:0016021);;	K20718|1.3e-65|nta:107830796|K20718 LRR receptor-like serine/threonine-protein kinase ERECTA [EC:2.7.11.1] | (RefSeq) LRR receptor-like serine/threonine-protein kinase ERECTA	MAPK signaling pathway - plant (ko04016)	--	--	Leucine rich repeat	LRR receptor-like serine/threonine-protein kinase GSO2 OS=Arabidopsis thaliana OX=3702 GN=GSO2 PE=1 SV=2	S	Function unknown	unnamed protein product [Arabidopsis thaliana]	biological process: metabolic process (GO:0008152);; biological process: cellular process (GO:0009987);; molecular function: catalytic activity (GO:0003824);; molecular function: binding (GO:0005488);; cellular component: membrane (GO:0016020);; cellular component: membrane part (GO:0044425)
AT5G45570	AT5G45570	0.80653	0.652199	0.682055	0.131277	0	0.170313	0	0	0.233607	1.03e-07	-2.83144	down	0.0238689	-3.16901	down	--	--	Molecular Function: cysteine-type peptidase activity (GO:0008234);;	--	--	--	--	Ulp1 protease family, C-terminal catalytic domain	--	O	Posttranslational modification, protein turnover, chaperones	Ulp1 protease family protein [Arabidopsis thaliana]	biological process: metabolic process (GO:0008152);; molecular function: catalytic activity (GO:0003824)
AT5G48540	AT5G48540	13.3917	19.2867	14.2879	10.8623	8.81302	12.757	7.87073	9.47258	5.99617	0.00164119	-0.618325	down	1.53e-05	-0.991266	down	--	--	Biological Process: biological_process (GO:0008150);; Biological Process: response to abiotic stimulus (GO:0009628);; Biological Process: response to stimulus (GO:0050896);; Biological Process: response to karrikin (GO:0080167);;	--	--	--	--	Salt stress response/antifungal	Cysteine-rich repeat secretory protein 55 OS=Arabidopsis thaliana OX=3702 GN=CRRSP55 PE=2 SV=1	S	Function unknown	receptor-like protein kinase-related family protein [Arabidopsis thaliana]	biological process: response to stimulus (GO:0050896)
AT5G51480	AT5G51480	0.892445	0.732718	0.559622	0.086679	0.460277	0	0	0	0.162673	0.0297256	-2.03575	down	2.01e-05	-3.699	down	[DPM]	Cell cycle control, cell division, chromosome partitioning;; Inorganic ion transport and metabolism;; Cell wall/membrane/envelope biogenesis	Molecular Function: copper ion binding (GO:0005507);; Molecular Function: oxidoreductase activity (GO:0016491);;	K00423|4.0e-153|crb:17893080|K00423 L-ascorbate oxidase [EC:1.10.3.3] | (RefSeq) L-ascorbate oxidase homolog	Ascorbate and aldarate metabolism (ko00053)	[Q]	Secondary metabolites biosynthesis, transport and catabolism	Multicopper oxidase	Monocopper oxidase-like protein SKS2 OS=Arabidopsis thaliana OX=3702 GN=SKS2 PE=2 SV=1	Q	Secondary metabolites biosynthesis, transport and catabolism	SKU5 similar 2 [Arabidopsis thaliana]	molecular function: binding (GO:0005488);; molecular function: catalytic activity (GO:0003824)
AT5G64110	AT5G64110	15.6872	21.2316	10.604	7.45153	7.12002	6.27693	10.3864	7.77802	10.5126	1.29e-08	-1.26104	down	0.032875	-0.706702	down	--	--	Molecular Function: peroxidase activity (GO:0004601);; Cellular Component: extracellular region (GO:0005576);; Biological Process: response to oxidative stress (GO:0006979);; Molecular Function: heme binding (GO:0020037);; Biological Process: hydrogen peroxide catabolic process (GO:0042744);; Molecular Function: metal ion binding (GO:0046872);;	K00430|3.7e-193|ath:AT5G64110|K00430 peroxidase [EC:1.11.1.7] | (RefSeq) Peroxidase superfamily protein	Phenylpropanoid biosynthesis (ko00940)	--	--	Peroxidase	Peroxidase 70 OS=Arabidopsis thaliana OX=3702 GN=PER70 PE=2 SV=1	G	Carbohydrate transport and metabolism	Peroxidase superfamily protein [Arabidopsis thaliana]	biological process: metabolic process (GO:0008152);; biological process: cellular process (GO:0009987);; biological process: single-organism process (GO:0044699);; biological process: response to stimulus (GO:0050896);; biological process: detoxification (GO:0098754);; molecular function: catalytic activity (GO:0003824);; molecular function: antioxidant activity (GO:0016209);; cellular component:…
AT5G64120	AT5G64120	53.5961	68.3441	96.9296	29.4312	60.9804	35.7723	27.4807	22.9264	17.3342	0.00294692	-0.879572	down	2.13e-14	-1.68408	down	--	--	Molecular Function: peroxidase activity (GO:0004601);; Cellular Component: extracellular region (GO:0005576);; Biological Process: response to oxidative stress (GO:0006979);; Molecular Function: heme binding (GO:0020037);; Biological Process: hydrogen peroxide catabolic process (GO:0042744);; Molecular Function: metal ion binding (GO:0046872);;	K00430|2.8e-188|ath:AT5G64120|K00430 peroxidase [EC:1.11.1.7] | (RefSeq) Peroxidase superfamily protein	Phenylpropanoid biosynthesis (ko00940)	--	--	Peroxidase	Peroxidase 71 OS=Arabidopsis thaliana OX=3702 GN=PER71 PE=1 SV=1	G	Carbohydrate transport and metabolism	Peroxidase superfamily protein [Arabidopsis thaliana]	biological process: metabolic process (GO:0008152);; biological process: cellular process (GO:0009987);; biological process: single-organism process (GO:0044699);; biological process: response to stimulus (GO:0050896);; biological process: detoxification (GO:0098754);; molecular function: catalytic activity (GO:0003824);; molecular function: antioxidant activity (GO:0016209);; cellular component:…
AT5G67450	AT5G67450	2.12957	1.80718	1.80372	0.53486	0.806667	0.843125	1.17246	0.656408	0.300696	2.35e-05	-1.46065	down	0.027184	-1.40294	down	--	--	Molecular Function: molecular_function (GO:0003674);; Molecular Function: nucleic acid binding (GO:0003676);; Molecular Function: DNA binding (GO:0003677);; Molecular Function: transcription factor activity, sequence-specific DNA binding (GO:0003700);; Molecular Function: binding (GO:0005488);; Cellular Component: cellular_component (GO:0005575);; Cellular Component: intracellular (GO:0005622);; …	--	--	[R]	General function prediction only	C2H2-type zinc finger	Zinc finger protein AZF1 OS=Arabidopsis thaliana OX=3702 GN=AZF1 PE=2 SV=1	S	Function unknown	zinc-finger protein 1 [Arabidopsis thaliana]	molecular function: binding (GO:0005488);; biological process: biological regulation (GO:0065007);; molecular function: nucleic acid binding transcription factor activity (GO:0001071);; cellular component: cell (GO:0005623);; cellular component: cell part (GO:0044464);; cellular component: organelle (GO:0043226);; biological process: response to stimulus (GO:0050896)

## Sheet: gene with different changes
Supplementary Excel S5. Information of DEGs with different expression changes in H2S fumigated and Cys treated seedlings (FDR < 0.05 and Fold Change >1.5).
#ID	gene_name	CK-rep1	CK-rep2	CK-rep3	Cys-rep1	Cys-rep2	Cys-rep3	H2S-rep1	H2S-rep2	H2S-rep3	CK-rep1_CK-rep2_CK-rep3_vs_Cys-rep1_Cys-rep2_Cys-rep3_edgeR_FDR	CK-rep1_CK-rep2_CK-rep3_vs_Cys-rep1_Cys-rep2_Cys-rep3_edgeR_log2FC	CK-rep1_CK-rep2_CK-rep3_vs_Cys-rep1_Cys-rep2_Cys-rep3_edgeR_(FDR_0.05_FC_1.5)_regulated	CK-rep1_CK-rep2_CK-rep3_vs_H2S-rep1_H2S-rep2_H2S-rep3_edgeR_FDR	CK-rep1_CK-rep2_CK-rep3_vs_H2S-rep1_H2S-rep2_H2S-rep3_edgeR_log2FC	CK-rep1_CK-rep2_CK-rep3_vs_H2S-rep1_H2S-rep2_H2S-rep3_edgeR_(FDR_0.05_FC_1.5)_regulated	COG_class	COG_class_annotation	GO_annotation	KEGG_annotation	KEGG_pathway_annotation	KOG_class	KOG_class_annotation	Pfam_annotation	Swiss_Prot_annotation	eggNOG_class	eggNOG_class_annotation	NR_annotation	GO_second_level_annotation
AT1G23390	AT1G23390	57.6	43.2026	57.4881	31.6162	42.4986	29.232	102.46	91.3213	70.0387	0.000310225	-0.700472	down	0.000106269	0.743574	up	--	--	Molecular Function: protein binding (GO:0005515);; Cellular Component: cellular_component (GO:0005575);; Cellular Component: intracellular (GO:0005622);; Cellular Component: cell (GO:0005623);; Cellular Component: nucleus (GO:0005634);; Cellular Component: cytoplasm (GO:0005737);; Cellular Component: cytosol (GO:0005829);; Biological Process: proteolysis (GO:0006508);; Biological Process: ubiquit…	--	--	--	--	Kelch motif	F-box/kelch-repeat protein At1g23390 OS=Arabidopsis thaliana OX=3702 GN=At1g23390 PE=2 SV=1	S	Function unknown	Kelch repeat-containing F-box family protein [Arabidopsis thaliana]	molecular function: binding (GO:0005488);; cellular component: cell (GO:0005623);; cellular component: cell part (GO:0044464);; cellular component: organelle (GO:0043226);; biological process: metabolic process (GO:0008152);; biological process: cellular process (GO:0009987)
AT1G80920	AT1G80920	96.3294	103.476	99.7627	50.9898	83.5862	56.4145	169.337	165.232	121.137	5.74e-05	-0.732135	down	8.24e-05	0.616224	up	[O]	Posttranslational modification, protein turnover, chaperones	Cellular Component: cellular_component (GO:0005575);; Cellular Component: intracellular (GO:0005622);; Cellular Component: cell (GO:0005623);; Cellular Component: nucleus (GO:0005634);; Cellular Component: cytoplasm (GO:0005737);; Biological Process: biological_process (GO:0008150);; Biological Process: response to radiation (GO:0009314);; Biological Process: response to light stimulus (GO:000941…	K03686|4.5e-06|egr:104456357|K03686 molecular chaperone DnaJ | (RefSeq) uncharacterized protein LOC104456357 isoform X1	--	[O]	Posttranslational modification, protein turnover, chaperones	DnaJ domain	Chaperone protein dnaJ 8, chloroplastic OS=Arabidopsis thaliana OX=3702 GN=ATJ8 PE=2 SV=1	O	Posttranslational modification, protein turnover, chaperones	Chaperone DnaJ-domain superfamily protein [Arabidopsis thaliana]	cellular component: cell (GO:0005623);; cellular component: cell part (GO:0044464);; cellular component: organelle (GO:0043226);; biological process: response to stimulus (GO:0050896);; cellular component: organelle part (GO:0044422)
AT2G15890	AT2G15890	63.8375	65.5336	62.574	34.5372	53.9053	42.9234	116.728	99.559	79.9176	6.67e-05	-0.632286	down	5.3e-05	0.637734	up	--	--	Biological Process: pollen tube guidance (GO:0010183);; Molecular Function: mediator complex binding (GO:0036033);;	--	--	--	--	--	CCG-binding protein 1 OS=Arabidopsis thaliana OX=3702 GN=MEE14 PE=1 SV=1	S	Function unknown	maternal effect embryo arrest 14 [Arabidopsis thaliana]	biological process: reproduction (GO:0000003);; biological process: reproductive process (GO:0022414);; biological process: locomotion (GO:0040011);; biological process: response to stimulus (GO:0050896);; molecular function: binding (GO:0005488)
AT2G25900	AT2G25900	24.9279	18.5806	21.4631	11.7102	13.1193	11.4934	38.2395	30.0193	35.6571	2.84e-10	-0.92596	down	6.11e-05	0.687236	up	--	--	Molecular Function: metal ion binding (GO:0046872);;	K23048|4.8e-65|gmx:100786368|K23048 RING finger protein unkempt | (RefSeq) zinc finger CCCH domain-containing protein	--	[R]	General function prediction only	CCCH-type zinc finger	Zinc finger CCCH domain-containing protein 23 OS=Arabidopsis thaliana OX=3702 GN=At2g25900 PE=2 SV=1	S	Function unknown	Zinc finger C-x8-C-x5-C-x3-H type family protein [Arabidopsis thaliana]	molecular function: binding (GO:0005488)
AT3G15450	AT3G15450	27.9032	34.1516	26.7557	17.067	23.5628	17.5746	105.038	85.2173	59.6556	4.63e-05	-0.662186	down	4.67e-17	1.5208	up	--	--	--	--	--	--	--	Aluminium induced protein	Stem-specific protein TSJT1 OS=Nicotiana tabacum OX=4097 GN=TSJT1 PE=2 SV=1	S	Function unknown	aluminum induced protein with YGL and LRDR motifs [Arabidopsis thaliana]	--
AT3G18773	AT3G18773	3.68176	2.32961	2.9976	1.62446	2.20515	2.16762	8.87487	8.53001	7.25432	0.0485887	-0.677343	down	1.31e-10	1.45902	up	--	--	Cellular Component: integral component of membrane (GO:0016021);;	K19040|7.1e-124|ath:AT3G18773|K19040 E3 ubiquitin-protein ligase ATL10/75/76/77/78 [EC:2.3.2.27] | (RefSeq) RING/U-box superfamily protein	--	[O]	Posttranslational modification, protein turnover, chaperones	Ring finger domain	RING-H2 finger protein ATL77 OS=Arabidopsis thaliana OX=3702 GN=ATL77 PE=2 SV=1	O	Posttranslational modification, protein turnover, chaperones	RING/U-box superfamily protein [Arabidopsis thaliana]	cellular component: membrane (GO:0016020);; cellular component: membrane part (GO:0044425)
AT1G14870	AT1G14870	5.60605	5.45906	9.95302	9.25876	14.2358	24.4113	3.2944	3.98624	2.64789	0.00353765	1.0724	up	0.0225813	-1.07021	down	--	--	Cellular Component: integral component of membrane (GO:0016021);;	--	--	--	--	PLAC8 family	Protein PLANT CADMIUM RESISTANCE 2 OS=Arabidopsis thaliana OX=3702 GN=PCR2 PE=1 SV=1	S	Function unknown	PLANT CADMIUM RESISTANCE 2 [Arabidopsis thaliana]	cellular component: membrane (GO:0016020);; cellular component: membrane part (GO:0044425)
AT2G32680	AT2G32680	1.32154	2.54417	2.24184	2.74963	2.41277	6.36821	1.17311	0.951513	0.47529	0.0436996	0.812861	up	0.0165094	-1.21188	down	--	--	Biological Process: activation of innate immune response (GO:0002218);; Biological Process: defense response to oomycetes (GO:0002229);; Biological Process: response to molecule of bacterial origin (GO:0002237);; Biological Process: response to molecule of fungal origin (GO:0002238);; Biological Process: response to oomycetes (GO:0002239);; Biological Process: response to molecule of oomycetes or…	K13466|1.3e-09|vvi:100246778|K13466 EIX receptor 1/2 | (RefSeq) receptor-like protein 12	Plant-pathogen interaction (ko04626)	[R]	General function prediction only	Leucine rich repeat	Receptor like protein 23 OS=Arabidopsis thaliana OX=3702 GN=RLP23 PE=1 SV=1	S	Function unknown	receptor like protein 23 [Arabidopsis thaliana]	biological process: immune system process (GO:0002376);; biological process: biological regulation (GO:0065007);; biological process: response to stimulus (GO:0050896);; biological process: multi-organism process (GO:0051704);; molecular function: binding (GO:0005488);; biological process: cellular process (GO:0009987);; biological process: signaling (GO:0023052);; biological process: single-orga…
AT2G37770	AT2G37770	1.08345	1.16409	2.31027	2.51872	4.21212	5.04166	0.568946	0.565191	0.306925	0.00223664	1.25772	up	0.00782766	-1.58526	down	[Q]	Secondary metabolites biosynthesis, transport and catabolism	Molecular Function: oxidoreductase activity (GO:0016491);;	K00002|3.1e-103|bna:106451054|K00002 alcohol dehydrogenase (NADP+) [EC:1.1.1.2] | (RefSeq) NADPH-dependent aldo-keto reductase, chloroplastic-like isoform X1	Glycolysis / Gluconeogenesis (ko00010);; Pentose and glucuronate interconversions (ko00040);; Glycerolipid metabolism (ko00561)	[R]	General function prediction only	Aldo/keto reductase family	NADPH-dependent aldo-keto reductase, chloroplastic OS=Arabidopsis thaliana OX=3702 GN=AKR4C9 PE=1 SV=1	S	Function unknown	NAD(P)-linked oxidoreductase superfamily protein [Arabidopsis thaliana]	molecular function: catalytic activity (GO:0003824)
AT2G43510	AT2G43510	25.5133	14.3395	21.4574	53.7115	72.1824	53.2143	12.6435	6.66581	10.3009	2.13e-11	1.45618	up	0.00541241	-1.04053	down	--	--	Cellular Component: extracellular region (GO:0005576);; Biological Process: defense response (GO:0006952);; Biological Process: pathogenesis (GO:0009405);; Molecular Function: sodium channel inhibitor activity (GO:0019871);;	--	--	--	--	Scorpion toxin-like domain	Defensin-like protein 195 OS=Arabidopsis thaliana OX=3702 GN=ATTI1 PE=1 SV=3	S	Function unknown	trypsin inhibitor protein 1 [Arabidopsis thaliana]	cellular component: extracellular region (GO:0005576);; biological process: response to stimulus (GO:0050896);; biological process: multi-organism process (GO:0051704);; biological process: biological regulation (GO:0065007);; molecular function: molecular function regulator (GO:0098772)
AT2G43570	AT2G43570	7.19373	5.55808	14.0322	25.0372	17.2685	42.567	3.08633	2.72668	1.36711	2.57e-05	1.55048	up	1.38e-05	-1.89156	down	[R]	General function prediction only	Molecular Function: chitinase activity (GO:0004568);; Biological Process: carbohydrate metabolic process (GO:0005975);; Biological Process: chitin catabolic process (GO:0006032);; Molecular Function: chitin binding (GO:0008061);; Biological Process: cell wall macromolecule catabolic process (GO:0016998);;	K01183|5.0e-167|ath:AT2G43570|K01183 chitinase [EC:3.2.1.14] | (RefSeq) CHI; chitinase	Amino sugar and nucleotide sugar metabolism (ko00520)	[R]	General function prediction only	Chitinase class I	Endochitinase CHI OS=Arabidopsis thaliana OX=3702 GN=CHI PE=2 SV=1	G	Carbohydrate transport and metabolism	chitinase [Arabidopsis thaliana]	molecular function: catalytic activity (GO:0003824);; biological process: metabolic process (GO:0008152);; molecular function: binding (GO:0005488);; biological process: cellular process (GO:0009987)
AT3G51860	AT3G51860	2.87644	2.20434	3.44226	4.22434	4.72222	5.45793	1.52265	0.741967	0.842645	0.00862034	0.656761	up	0.00051721	-1.44234	down	[P]	Inorganic ion transport and metabolism	Cellular Component: vacuolar membrane (GO:0005774);; Molecular Function: calcium:proton antiporter activity (GO:0015369);; Cellular Component: integral component of membrane (GO:0016021);;	K07300|3.0e-249|ath:AT3G51860|K07300 Ca2+:H+ antiporter | (RefSeq) CAX3; cation exchanger 3	--	[P]	Inorganic ion transport and metabolism	Sodium/calcium exchanger protein	Vacuolar cation/proton exchanger 3 OS=Arabidopsis thaliana OX=3702 GN=CAX3 PE=1 SV=1	P	Inorganic ion transport and metabolism	cation exchanger 3 [Arabidopsis thaliana]	cellular component: cell (GO:0005623);; cellular component: membrane (GO:0016020);; cellular component: organelle (GO:0043226);; cellular component: organelle part (GO:0044422);; cellular component: cell part (GO:0044464);; biological process: single-organism process (GO:0044699);; biological process: localization (GO:0051179);; molecular function: transporter activity (GO:0005215);; cellular com…
AT4G13420	AT4G13420	1.00512	0.377857	0.367892	2.60616	1.46042	6.67727	0.144281	0.034935	0	7.97e-06	2.48912	up	0.000216033	-3.18825	down	[P]	Inorganic ion transport and metabolism	Molecular Function: potassium ion transmembrane transporter activity (GO:0015079);; Cellular Component: integral component of membrane (GO:0016021);;	K03549|0.0e+00|ath:AT4G13420|K03549 KUP system potassium uptake protein | (RefSeq) HAK5; high affinity K+ transporter 5	--	--	--	K+ potassium transporter	Potassium transporter 5 OS=Arabidopsis thaliana OX=3702 GN=POT5 PE=1 SV=1	P	Inorganic ion transport and metabolism	high affinity K+ transporter 5 [Arabidopsis thaliana]	biological process: localization (GO:0051179);; molecular function: transporter activity (GO:0005215);; cellular component: membrane (GO:0016020);; cellular component: membrane part (GO:0044425)
AT4G31970	AT4G31970	0.696801	1.5552	2.08155	1.67134	4.88045	3.31458	0.429656	0	0.032065	0.0358121	1.09218	up	0.0064765	-3.18295	down	[QV]	Secondary metabolites biosynthesis, transport and catabolism;; Defense mechanisms	Molecular Function: monooxygenase activity (GO:0004497);; Molecular Function: iron ion binding (GO:0005506);; Cellular Component: integral component of membrane (GO:0016021);; Molecular Function: oxidoreductase activity, acting on paired donors, with incorporation or reduction of molecular oxygen (GO:0016705);; Molecular Function: heme binding (GO:0020037);;	K23137|4.4e-305|ath:AT4G31970|K23137 indole-3-carbonyl nitrile 4-hydroxylase [EC:1.14.14.165] | (RefSeq) CYP82C2; cytochrome P450, family 82, subfamily C, polypeptide 2	--	[Q]	Secondary metabolites biosynthesis, transport and catabolism	Cytochrome P450	Xanthotoxin 5-hydroxylase CYP82C2 OS=Arabidopsis thaliana OX=3702 GN=CYP82C2 PE=1 SV=2	Q	Secondary metabolites biosynthesis, transport and catabolism	cytochrome P450, family 82, subfamily C, polypeptide 2 [Arabidopsis thaliana]	biological process: metabolic process (GO:0008152);; biological process: single-organism process (GO:0044699);; molecular function: catalytic activity (GO:0003824);; molecular function: binding (GO:0005488);; cellular component: membrane (GO:0016020);; cellular component: membrane part (GO:0044425)
AT5G05340	AT5G05340	2.36687	2.01817	1.32927	5.81098	3.25955	11.6188	0.803672	0.585086	0.264141	3.72e-05	1.74643	up	0.000914029	-1.75227	down	--	--	Molecular Function: peroxidase activity (GO:0004601);; Cellular Component: extracellular region (GO:0005576);; Biological Process: response to oxidative stress (GO:0006979);; Molecular Function: heme binding (GO:0020037);; Biological Process: hydrogen peroxide catabolic process (GO:0042744);; Molecular Function: metal ion binding (GO:0046872);;	K00430|8.2e-177|ath:AT5G05340|K00430 peroxidase [EC:1.11.1.7] | (RefSeq) PRX52; Peroxidase superfamily protein	Phenylpropanoid biosynthesis (ko00940)	--	--	Peroxidase	Peroxidase 52 OS=Arabidopsis thaliana OX=3702 GN=PER52 PE=2 SV=1	G	Carbohydrate transport and metabolism	Peroxidase superfamily protein [Arabidopsis thaliana]	biological process: metabolic process (GO:0008152);; biological process: cellular process (GO:0009987);; biological process: single-organism process (GO:0044699);; biological process: response to stimulus (GO:0050896);; biological process: detoxification (GO:0098754);; molecular function: catalytic activity (GO:0003824);; molecular function: antioxidant activity (GO:0016209);; cellular component:…
