# Supplementary material for: Transcriptomic analysis reveals the functions of H2S as a gasotransmitter independently of Cys in Arabidopsis
Source: Front Plant Sci. 2023 Jun 2;14:1184991. doi: 10.3389/fpls.2023.1184991 (PMC10272727; doi:10.3389/fpls.2023.1184991)
Supplement: Supplementary Figure 1 — Analysis of transcriptome profiles in seedlings responding to H2S and Cys treatment. (A, B) Boxplot and density distribution diagram showing the gene expression features in 9 transcriptome samples of CK, H2S fumigated and Cys treated seedlings. FPKM, fragments per kilobase million. (C) Principal component analysis (PCA) of gene expression in 9 transcriptome samples of CK, H2S fumigated and Cys treated seedlings. [file DataSheet_1.zip › Table S1.XLSX]

## Sheet: Sheet1
Table S1. Summary of data quality and sequence read alignments to the reference genome.
Samples	Total Reads	Mapped Reads	Uniq Mapped Reads	Multiple Map Reads	Clean reads	Clean bases	GC content	%≥Q30
CK-rep1	41082702	39,728,736 (96.70%)	38,720,625 (94.25%)	1,008,111 (2.45%)	20541351	6139092060	0.4658	0.9267
CK-rep2	42946646	41,638,640 (96.95%)	40,589,042 (94.51%)	1,049,598 (2.44%)	21473323	6422342762	0.466	0.9337
CK-rep3	52048384	50,460,653 (96.95%)	47,131,420 (90.55%)	3,329,233 (6.40%)	26024192	7777399666	0.4719	0.9284
Cys-rep1	41160182	40,175,922 (97.61%)	38,839,717 (94.36%)	1,336,205 (3.25%)	20580091	6155705052	0.4673	0.9418
Cys-rep2	40557342	39,143,780 (96.51%)	37,178,139 (91.67%)	1,965,641 (4.85%)	20278671	6056807160	0.4681	0.9256
Cys-rep3	43537564	41,980,339 (96.42%)	40,807,356 (93.73%)	1,172,983 (2.69%)	21768782	6509256752	0.4635	0.9249
H2S-rep1	43590556	41,927,548 (96.18%)	40,871,675 (93.76%)	1,055,873 (2.42%)	21795278	6519632962	0.4661	0.9236
H2S-rep2	42579148	41,109,321 (96.55%)	39,941,653 (93.81%)	1,167,668 (2.74%)	21289574	6367092086	0.4655	0.9269
H2S-rep3	38908672	37,564,051 (96.54%)	36,692,374 (94.30%)	871,677 (2.24%)	19454336	5810245786	0.4666	0.9272
