# Supplementary material for: Transcriptomic analysis reveals the functions of H2S as a gasotransmitter independently of Cys in Arabidopsis
Source: Front Plant Sci. 2023 Jun 2;14:1184991. doi: 10.3389/fpls.2023.1184991 (PMC10272727; doi:10.3389/fpls.2023.1184991)
Supplement: Supplementary Figure 1 — Analysis of transcriptome profiles in seedlings responding to H2S and Cys treatment. (A, B) Boxplot and density distribution diagram showing the gene expression features in 9 transcriptome samples of CK, H2S fumigated and Cys treated seedlings. FPKM, fragments per kilobase million. (C) Principal component analysis (PCA) of gene expression in 9 transcriptome samples of CK, H2S fumigated and Cys treated seedlings. [file DataSheet_1.zip › Table S2.XLSX]

## Sheet: Sheet1
Table S2. FPKM of genes associated Cys biosynthesis and H2S generation
	#ID	gene_name	CK-rep1_FPKM	CK-rep2_FPKM	CK-rep3_FPKM	Cys-rep1_FPKM	Cys-rep2_FPKM	Cys-rep3_FPKM	H2S-rep1_FPKM	H2S-rep2_FPKM	H2S-rep3_FPKM
AtOAS-A1	AT4G14880	AT4G14880	297.607	276.805	275.793	286.095	289.729	271.967	293.875	258.697	283.038
AtOAS-B	AT2G43750	AT2G43750	117.358	123.275	115.284	137.47	136.617	131.89	132.488	120.497	118.075
AtOAS-C	AT3G59760	AT3G59760	30.2851	31.5069	26.8645	33.2552	31.9069	36.9954	30.0941	28.9442	29.2221
AtCYS-C1	AT3G61440	AT3G61440	270.896	352.372	283.453	324.267	335.297	346.803	295.768	358.227	290.072
AtCYS-D1	AT3G04940	AT3G04940	32.7548	30.8793	30.133	34.3731	33.6159	33.0128	32.1166	30.2934	31.7444
AtCYS-D2	AT5G28020	AT5G28020	36.353	35.8063	34.7654	44.9353	48.3248	45.1929	33.7194	34.4285	37.8503
AtCS26	AT3G03630	AT3G03630	14.9906	14.5997	14.6298	12.6509	11.7051	12.881	11.5312	15.6657	16.3339
AtDES1	AT5G28030	AT5G28030	5.90507	6.81028	5.67479	6.49957	6.38538	6.57216	5.32238	4.76462	6.61167
AtLCD	AT3G62130	AT3G62130	12.1791	11.9725	12.1504	16.2348	13.9784	16.2016	13.0012	11.5763	12.2723
AtDCD1	AT1G48420	AT1G48420	48.5934	49.8739	49.1516	41.1182	47.1843	43.6845	52.7169	49.7804	47.9745
AtDCD2	AT3G26115	AT3G26115	4.094	4.38473	4.24917	4.50902	4.14622	5.94218	3.78995	4.05112	4.00631
AtNFS1	AT5G65720	AT5G65720	33.0552	39.2299	36.776	41.9004	43.4606	48.1549	33.6575	37.0339	36.5061
AtNFS2	AT1G08490	AT1G08490	26.4556	25.365	24.1214	24.8778	24.1376	25.8802	26.2664	27.9323	25.0194
